# Supplementary material for: Sexual reproduction during diatom bloom
Source: ISME Commun. 2025 Jan 7;5(1):ycae169. doi: 10.1093/ismeco/ycae169 (PMC11749564; doi:10.1093/ismeco/ycae169)
Supplement: Supplementary_Table_1_ycae169 [file supplementary_table_1_ycae169.xlsx]

## Sheet: Feuil1
Sampling_dates	Sampling_hours	Station	latitude	longitude	sample_names	Filtered_volume_(L)	RNA_quantity_(ng/µL)	study_accession	sample_accession	secondary_sample_accession	experiment_accession	run_accession	read_count	clean_reads	Read_count_on_PR2	Read_count_on_diat_barcode	read_count_on_MMETSP	P._australis_read_count
2017-04-04	11:50:00	Sainte-Anne	48.36016	4.553163	MA040417-S1	10	51.659	PRJEB53578	SAMEA110133671	ERS12232491	ERX9396646	ERR9850563	102429880	102405992	533752	8112	35689613	2316974
2017-04-04	11:50:00	Sainte-Anne	48.36016	-4.553163	MA040417-S2	14	30.324	PRJEB53578	SAMEA110133672	ERS12232492	ERX9396647	ERR9850564	66976438	66960144	130860	1384	24099963	2151639
2017-04-05	13:20:00	Sainte-Anne	48.36016	-4.553163	MA050317-S6	15	68.048	PRJEB53578	SAMEA110133673	ERS12232493	ERX9396648	ERR9850565	98872246	98855220	868662	11973	35442576	3756239
2017-04-06	14:40:00	Sainte-Anne	48.36016	-4.553163	MA060417-S9	15	176.204	PRJEB53578	SAMEA110133679	ERS12232499	ERX9396654	ERR9850571	80397006	80371296	134964	865	26471043	1982067
2017-04-06	14:40:00	Sainte-Anne	48.36016	-4.553163	MA060417-S10	15	156.989	PRJEB53578	SAMEA110133678	ERS12232498	ERX9396653	ERR9850570	84048920	84028090	1033320	5040	29061904	4025892
2017-04-07	15:40:00	Sainte-Anne	48.36016	-4.553163	MA070417-S13	12	193.998	PRJEB53578	SAMEA110133683	ERS12232503	ERX9396658	ERR9850575	78057332	78044972	1747717	16486	27061127	6101768
2017-04-07	15:40:00	Sainte-Anne	48.36016	-4.553163	MA070417-S16	8	54.184	PRJEB53578	SAMEA110133684	ERS12232504	ERX9396659	ERR9850576	76115176	76099888	185928	1439	30719593	8138368
2017-04-10	16:00:00	Sainte-Anne	48.36016	-4.553163	MA100417-S20	9	68.939	PRJEB53578	SAMEA110133694	ERS12232514	ERX9396669	ERR9850586	60877534	60867492	94259	501	20123439	4490600
2017-04-10	16:00:00	Sainte-Anne	48.36016	-4.553163	MA100417-S17	13	247.69	PRJEB53578	SAMEA110133693	ERS12232513	ERX9396668	ERR9850585	123666032	123638178	773201	3936	42937345	12020814
2017-04-11	16:30:00	Sainte-Anne	48.36016	-4.553163	MA110417-S21	10	158.934	PRJEB53578	SAMEA110133695	ERS12232515	ERX9396670	ERR9850587	55200220	55192218	1205534	5073	18767883	5013981
2017-04-11	16:30:00	Sainte-Anne	48.36016	-4.553163	MA110417-S24	6	140.741	PRJEB53578	SAMEA110133696	ERS12232516	ERX9396671	ERR9850588	46515854	46508172	326757	1940	15267276	5150110
2017-04-12	17:00:00	Sainte-Anne	48.36016	-4.553163	MA120417-S25	11	154.875	PRJEB53578	SAMEA110133701	ERS12232521	ERX9396676	ERR9850593	61680750	61668288	498852	2283	20026401	5394170
2017-04-12	17:00:00	Sainte-Anne	48.36016	-4.553163	MA120417-S26	12	35.742	PRJEB53578	SAMEA110133702	ERS12232522	ERX9396677	ERR9850594	72024990	72011548	200372	673	23043421	4588824
2017-04-13	17:30:00	Sainte-Anne	48.36016	-4.553163	MA130417-S29	11	152.102	PRJEB53578	SAMEA110133703	ERS12232523	ERX9396678	ERR9850595	32930040	32924836	270526	1842	11236062	2302695
2017-04-13	17:30:00	Sainte-Anne	48.36016	-4.553163	MA130417-S30	7	27.004	PRJEB53578	SAMEA110133704	ERS12232524	ERX9396679	ERR9850596	55402112	55390044	172389	1086	17970821	2305246
2017-04-14	17:50:00	Sainte-Anne	48.36016	-4.553163	MA1404717-S33	10.5	118.224	PRJEB53578	SAMEA110133707	ERS12232527	ERX9396682	ERR9850599	48813248	48806162	1420298	13165	16434972	6772868
2017-04-14	17:50:00	Sainte-Anne	48.36016	-4.553163	MA140417-S34	11	136.937	PRJEB53578	SAMEA110133706	ERS12232526	ERX9396681	ERR9850598	59059090	59050646	625718	5739	21171872	7724082
2017-04-18	10:00:00	Sainte-Anne	48.36016	-4.553163	MA180417-S37	10.6	45.324	PRJEB53578	SAMEA110133716	ERS12232536	ERX9396691	ERR9850608	54943034	54924960	76063	1749	18517880	3247298
2017-04-18	10:00:00	Sainte-Anne	48.36016	-4.553163	MA180417-S40	9.2	27.452	PRJEB53578	SAMEA110133717	ERS12232537	ERX9396692	ERR9850609	62618136	62609252	677926	9361	19519932	4546586
2017-04-19	11:00:00	Sainte-Anne	48.36016	-4.553163	MA190417-S42	13.1	192.687	PRJEB53578	SAMEA110133722	ERS12232542	ERX9396697	ERR9850614	89406588	89389016	180441	937	27661139	4592268
2017-04-20	12:30:00	Sainte-Anne	48.36016	-4.553163	MA200417-S46	13.5	89.418	PRJEB53578	SAMEA110133723	ERS12232543	ERX9396698	ERR9850615	80443930	80427056	193850	746	25395050	2348067
2017-04-20	12:30:00	Sainte-Anne	48.36016	-4.553163	MA200417-S48	12.8	80.222	PRJEB53578	SAMEA110133724	ERS12232544	ERX9396699	ERR9850616	86466636	86447458	98363	504	26385371	3749829
2017-04-21	13:50:00	Sainte-Anne	48.36016	-4.553163	MA210417-S49	13.7	53.434	PRJEB53578	SAMEA110133725	ERS12232545	ERX9396700	ERR9850617	46597252	46589770	76809	546	13246185	1120277
2017-04-21	13:50:00	Sainte-Anne	48.36016	-4.553163	MA210417-S50	15.1	73.899	PRJEB53578	SAMEA110133726	ERS12232546	ERX9396701	ERR9850618	75061566	75050822	137823	641	20036115	2204179
2017-04-24	15:30:00	Sainte-Anne	48.36016	-4.553163	MA240417-S56	11	59.821	PRJEB53578	SAMEA110133731	ERS12232551	ERX9396706	ERR9850623	58731476	58716884	124216	1214	18820062	417153
2017-04-24	15:30:00	Sainte-Anne	48.36016	-4.553163	MA240417-S54	13	114.605	PRJEB53578	SAMEA110133730	ERS12232550	ERX9396705	ERR9850622	98828062	98814222	247684	2148	30208052	822243
