# Supplementary material for: Sexual reproduction during diatom bloom
Source: ISME Commun. 2025 Jan 7;5(1):ycae169. doi: 10.1093/ismeco/ycae169 (PMC11749564; doi:10.1093/ismeco/ycae169)
Supplement: Supplementary_table_2_ycae169 [file supplementary_table_2_ycae169.txt]

transcript	homolog	Clusters	name	Database
comp10009_c0_seq1	sp|Q5ZJ75|SL9A8_CHICK	1	Sodium/hydrogen exchanger 8	Uniprot
comp10010_c0_seq1	sp|Q9LYR5|FKB19_ARATH	2	Peptidyl-prolyl cis-trans isomerase FKBP19, chloroplastic	Uniprot
comp100235_c0_seq1	sp|Q4N4B9|RL17_THEPA	3	60S ribosomal protein L17	Uniprot
comp10038_c0_seq1	sp|P93732|PIP_ARATH	2	Proline iminopeptidase	Uniprot
comp1004_c0_seq1	sp|Q92192|ACT_CALFI	4	Actin (Fragment)	Uniprot
comp100433_c0_seq1	sp|Q3UPY5|GLBL2_MOUSE	2	Beta-galactosidase-1-like protein 2	Uniprot
comp10046_c0_seq1	sp|Q86IX1|DST1_DICDI	3	Serine/threonine-protein kinase dst1	Uniprot
comp100727_c0_seq1	sp|P32007|ADT3_BOVIN	3	ADP/ATP translocase 3	Uniprot
comp10085_c0_seq1	sp|C7AU21|D27_ORYSJ	2	Beta-carotene isomerase D27, chloroplastic	Uniprot
comp10108_c0_seq1	sp|Q94CF0|EHD1_ARATH	1	EH domain-containing protein 1	Uniprot
comp101199_c0_seq1	sp|Q06908|ATPG_ODOSI	4	ATP synthase gamma chain, chloroplastic	Uniprot
comp101391_c0_seq1	sp|Q8RWA7|NDADA_ARATH	2	NADH dehydrogenase [ubiquinone] 1 alpha subcomplex subunit 13-A	Uniprot
comp10140_c0_seq1	sp|Q8VZM5|CSCL3_ARATH	2	CSC1-like protein At4g15430	Uniprot
comp101655_c0_seq1	sp|Q55FN7|ODBB_DICDI	1	2-oxoisovalerate dehydrogenase subunit beta, mitochondrial	Uniprot
comp10195_c0_seq1	VEU38193.1	6	unnamed protein product [Pseudo-nitzschia multistriata]	nr
comp102256_c0_seq1	sp|P05661|MYSA_DROME	4	Myosin heavy chain, muscle	Uniprot
comp102415_c0_seq1	sp|Q93Y52|IPYR1_CHLRE	4	Soluble inorganic pyrophosphatase 1, chloroplastic	Uniprot
comp102428_c0_seq1	sp|Q63ZK0|AMI_XENLA	3	Serine protease ami	Uniprot
comp102452_c0_seq1	sp|P27592|EF1A_ONCVO	4	Elongation factor 1-alpha	Uniprot
comp102507_c0_seq1	sp|Q25189|GBLP_HYDVU	3	Guanine nucleotide-binding protein subunit beta-like protein	Uniprot
comp102578_c0_seq1	sp|Q9S7L9|CX6B1_ARATH	4	Cytochrome c oxidase subunit 6b-1	Uniprot
comp102973_c0_seq1	sp|P08594|AQL1_THEAQ	3	Aqualysin-1	Uniprot
comp103384_c0_seq1	sp|Q42690|ALFC_CHLRE	4	Fructose-bisphosphate aldolase 1, chloroplastic	Uniprot
comp103478_c0_seq1	sp|Q8LPC4|EF1A_PYRYE	3	Elongation factor 1-alpha	Uniprot
comp103719_c0_seq1	sp|Q96JB1|DYH8_HUMAN	1	Dynein heavy chain 8, axonemal	Uniprot
comp103736_c0_seq1	sp|Q6K9G1|AMT12_ORYSJ	3	Ammonium transporter 1 member 2	Uniprot
comp103931_c0_seq1	sp|Q6Z6M4|ACEA_ORYSJ	2	Isocitrate lyase	Uniprot
comp10434_c0_seq1	sp|Q9ASU7|PPAN_ARATH	1	Peter Pan-like protein	Uniprot
comp104388_c0_seq1	sp|Q8JGR4|RL24_DANRE	3	60S ribosomal protein L24	Uniprot
comp10464_c0_seq2	sp|A3KPQ7|TMEM2_DANRE	2	Transmembrane protein 2	Uniprot
comp104652_c0_seq1	sp|P73392|Y1735_SYNY3	4	Uncharacterized protein sll1735	Uniprot
comp104870_c0_seq1	sp|Q2MHE4|HT1_ARATH	1	Serine/threonine-protein kinase HT1	Uniprot
comp105017_c0_seq1	sp|P09189|HSP7C_PETHY	3	Heat shock cognate 70 kDa protein	Uniprot
comp10537_c0_seq1	sp|Q86B05|RLP24_DICDI	1	Probable ribosome biogenesis protein RLP24	Uniprot
comp105669_c0_seq1	sp|B0CD21|DXR_ACAM1	4	1-deoxy-D-xylulose 5-phosphate reductoisomerase	Uniprot
comp1060_c0_seq1	sp|Q6BWH8|YOP1_DEBHA	5	Protein YOP1	Uniprot
comp106112_c0_seq1	sp|Q96X45|EF2_NEUCR	2	Elongation factor 2	Uniprot
comp106386_c0_seq1	sp|Q9X2T1|THIO_PSEAE	3	Thioredoxin	Uniprot
comp106678_c0_seq1	sp|A2BPF4|TATA_PROMS	2	Sec-independent protein translocase protein TatA	Uniprot
comp106770_c0_seq1	sp|Q07233|ATPB_SCHGA	4	ATP synthase subunit beta, mitochondrial (Fragment)	Uniprot
comp106894_c0_seq1	sp|Q1HRT4|RL38_AEDAE	4	60S ribosomal protein L38	Uniprot
comp107590_c0_seq1	sp|G5E8K5|ANK3_MOUSE	3	Ankyrin-3	Uniprot
comp107686_c0_seq1	sp|B8ANF1|CHLH_ORYSI	4	Magnesium-chelatase subunit ChlH, chloroplastic	Uniprot
comp107795_c0_seq1	sp|Q42262|RS3A2_ARATH	1	40S ribosomal protein S3a-2	Uniprot
comp10792_c0_seq1	VEU34377.1	6	unnamed protein product [Pseudo-nitzschia multistriata]	nr
comp108305_c0_seq1	sp|P92939|ECA1_ARATH	4	Calcium-transporting ATPase 1, endoplasmic reticulum-type	Uniprot
comp108311_c0_seq1	sp|P20147|HSP90_PLAFP	1	Heat shock 90 kDa protein homolog (Fragment)	Uniprot
comp108704_c0_seq1	sp|Q51567|SUCD_PSEAE	5	Succinyl-CoA ligase [ADP-forming] subunit alpha	Uniprot
comp108800_c0_seq1	sp|P43151|GPA_LEIDO	4	Putative guanine nucleotide-binding protein subunit alpha	Uniprot
comp109644_c0_seq1	sp|P58108|AAKG1_BOVIN	1	5'-AMP-activated protein kinase subunit gamma-1	Uniprot
comp109778_c0_seq1	sp|Q9ZTS1|SYM_ORYSJ	4	Probable methionine--tRNA ligase	Uniprot
comp109864_c0_seq1	sp|Q95276|RL5_PIG	2	60S ribosomal protein L5 (Fragment)	Uniprot
comp110255_c0_seq1	sp|P12261|EF1G_ARTSA	4	Elongation factor 1-gamma	Uniprot
comp110471_c0_seq1	sp|Q40297|FCPA_MACPY	3	Fucoxanthin-chlorophyll a-c binding protein A, chloroplastic	Uniprot
comp11053_c0_seq1	sp|Q7K4B3|ELP2_DROME	1	Probable elongator complex protein 2	Uniprot
comp110699_c0_seq1	sp|P0C6F1|DYH2_MOUSE	4	Dynein heavy chain 2, axonemal	Uniprot
comp110840_c0_seq1	sp|Q9LJW6|RL343_ARATH	1	60S ribosomal protein L34-3	Uniprot
comp11089_c0_seq1	sp|P15395|TRPE_RHIME	2	Anthranilate synthase	Uniprot
comp11170_c0_seq1	sp|Q00916|RU17_YEAST	1	U1 small nuclear ribonucleoprotein 70 kDa homolog	Uniprot
comp11189_c0_seq1	sp|O14270|FHL1_SCHPO	2	Fork head transcription factor 1	Uniprot
comp11366_c0_seq1	sp|Q556G4|DOHH_DICDI	2	Deoxyhypusine hydroxylase	Uniprot
comp11410_c0_seq1	sp|Q09883|SPN6_SCHPO	5	Septin homolog spn6	Uniprot
comp11471_c0_seq1	sp|Q9KLX6|MSRAB_VIBCH	5	Peptide methionine sulfoxide reductase MsrA/MsrB	Uniprot
comp11475_c0_seq1	sp|P53294|PUS6_YEAST	1	tRNA pseudouridine(31) synthase	Uniprot
comp11477_c0_seq1	sp|P83877|TXN4A_MOUSE	2	Thioredoxin-like protein 4A	Uniprot
comp11482_c0_seq1	sp|P54243|G6PI_OENSH	3	Glucose-6-phosphate isomerase, cytosolic	Uniprot
comp11485_c0_seq1	sp|P97789|XRN1_MOUSE	1	5'-3' exoribonuclease 1	Uniprot
comp11488_c0_seq1	sp|F4JNY0|APE2_ARATH	5	DNA-(apurinic or apyrimidinic site) lyase 2	Uniprot
comp11512_c0_seq1	sp|P10299|GSTP1_CAEEL	5	Glutathione S-transferase P	Uniprot
comp11561_c0_seq1	sp|P55010|IF5_HUMAN	1	Eukaryotic translation initiation factor 5	Uniprot
comp11564_c0_seq2	sp|P17202|BADH_SPIOL	2	Betaine aldehyde dehydrogenase, chloroplastic	Uniprot
comp11570_c0_seq1	sp|Q5AM72|PLPL_CANAL	2	Patatin-like phospholipase domain-containing protein CaO19.1504	Uniprot
comp11588_c0_seq1	sp|Q9FNY7|OGG1_ARATH	1	N-glycosylase/DNA lyase OGG1	Uniprot
comp11592_c0_seq1	sp|Q8BH86|CN159_MOUSE	5	UPF0317 protein C14orf159 homolog, mitochondrial	Uniprot
comp11593_c0_seq1	sp|O59952|LIP_THELA	1	Lipase	Uniprot
comp11597_c0_seq1	sp|Q9DCG9|TR112_MOUSE	1	Multifunctional methyltransferase subunit TRM112-like protein	Uniprot
comp11600_c0_seq1	sp|Q8S9M1|PAP13_ARATH	2	Probable plastid-lipid-associated protein 13, chloroplastic	Uniprot
comp11610_c0_seq1	sp|Q39709|FCP_ISOGA	4	Fucoxanthin-chlorophyll a-c binding protein, chloroplastic	Uniprot
comp11611_c1_seq1	sp|Q6C0I0|SNU13_YARLI	1	13 kDa ribonucleoprotein-associated protein	Uniprot
comp11613_c0_seq1	sp|P73627|Y1770_SYNY3	4	Uncharacterized protein sll1770	Uniprot
comp11626_c0_seq1	sp|O17040|HACD_CAEEL	4	Very-long-chain (3R)-3-hydroxyacyl-CoA dehydratase hpo-8	Uniprot
comp11643_c0_seq1	sp|Q10E49|PAHX1_ORYSJ	5	Phytanoyl-CoA dioxygenase 1	Uniprot
comp11645_c0_seq1	sp|Q5XI79|NDUF7_RAT	1	NADH dehydrogenase [ubiquinone] complex I, assembly factor 7	Uniprot
comp11647_c0_seq1	sp|Q84MN7|HFA2A_ORYSJ	4	Heat stress transcription factor A-2a	Uniprot
comp11654_c0_seq1	sp|D3ZKV9|MSS51_RAT	5	Putative protein MSS51 homolog, mitochondrial	Uniprot
comp11657_c0_seq1	sp|Q5IZM4|CP51_MYCVP	5	Lanosterol 14-alpha demethylase	Uniprot
comp11664_c0_seq1	sp|Q43088|RBCMT_PEA	5	Ribulose-1,5 bisphosphate carboxylase/oxygenase large subunit N-methyltransferase, chloroplastic	Uniprot
comp11666_c0_seq1	sp|Q8LCV1|PLP3B_ARATH	1	Thioredoxin domain-containing protein PLP3B	Uniprot
comp11681_c0_seq1	sp|Q10QR9|HEM4_ORYSJ	5	Uroporphyrinogen-III synthase, chloroplastic	Uniprot
comp11690_c0_seq1	sp|Q55G10|PNCB_DICDI	5	Nicotinate phosphoribosyltransferase	Uniprot
comp11693_c0_seq1	sp|O05389|YRBE_BACSU	5	Uncharacterized oxidoreductase YrbE	Uniprot
comp11697_c0_seq1	sp|Q8CG09|MRP1_RAT	1	Multidrug resistance-associated protein 1	Uniprot
comp11698_c0_seq1	sp|P54822|PUR8_MOUSE	1	Adenylosuccinate lyase	Uniprot
comp11708_c0_seq1	sp|P50944|AVT4_YEAST	2	Vacuolar amino acid transporter 4	Uniprot
comp11710_c0_seq1	sp|Q7Z1Z1|CHSSA_CAEEL	1	Chondroitin sulfate synthase sqv-5	Uniprot
comp11713_c0_seq1	sp|A0T0X1|DNAK_THAPS	1	Chaperone protein dnaK	Uniprot
comp11718_c1_seq1	sp|O04450|TCPE_ARATH	1	T-complex protein 1 subunit epsilon	Uniprot
comp11727_c0_seq1	sp|Q9LZF6|CD48E_ARATH	2	Cell division control protein 48 homolog E	Uniprot
comp11744_c0_seq1	sp|P73548|CDSA_SYNY3	4	Phosphatidate cytidylyltransferase	Uniprot
comp11752_c0_seq2	sp|F4I907|GLYR2_ARATH	5	Glyoxylate/succinic semialdehyde reductase 2, chloroplastic	Uniprot
comp11754_c0_seq1	sp|P44836|HGP3_HAEIN	1	Probable hemoglobin and hemoglobin-haptoglobin-binding protein 3	Uniprot
comp11755_c0_seq1	sp|Q9SNQ2|ANM10_ORYSJ	5	Protein arginine N-methyltransferase PRMT10	Uniprot
comp11760_c0_seq1	sp|O83641|MSRAB_TREPA	2	Peptide methionine sulfoxide reductase MsrB/MsrA	Uniprot
comp11761_c0_seq1	sp|Q84QU8|PPT2_ORYSJ	5	Phosphoenolpyruvate/phosphate translocator 2, chloroplastic	Uniprot
comp11762_c0_seq1	MRP2_PSNMU-V1.4_AUG-EV-PASAV3_0122240	6	mating-type related plus 2 [Pseudo-nitzschia multistriata]	Russo et al., 2018
comp11768_c0_seq1	sp|O22558|STY8_ARATH	2	Serine/threonine-protein kinase STY8	Uniprot
comp11783_c0_seq1	sp|Q9NVU7|SDA1_HUMAN	1	Protein SDA1 homolog	Uniprot
comp11786_c0_seq1	sp|P70187|MF14A_MOUSE	2	Hippocampus abundant transcript 1 protein	Uniprot
comp11790_c0_seq1	sp|O04921|HEMH2_ARATH	2	Ferrochelatase-2, chloroplastic	Uniprot
comp11799_c0_seq1	sp|P0DM80|PHOQ_SALTY	1	Virulence sensor histidine kinase PhoQ	Uniprot
comp11808_c0_seq2	sp|Q29RY4|RNZ1_BOVIN	1	Zinc phosphodiesterase ELAC protein 1	Uniprot
comp11816_c0_seq1	sp|C6E6X2|Y3731_GEOSM	5	UPF0272 protein GM21_3731	Uniprot
comp11820_c0_seq2	sp|Q5B8A8|ISN1_EMENI	5	IMP-specific 5'-nucleotidase 1	Uniprot
comp11829_c0_seq1	sp|P54676|PI3K4_DICDI	2	Phosphatidylinositol 3-kinase VPS34-like	Uniprot
comp11834_c0_seq1	sp|Q5ZIW5|VAC14_CHICK	2	Protein VAC14 homolog	Uniprot
comp11857_c0_seq1	sp|Q9VZ23|RAN_DROME	3	GTP-binding nuclear protein Ran	Uniprot
comp1188_c0_seq1	sp|P94170|CAH_NOSS1	1	Carbonic anhydrase	Uniprot
comp11884_c0_seq1	sp|P40586|YIW2_YEAST	1	Uncharacterized protein YIR042C	Uniprot
comp11887_c0_seq1	sp|P25323|MYLKA_DICDI	2	Myosin light chain kinase A	Uniprot
comp11904_c0_seq1	sp|P31752|ASNS_ASPOF	2	Asparagine synthetase [glutamine-hydrolyzing]	Uniprot
comp11931_c0_seq1	sp|P56286|IF2A_SCHPO	1	Eukaryotic translation initiation factor 2 subunit alpha	Uniprot
comp11937_c0_seq1	sp|Q1MTN8|ACL4_SCHPO	1	Probable assembly chaperone of rpl4	Uniprot
comp11943_c0_seq1	sp|Q7XJ02|APX7_ORYSJ	5	Probable L-ascorbate peroxidase 7, chloroplastic	Uniprot
comp11952_c0_seq1	sp|Q6NU44|GLTPB_XENLA	1	Glycolipid transfer protein B	Uniprot
comp11971_c0_seq1	sp|Q8LFN9|AGD13_ARATH	2	Probable ADP-ribosylation factor GTPase-activating protein AGD13	Uniprot
comp11980_c0_seq1	sp|Q9ZUU4|CP29B_ARATH	1	RNA-binding protein CP29B, chloroplastic	Uniprot
comp11983_c0_seq1	sp|P73574|FABG1_SYNY3	4	3-oxoacyl-[acyl-carrier-protein] reductase 1	Uniprot
comp11986_c0_seq1	sp|Q39160|MYO5_ARATH	1	Myosin-5	Uniprot
comp11992_c0_seq1	sp|Q9M2D2|YU88_ARATH	5	UPF0187 protein At3g61320, chloroplastic	Uniprot
comp12008_c0_seq1	sp|Q38900|CP19A_ARATH	1	Peptidyl-prolyl cis-trans isomerase CYP19-1	Uniprot
comp12012_c0_seq1	sp|Q9H6Y7|RN167_HUMAN	2	E3 ubiquitin-protein ligase RNF167	Uniprot
comp12015_c0_seq1	sp|P0CN78|GAR1_CRYNJ	1	H/ACA ribonucleoprotein complex subunit 1	Uniprot
comp12020_c0_seq1	sp|Q8MUK3|CCNE_CAEBR	2	G1/S-specific cyclin-E	Uniprot
comp12022_c1_seq1	sp|O42667|SSM4_SCHPO	2	Microtubule-associated protein ssm4	Uniprot
comp12023_c0_seq1	sp|Q0WSF1|AL221_ARATH	2	Aldehyde dehydrogenase 22A1	Uniprot
comp12026_c1_seq1	sp|Q9YE02|SPEE_AERPE	5	Polyamine aminopropyltransferase	Uniprot
comp12030_c0_seq1	sp|B0SXC3|SYY_CAUSK	4	Tyrosine--tRNA ligase	Uniprot
comp12032_c0_seq1	sp|O26865|Y771_METTH	1	UPF0047 protein MTH_771	Uniprot
comp12036_c0_seq1	sp|Q96V64|EXG_BLUGR	1	Glucan 1,3-beta-glucosidase	Uniprot
comp12045_c0_seq1	sp|Q9XGN4|GOLS1_AJURE	5	Galactinol synthase 1	Uniprot
comp12060_c0_seq1	sp|Q29466|VPP1_BOVIN	5	V-type proton ATPase 116 kDa subunit a isoform 1	Uniprot
comp12063_c0_seq1	sp|O22034|CFXQ2_CYACA	1	Protein cfxQ homolog	Uniprot
comp12066_c0_seq1	sp|Q0WUU6|PLT4_ARATH	5	Probable polyol transporter 4	Uniprot
comp12082_c0_seq1	dabC	2	Domoic acid biosynthesis C	Lema et al. 2019
comp12086_c0_seq1	sp|Q9SSA5|CYP38_ARATH	1	Peptidyl-prolyl cis-trans isomerase CYP38, chloroplastic	Uniprot
comp12090_c0_seq2	sp|P14749|AGAL_CYATE	1	Alpha-galactosidase	Uniprot
comp12110_c0_seq1	sp|Q10058|YAM3_SCHPO	5	Putative oxidoreductase C1F5.03c	Uniprot
comp12118_c0_seq1	sp|Q2YEM9|TRIM5_PONPY	1	Tripartite motif-containing protein 5	Uniprot
comp12122_c0_seq2	sp|Q8L518|CK2_ARATH	2	Probable choline kinase 2	Uniprot
comp12123_c0_seq1	sp|A1A5H8|YES_DANRE	2	Tyrosine-protein kinase yes	Uniprot
comp12139_c0_seq1	sp|O94489|EF3_SCHPO	1	Elongation factor 3	Uniprot
comp12143_c0_seq1	sp|Q2S1W0|DCUP_SALRD	4	Uroporphyrinogen decarboxylase	Uniprot
comp12144_c0_seq1	sp|Q9UT92|YL47_SCHPO	5	Uncharacterized transporter C323.07c	Uniprot
comp12146_c0_seq1	sp|O48921|C97B2_SOYBN	2	Cytochrome P450 97B2, chloroplastic	Uniprot
comp12163_c0_seq2	sp|A1KV59|ALR_NEIMF	2	Alanine racemase	Uniprot
comp12183_c0_seq1	sp|Q55720|YC49L_SYNY3	4	Ycf49-like protein	Uniprot
comp12205_c0_seq1	sp|Q1XDF4|CLPC_PYRYE	5	ATP-dependent Clp protease ATP-binding subunit ClpA homolog	Uniprot
comp12212_c0_seq1	sp|Q3TZI6|CCNJ_MOUSE	1	Cyclin-J	Uniprot
comp12219_c0_seq1	sp|P72872|DUSAL_SYNY3	1	tRNA-dihydrouridine(20/20a) synthase	Uniprot
comp12227_c0_seq1	sp|Q6WQJ1|DGLA_MOUSE	5	Sn1-specific diacylglycerol lipase alpha	Uniprot
comp12234_c0_seq1	sp|Q8CBH5|MFSD6_MOUSE	1	Major facilitator superfamily domain-containing protein 6	Uniprot
comp12241_c0_seq1	sp|P56213|ALR_MOUSE	5	FAD-linked sulfhydryl oxidase ALR	Uniprot
comp12242_c0_seq1	sp|Q9LIC2|TMN7_ARATH	2	Transmembrane 9 superfamily member 7	Uniprot
comp12244_c0_seq1	sp|Q949Y0|UBP6_ARATH	2	Ubiquitin carboxyl-terminal hydrolase 6	Uniprot
comp12252_c0_seq1	sp|Q94AC1|STR6_ARATH	1	Rhodanese-like domain-containing protein 6	Uniprot
comp12257_c0_seq1	sp|Q2GSV2|PAN2_CHAGB	1	PAB-dependent poly(A)-specific ribonuclease subunit PAN2	Uniprot
comp12267_c0_seq1	sp|Q55E45|MCFE_DICDI	1	Mitochondrial substrate carrier family protein E	Uniprot
comp12271_c0_seq1	sp|Q94JQ3|GLYP3_ARATH	1	Serine hydroxymethyltransferase 3, chloroplastic	Uniprot
comp12281_c0_seq1	sp|P07172|HIS8_YEAST	2	Histidinol-phosphate aminotransferase	Uniprot
comp12291_c0_seq1	sp|Q652B0|HFB2C_ORYSJ	1	Heat stress transcription factor B-2c	Uniprot
comp12294_c0_seq1	sp|C0ZIY1|PSUG_BREBN	5	Pseudouridine-5'-phosphate glycosidase	Uniprot
comp12314_c0_seq1	sp|A9GP90|UREG_SORC5	5	Urease accessory protein UreG	Uniprot
comp12343_c0_seq1	sp|Q91ZE0|TMLH_MOUSE	2	Trimethyllysine dioxygenase, mitochondrial	Uniprot
comp12353_c0_seq2	sp|A4XKA5|DNAJ_CALS8	1	Chaperone protein DnaJ	Uniprot
comp12354_c0_seq1	sp|Q39709|FCP_ISOGA	2	Fucoxanthin-chlorophyll a-c binding protein, chloroplastic	Uniprot
comp12355_c0_seq1	sp|A2BD94|FB31B_XENLA	4	F-box only protein 31-B	Uniprot
comp12356_c0_seq1	sp|O74828|ESF1_SCHPO	1	Pre-rRNA-processing protein esf1	Uniprot
comp12357_c1_seq1	sp|Q8IS14|GEFJ_DICDI	4	Ras guanine nucleotide exchange factor J	Uniprot
comp12361_c0_seq1	sp|Q10132|IDI1_SCHPO	2	Isopentenyl-diphosphate Delta-isomerase	Uniprot
comp12363_c0_seq1	sp|O23300|ECI3_ARATH	5	Enoyl-CoA delta isomerase 3	Uniprot
comp12365_c0_seq2	sp|O35218|CPSF2_MOUSE	5	Cleavage and polyadenylation specificity factor subunit 2	Uniprot
comp12367_c0_seq1	sp|P15705|STI1_YEAST	2	Heat shock protein STI1	Uniprot
comp12368_c0_seq1	sp|P48236|YG3L_YEAST	5	Uncharacterized membrane protein YGR149W	Uniprot
comp12372_c0_seq1	sp|Q9RQ17|AMIE_GEOSE	5	Aliphatic amidase	Uniprot
comp12384_c0_seq1	sp|Q9HC62|SENP2_HUMAN	2	Sentrin-specific protease 2	Uniprot
comp12388_c0_seq1	sp|Q8L7K9|MAO2_ARATH	2	NAD-dependent malic enzyme 2, mitochondrial	Uniprot
comp12390_c0_seq1	sp|Q503I8|NGLY1_DANRE	2	Peptide-N(4)-(N-acetyl-beta-glucosaminyl)asparagine amidase	Uniprot
comp12395_c0_seq1	sp|Q5R443|S38A1_PONAB	5	Sodium-coupled neutral amino acid transporter 1	Uniprot
comp12396_c0_seq1	sp|Q55669|CTPA_SYNY3	5	Carboxyl-terminal-processing protease	Uniprot
comp12398_c0_seq2	sp|C0LGW6|ERL1_ARATH	1	LRR receptor-like serine/threonine-protein kinase ERL1	Uniprot
comp12409_c0_seq1	sp|Q8PWF5|MSRB_METMA	5	Peptide methionine sulfoxide reductase MsrB	Uniprot
comp12414_c0_seq1	sp|C5D6L9|PRSA_GEOSW	3	Foldase protein PrsA	Uniprot
comp12420_c0_seq1	sp|Q5ZJ60|HIBCH_CHICK	2	3-hydroxyisobutyryl-CoA hydrolase, mitochondrial	Uniprot
comp12421_c0_seq1	sp|Q08CZ0|UBE3B_XENTR	2	Ubiquitin-protein ligase E3B	Uniprot
comp12433_c0_seq1	sp|Q8GX93|CLCE_ARATH	3	Chloride channel protein CLC-e	Uniprot
comp12435_c0_seq1	sp|Q1LZH9|GNS_BOVIN	1	N-acetylglucosamine-6-sulfatase	Uniprot
comp12439_c0_seq1	sp|P40513|MAM33_YEAST	5	Mitochondrial acidic protein MAM33	Uniprot
comp12443_c0_seq1	sp|Q7YR70|AAMP_CANLF	1	Angio-associated migratory cell protein	Uniprot
comp12448_c0_seq2	sp|P74615|Y1483_SYNY3	1	Uncharacterized protein sll1483	Uniprot
comp12452_c0_seq1	sp|Q7TQP6|TNI3K_RAT	2	Serine/threonine-protein kinase TNNI3K	Uniprot
comp12453_c0_seq1	sp|Q1DCU1|RLMN1_MYXXD	1	Dual-specificity RNA methyltransferase RlmN 1	Uniprot
comp12455_c0_seq1	sp|Q8S2G0|ISPE_ORYSJ	5	4-diphosphocytidyl-2-C-methyl-D-erythritol kinase, chloroplastic	Uniprot
comp12456_c0_seq2	sp|Q15418|KS6A1_HUMAN	2	Ribosomal protein S6 kinase alpha-1	Uniprot
comp12476_c0_seq1	sp|Q8X166|PPIB_ASPNG	2	Peptidyl-prolyl cis-trans isomerase B	Uniprot
comp12489_c0_seq1	sp|Q4G064|COQ5_RAT	2	2-methoxy-6-polyprenyl-1,4-benzoquinol methylase, mitochondrial	Uniprot
comp12492_c0_seq1	sp|Q9LTR9|NMT1_ARATH	2	Glycylpeptide N-tetradecanoyltransferase 1	Uniprot
comp12500_c0_seq1	sp|P51960|MYBA_MOUSE	5	Myb-related protein A	Uniprot
comp12502_c0_seq1	sp|E1VBT6|GFAL_HALED	5	Putative glutathione-dependent formaldehyde-activating enzyme	Uniprot
comp12504_c0_seq2	sp|Q97AU0|Y719_THEVO	3	Uncharacterized protein TV0719	Uniprot
comp12505_c0_seq1	sp|Q5RAU7|BRE1B_PONAB	1	E3 ubiquitin-protein ligase BRE1B	Uniprot
comp12506_c0_seq1	sp|Q67V78|TRMB_ORYSJ	1	tRNA (guanine-N(7)-)-methyltransferase	Uniprot
comp12516_c0_seq1	sp|Q9SEI4|PRS6B_ARATH	2	26S protease regulatory subunit 6B homolog	Uniprot
comp12517_c0_seq1	sp|Q7RTR2|NLRC3_HUMAN	2	Protein NLRC3	Uniprot
comp12522_c0_seq1	sp|Q54FU9|MCFW_DICDI	5	Mitochondrial substrate carrier family protein W	Uniprot
comp12529_c0_seq1	sp|Q5N199|MIAB_SYNP6	1	tRNA-2-methylthio-N(6)-dimethylallyladenosine synthase	Uniprot
comp12537_c0_seq1	sp|Q02073|CH10C_SPIOL	1	20 kDa chaperonin, chloroplastic	Uniprot
comp12544_c0_seq1	sp|C5BQB3|RL27_TERTT	1	50S ribosomal protein L27	Uniprot
comp12545_c0_seq1	sp|Q9Z8J2|TLC1_CHLPN	1	ADP,ATP carrier protein 1	Uniprot
comp12546_c0_seq1	sp|Q12094|TSR3_YEAST	1	Ribosome biogenesis protein TSR3	Uniprot
comp12552_c0_seq1	sp|Q6EPN6|ISPF_ORYSJ	4	2-C-methyl-D-erythritol 2,4-cyclodiphosphate synthase, chloroplastic	Uniprot
comp12566_c0_seq1	sp|P05385|DBH_CLOPA	1	DNA-binding protein HU	Uniprot
comp12568_c0_seq1	sp|Q5R952|NOC3L_PONAB	1	Nucleolar complex protein 3 homolog	Uniprot
comp12570_c0_seq1	sp|Q9P7X8|RPA2_SCHPO	1	Probable DNA-directed RNA polymerase I subunit RPA2	Uniprot
comp12573_c0_seq1	sp|Q54CD8|DDX54_DICDI	1	ATP-dependent RNA helicase ddx54	Uniprot
comp12578_c0_seq1	sp|P00813|ADA_HUMAN	2	Adenosine deaminase	Uniprot
comp12581_c0_seq1	sp|Q9FKT8|COX15_ARATH	2	Cytochrome c oxidase assembly protein COX15	Uniprot
comp12587_c0_seq1	sp|Q09764|YA7B_SCHPO	2	Uncharacterized protein C24H6.11c	Uniprot
comp12590_c0_seq1	sp|O64624|PP163_ARATH	4	Pentatricopeptide repeat-containing protein At2g18940, chloroplastic	Uniprot
comp12593_c0_seq1	sp|Q8YXE4|SYW_NOSS1	4	Tryptophan--tRNA ligase	Uniprot
comp12598_c0_seq1	sp|Q9SNQ2|ANM10_ORYSJ	5	Protein arginine N-methyltransferase PRMT10	Uniprot
comp12599_c0_seq1	sp|Q8TB61|S35B2_HUMAN	5	Adenosine 3'-phospho 5'-phosphosulfate transporter 1	Uniprot
comp12601_c0_seq1	sp|Q8K4T5|DUS19_MOUSE	5	Dual specificity protein phosphatase 19	Uniprot
comp12604_c0_seq1	sp|Q58424|SERA_METJA	5	D-3-phosphoglycerate dehydrogenase	Uniprot
comp12610_c0_seq1	sp|O07617|PHOE_BACSU	2	Uncharacterized phosphatase PhoE	Uniprot
comp12637_c0_seq1	sp|C0LGR3|Y4265_ARATH	2	Probable LRR receptor-like serine/threonine-protein kinase At4g26540	Uniprot
comp12638_c0_seq1	sp|P32529|RPA12_YEAST	1	DNA-directed RNA polymerase I subunit RPA12	Uniprot
comp12639_c0_seq1	sp|Q58436|COAD_METJA	5	Phosphopantetheine adenylyltransferase	Uniprot
comp12643_c0_seq1	sp|Q02K94|FABB_PSEAB	4	3-oxoacyl-[acyl-carrier-protein] synthase 1	Uniprot
comp12644_c0_seq1	sp|Q9URW6|YIE2_SCHPO	2	SH3 domain-containing protein PJ696.02	Uniprot
comp12647_c0_seq1	sp|P0DKC4|PGP1B_ARATH	2	Phosphoglycolate phosphatase 1B, chloroplastic	Uniprot
comp12653_c0_seq1	sp|Q9ASU1|DGAT2_ARATH	5	Diacylglycerol O-acyltransferase 2	Uniprot
comp12657_c0_seq1	sp|Q10138|YAS2_SCHPO	2	CRAL-TRIO domain-containing protein C3H8.02	Uniprot
comp12662_c0_seq1	sp|Q2T9W2|THUM3_BOVIN	5	THUMP domain-containing protein 3	Uniprot
comp12673_c0_seq1	sp|O22870|FK163_ARATH	3	Peptidyl-prolyl cis-trans isomerase FKBP16-3, chloroplastic	Uniprot
comp12686_c0_seq1	sp|P40009|YND1_YEAST	2	Golgi apyrase	Uniprot
comp12695_c0_seq2	sp|Q0JCU7|ZEP_ORYSJ	3	Zeaxanthin epoxidase, chloroplastic	Uniprot
comp12706_c0_seq1	sp|Q9C5Z1|EIF3B_ARATH	1	Eukaryotic translation initiation factor 3 subunit B	Uniprot
comp12710_c0_seq1	sp|O80934|Y2766_ARATH	5	Uncharacterized protein At2g37660, chloroplastic	Uniprot
comp12726_c0_seq1	sp|P31178|GLE_CHLRE	2	Autolysin	Uniprot
comp12729_c0_seq1	sp|P50853|RIBD_ACTPL	5	Riboflavin biosynthesis protein RibD	Uniprot
comp12730_c0_seq1	sp|Q9M0Z3|KEA3_ARATH	2	K(+) efflux antiporter 3, chloroplastic	Uniprot
comp12734_c0_seq1	sp|Q9SVS0|PUS6_ARATH	1	RNA pseudouridine synthase 6, chloroplastic	Uniprot
comp12738_c0_seq1	sp|O07883|PCP_THELN	5	Pyrrolidone-carboxylate peptidase	Uniprot
comp12743_c0_seq1	sp|F4I6V0|RAY1_ARATH	5	Beta-arabinofuranosyltransferase RAY1	Uniprot
comp12746_c0_seq1	sp|Q6P5G6|UBXN7_MOUSE	2	UBX domain-containing protein 7	Uniprot
comp12747_c0_seq1	sp|Q6L732|KANJ_STRKN	1	Kanamycin B dioxygenase	Uniprot
comp12754_c0_seq1	sp|Q9D0F1|NDC80_MOUSE	2	Kinetochore protein NDC80 homolog	Uniprot
comp12759_c0_seq2	sp|Q5JK24|TPK1_ORYSJ	5	Thiamine pyrophosphokinase 1	Uniprot
comp12764_c0_seq1	sp|Q9S702|AK3_ARATH	1	Aspartokinase 3, chloroplastic	Uniprot
comp12773_c0_seq1	sp|Q5RBI5|SF3B3_PONAB	5	Splicing factor 3B subunit 3	Uniprot
comp12782_c0_seq1	sp|Q7WHJ0|ECTD_BORBR	2	Ectoine dioxygenase	Uniprot
comp12795_c0_seq1	sp|P25457|RL7B_SCHPO	1	60S ribosomal protein L7-B	Uniprot
comp12796_c0_seq1	sp|A2ADU8|DG2L6_MOUSE	5	Diacylglycerol O-acyltransferase 2-like protein 6	Uniprot
comp12834_c0_seq1	sp|Q84JB8|RUS3_ARATH	1	Protein root UVB sensitive 3	Uniprot
comp12840_c0_seq1	sp|O80832|YU87_ARATH	5	UPF0187 protein At2g45870, chloroplastic	Uniprot
comp12841_c0_seq1	sp|Q8H124|Y2446_ARATH	4	Uncharacterized protein At2g34460, chloroplastic	Uniprot
comp12853_c0_seq1	sp|P43394|K502_ACTDE	5	Fruit protein pKIWI502	Uniprot
comp12854_c0_seq1	sp|O60762|DPM1_HUMAN	5	Dolichol-phosphate mannosyltransferase subunit 1	Uniprot
comp12856_c0_seq1	sp|O13842|CDA1_SCHPO	2	Chitin deacetylase 1	Uniprot
comp12876_c0_seq1	sp|P71481|DNAG_LEGPN	1	DNA primase	Uniprot
comp12899_c0_seq1	sp|O31634|YJCL_BACSU	1	Uncharacterized membrane protein YjcL	Uniprot
comp12921_c0_seq1	sp|Q9ZUU4|CP29B_ARATH	1	RNA-binding protein CP29B, chloroplastic	Uniprot
comp12938_c0_seq1	sp|Q9DAA6|EXOS1_MOUSE	1	Exosome complex component CSL4	Uniprot
comp12960_c0_seq1	sp|Q09833|YAD7_SCHPO	1	tRNA (uracil(54)-C(5))-methyltransferase	Uniprot
comp12963_c1_seq1	sp|A4IGU3|MT21A_XENTR	1	Protein N-lysine methyltransferase METTL21A	Uniprot
comp12966_c0_seq1	sp|Q96MC6|MF14A_HUMAN	2	Hippocampus abundant transcript 1 protein	Uniprot
comp12967_c0_seq1	sp|Q6M9M7|Y1998_PARUW	1	Uncharacterized RNA methyltransferase pc1998	Uniprot
comp12977_c0_seq1	sp|Q550W1|CAPTC_DICDI	5	Uncharacterized CDP-alcohol phosphatidyltransferase class-I family protein 3	Uniprot
comp12986_c0_seq1	sp|Q9EPR2|PG12A_MOUSE	5	Group XIIA secretory phospholipase A2	Uniprot
comp13009_c0_seq1	sp|B4M7P8|NO66_DROVI	2	Bifunctional lysine-specific demethylase and histidyl-hydroxylase NO66	Uniprot
comp13019_c0_seq1	sp|Q1LWH4|FAN1_DANRE	1	Fanconi-associated nuclease 1	Uniprot
comp13021_c0_seq1	sp|Q9Y2Y1|RPC10_HUMAN	1	DNA-directed RNA polymerase III subunit RPC10	Uniprot
comp13025_c0_seq1	sp|Q5JTH9|RRP12_HUMAN	1	RRP12-like protein	Uniprot
comp13033_c0_seq1	sp|Q5RAP0|UN45A_PONAB	2	Protein unc-45 homolog A	Uniprot
comp13040_c0_seq1	sp|Q9NW08|RPC2_HUMAN	1	DNA-directed RNA polymerase III subunit RPC2	Uniprot
comp13048_c0_seq1	sp|Q5SSN7|SFT2A_MOUSE	1	Vesicle transport protein SFT2A	Uniprot
comp13051_c0_seq1	sp|P18759|SEC18_YEAST	2	Vesicular-fusion protein SEC18	Uniprot
comp13058_c0_seq1	sp|Q54ES9|TCPB_DICDI	1	T-complex protein 1 subunit beta	Uniprot
comp13072_c0_seq1	sp|Q01J96|CCB21_ORYSI	1	Cyclin-B2-1	Uniprot
comp13097_c0_seq1	sp|Q56EB3|NHAD_ALKAM	1	Na(+)/H(+) antiporter NhaD	Uniprot
comp13103_c0_seq1	sp|Q54QG5|Y3893_DICDI	2	Probable E3 ubiquitin-protein ligase DDB_G0283893	Uniprot
comp13122_c0_seq1	sp|O95801|TTC4_HUMAN	1	Tetratricopeptide repeat protein 4	Uniprot
comp13128_c0_seq1	sp|Q5BJ68|NB5R2_XENTR	4	NADH-cytochrome b5 reductase 2	Uniprot
comp13149_c0_seq2	sp|Q9BRP7|FDXA1_HUMAN	1	Ferredoxin-fold anticodon-binding domain-containing protein 1	Uniprot
comp13150_c0_seq1	sp|O77404|TYPX_TRYBB	1	Tryparedoxin	Uniprot
comp13157_c0_seq1	sp|O49299|PGMC1_ARATH	2	Probable phosphoglucomutase, cytoplasmic 1	Uniprot
comp13167_c0_seq1	sp|Q8R3F5|FABD_MOUSE	4	Malonyl-CoA-acyl carrier protein transacylase, mitochondrial	Uniprot
comp13171_c0_seq1	sp|Q3MPQ4|MVP1_CANAL	4	Sorting nexin MVP1	Uniprot
comp13200_c0_seq1	sp|Q97ED6|SYC_CLOAB	1	Cysteine--tRNA ligase	Uniprot
comp13203_c0_seq1	sp|O62619|KPYK_DROME	5	Pyruvate kinase	Uniprot
comp13219_c0_seq1	sp|Q54S38|RCL1_DICDI	1	Probable RNA 3'-terminal phosphate cyclase-like protein	Uniprot
comp13224_c0_seq1	sp|Q5WI27|XPT_BACSK	2	Xanthine phosphoribosyltransferase	Uniprot
comp13226_c0_seq1	sp|P26683|SIGA_NOSS1	1	RNA polymerase sigma factor SigA	Uniprot
comp13231_c0_seq1	sp|Q9HDY4|YK16_SCHPO	1	Putative ATP-dependent RNA helicase PB1A10.06c	Uniprot
comp13254_c0_seq1	sp|Q94EG6|Y5224_ARATH	2	Uncharacterized protein At5g02240	Uniprot
comp13260_c0_seq1	sp|Q2RAP0|GLDH1_ORYSJ	2	L-galactono-1,4-lactone dehydrogenase 1, mitochondrial	Uniprot
comp13266_c0_seq1	sp|Q9JJ54|HNRPD_RAT	1	Heterogeneous nuclear ribonucleoprotein D0	Uniprot
comp13274_c0_seq1	sp|P55142|GRXC6_ORYSJ	4	Glutaredoxin-C6	Uniprot
comp13283_c0_seq1	sp|Q6UXP7|F151B_HUMAN	1	Protein FAM151B	Uniprot
comp13287_c0_seq1	sp|A4IGU3|MT21A_XENTR	2	Protein N-lysine methyltransferase METTL21A	Uniprot
comp13318_c0_seq1	sp|Q8L970|P4H7_ARATH	1	Probable prolyl 4-hydroxylase 7	Uniprot
comp13324_c0_seq1	sp|Q4V9P0|SAMC_DANRE	5	S-adenosylmethionine mitochondrial carrier protein	Uniprot
comp13348_c0_seq1	sp|Q94KI8|TPC1_ARATH	1	Two pore calcium channel protein 1	Uniprot
comp13353_c0_seq1	sp|P74615|Y1483_SYNY3	5	Uncharacterized protein sll1483	Uniprot
comp13355_c0_seq1	sp|Q9SAC0|ZCIS_ARATH	1	15-cis-zeta-carotene isomerase, chloroplastic	Uniprot
comp13363_c0_seq1	sp|Q8LBN7|COSA_ARATH	1	Costars family protein At4g33640	Uniprot
comp13367_c0_seq1	sp|Q54RA2|AL4A1_DICDI	2	Delta-1-pyrroline-5-carboxylate dehydrogenase, mitochondrial	Uniprot
comp13372_c0_seq1	sp|B4RX40|TAL_ALTMD	5	Transaldolase	Uniprot
comp13374_c0_seq1	sp|Q9Z339|GSTO1_RAT	5	Glutathione S-transferase omega-1	Uniprot
comp13380_c1_seq1	sp|Q9QXN4|MIOX_RAT	2	Inositol oxygenase	Uniprot
comp13384_c0_seq1	sp|Q56X76|RH39_ARATH	1	DEAD-box ATP-dependent RNA helicase 39	Uniprot
comp13391_c0_seq1	sp|Q09676|YA03_SCHPO	5	Probable phosphatase SPAC5H10.03	Uniprot
comp13392_c0_seq1	sp|Q10257|RRP8_SCHPO	1	25S rRNA (adenine(645)-N(1))-methyltransferase	Uniprot
comp13396_c0_seq1	sp|P73121|Y1919_SYNY3	3	Uncharacterized protein slr1919	Uniprot
comp13403_c0_seq1	sp|Q9LYZ9|PP362_ARATH	1	Pentatricopeptide repeat-containing protein At5g02860	Uniprot
comp13426_c0_seq1	sp|P74615|Y1483_SYNY3	5	Uncharacterized protein sll1483	Uniprot
comp13442_c0_seq1	sp|Q5R962|TRM11_PONAB	5	tRNA (guanine(10)-N2)-methyltransferase homolog	Uniprot
comp13459_c0_seq1	sp|Q6ZKV8|BIODA_ORYSJ	5	Bifunctional dethiobiotin synthetase/7,8-diamino-pelargonic acid aminotransferase, mitochondrial	Uniprot
comp13485_c0_seq1	sp|Q9FRL8|DHAR2_ARATH	1	Glutathione S-transferase DHAR2	Uniprot
comp13489_c0_seq1	sp|Q4P9K6|SYM1_USTMA	2	Protein SYM1	Uniprot
comp13493_c0_seq1	sp|P46605|HOX1A_MAIZE	2	Homeobox protein HOX1A	Uniprot
comp13507_c0_seq1	OEU18856.1	6	hypothetical protein FRACYDRAFT_237137 [Fragilariopsis cylindrus CCMP1102]	nr
comp13510_c0_seq2	sp|P46643|AAT1_ARATH	5	Aspartate aminotransferase, mitochondrial	Uniprot
comp13510_c0_seq2	sp|P46643|AAT1_ARATH	5	Aspartate aminotransferase, mitochondrial	Uniprot
comp13535_c0_seq1	sp|Q54IR8|STRUM_DICDI	4	WASH complex subunit strumpellin homolog	Uniprot
comp13569_c0_seq1	sp|Q9CW42|MARC1_MOUSE	5	Mitochondrial amidoxime-reducing component 1	Uniprot
comp13612_c0_seq1	sp|O88867|KMO_RAT	1	Kynurenine 3-monooxygenase	Uniprot
comp13645_c0_seq2	sp|O08788|DCTN1_MOUSE	3	Dynactin subunit 1	Uniprot
comp13649_c0_seq1	sp|Q55DL2|MET18_DICDI	5	Histidine protein methyltransferase 1 homolog	Uniprot
comp13657_c0_seq1	sp|Q12529|SET6_YEAST	2	Potential protein lysine methyltransferase SET6	Uniprot
comp13665_c0_seq1	sp|Q55BR9|DDX49_DICDI	1	Probable ATP-dependent RNA helicase ddx49	Uniprot
comp13689_c0_seq1	sp|O08700|VPS45_RAT	2	Vacuolar protein sorting-associated protein 45	Uniprot
comp13695_c0_seq2	sp|B7FSL4|LONM_PHATC	2	Lon protease homolog, mitochondrial	Uniprot
comp13709_c0_seq1	sp|P74327|MRNC_SYNY3	2	Mini-ribonuclease 3	Uniprot
comp13712_c0_seq1	sp|F4ILY9|ANTL1_ARATH	2	Amino acid transporter ANTL1	Uniprot
comp13724_c0_seq2	sp|Q8C5Q4|GRSF1_MOUSE	1	G-rich sequence factor 1	Uniprot
comp13729_c0_seq1	sp|Q19842|PCCA_CAEEL	1	Propionyl-CoA carboxylase alpha chain, mitochondrial	Uniprot
comp13731_c0_seq1	sp|Q96QE2|MYCT_HUMAN	5	Proton myo-inositol cotransporter	Uniprot
comp13732_c0_seq1	sp|Q9FJD4|IMB1_ARATH	1	Importin subunit beta-1	Uniprot
comp13742_c0_seq1	sp|Q4KC87|FBPC_PSEF5	2	Fe(3+) ions import ATP-binding protein FbpC	Uniprot
comp13766_c0_seq1	sp|Q9Y305|ACOT9_HUMAN	5	Acyl-coenzyme A thioesterase 9, mitochondrial	Uniprot
comp13790_c0_seq1	sp|Q12LC6|RLMKL_SHEDO	1	Ribosomal RNA large subunit methyltransferase K/L	Uniprot
comp13791_c0_seq1	sp|Q1RHE9|GATA_RICBR	5	Glutamyl-tRNA(Gln) amidotransferase subunit A	Uniprot
comp13803_c0_seq2	sp|Q84JB8|RUS3_ARATH	2	Protein root UVB sensitive 3	Uniprot
comp13804_c0_seq1	sp|Q60HF9|FUMH_MACFA	1	Fumarate hydratase, mitochondrial	Uniprot
comp13808_c0_seq1	sp|Q9M1K5|ZDH13_ARATH	2	Probable protein S-acyltransferase 4	Uniprot
comp13821_c0_seq1	sp|A2AVA0|SVEP1_MOUSE	3	Sushi, von Willebrand factor type A, EGF and pentraxin domain-containing protein 1	Uniprot
comp13822_c0_seq1	sp|P55665|Y4TK_RHISN	1	Uncharacterized cyclodeaminase y4tK	Uniprot
comp13827_c0_seq1	sp|P73627|Y1770_SYNY3	5	Uncharacterized protein sll1770	Uniprot
comp13833_c0_seq1	sp|Q8ZWC4|Y1861_PYRAE	2	Putative ankyrin repeat protein PAE1861	Uniprot
comp13851_c0_seq1	sp|Q9C1X5|YKW2_SCHPO	5	Uncharacterized oxidoreductase P32A8.02	Uniprot
comp13852_c0_seq2	sp|Q0DWH1|ADHX_ORYSJ	1	Alcohol dehydrogenase class-3	Uniprot
comp13881_c0_seq1	sp|Q9SXE1|GSOX3_ARATH	5	Flavin-containing monooxygenase FMO GS-OX3	Uniprot
comp13894_c0_seq1	sp|Q9XVZ8|ELOF1_CAEEL	2	Transcription elongation factor 1 homolog	Uniprot
comp13896_c0_seq1	sp|Q86UE8|TLK2_HUMAN	1	Serine/threonine-protein kinase tousled-like 2	Uniprot
comp13900_c0_seq1	sp|O58403|RACD_PYRHO	5	Aspartate racemase	Uniprot
comp13907_c0_seq1	sp|Q133Y4|DNLJ_RHOPS	1	DNA ligase	Uniprot
comp13919_c0_seq1	sp|P04175|NCPR_PIG	4	NADPH--cytochrome P450 reductase	Uniprot
comp13930_c0_seq1	sp|B7LPL0|RSMF_ESCF3	2	Ribosomal RNA small subunit methyltransferase F	Uniprot
comp13938_c0_seq1	sp|Q6FUD0|PYRG_CANGA	1	CTP synthase	Uniprot
comp13956_c0_seq2	sp|F4JC97|PSME4_ARATH	2	Proteasome activator subunit 4	Uniprot
comp13973_c0_seq1	sp|Q9VSF3|UBC12_DROME	1	Nedd8-conjugating enzyme Ubc12	Uniprot
comp13976_c0_seq1	sp|A7HJV9|ATPA_FERNB	2	ATP synthase subunit alpha	Uniprot
comp13982_c0_seq1	sp|P07872|ACOX1_RAT	2	Peroxisomal acyl-coenzyme A oxidase 1	Uniprot
comp14026_c1_seq1	sp|O13620|MRD1_SCHPO	2	Multiple RNA-binding domain-containing protein 1	Uniprot
comp14030_c0_seq1	sp|A9CJC9|PHRA_AGRFC	5	Deoxyribodipyrimidine photo-lyase	Uniprot
comp14042_c0_seq1	sp|B9JY62|RSMH_AGRVS	1	Ribosomal RNA small subunit methyltransferase H	Uniprot
comp14048_c0_seq1	sp|Q8GXR9|NDC1_ARATH	1	Alternative NAD(P)H-ubiquinone oxidoreductase C1, chloroplastic/mitochondrial	Uniprot
comp14070_c0_seq1	sp|Q3SFS4|Y2579_THIDA	1	UPF0301 protein Tbd_2579	Uniprot
comp14081_c0_seq1	sp|Q12FQ6|KATG_POLSJ	5	Catalase-peroxidase	Uniprot
comp14083_c0_seq1	sp|Q9XI60|LPP2_ARATH	2	Lipid phosphate phosphatase 2	Uniprot
comp14095_c0_seq1	sp|Q63321|PLOD1_RAT	2	Procollagen-lysine,2-oxoglutarate 5-dioxygenase 1	Uniprot
comp14106_c0_seq1	sp|O34331|YLBH_BACSU	1	Putative rRNA methyltransferase YlbH	Uniprot
comp14109_c0_seq1	sp|Q55GS4|CDK10_DICDI	5	Probable cyclin-dependent kinase 10	Uniprot
comp14114_c0_seq1	sp|Q86TL2|STIMA_HUMAN	1	Store-operated calcium entry regulator STIMATE	Uniprot
comp14122_c0_seq1	sp|Q9LFR0|GMAN2_ARATH	2	Alpha-mannosidase 2	Uniprot
comp14125_c2_seq1	sp|O60188|UTP6_SCHPO	1	U3 small nucleolar RNA-associated protein 6	Uniprot
comp14142_c0_seq1	sp|Q42191|OXA1_ARATH	1	Mitochondrial inner membrane protein OXA1	Uniprot
comp14165_c0_seq1	sp|B7GIR2|OBG_ANOFW	1	GTPase Obg	Uniprot
comp14167_c0_seq1	sp|Q3TIT8|SPX3_MOUSE	1	Sugar phosphate exchanger 3	Uniprot
comp14175_c0_seq1	sp|F4JKK0|SUD1_ARATH	2	Probable E3 ubiquitin ligase SUD1	Uniprot
comp14176_c0_seq1	sp|O80982|HSFA2_ARATH	2	Heat stress transcription factor A-2	Uniprot
comp14187_c0_seq1	sp|Q9D994|WDR38_MOUSE	2	WD repeat-containing protein 38	Uniprot
comp14189_c0_seq1	sp|Q9LKI7|TCPG_THAWE	1	T-complex protein 1 subunit gamma	Uniprot
comp14193_c0_seq1	sp|Q9JJ59|ABCB9_MOUSE	2	ATP-binding cassette sub-family B member 9	Uniprot
comp14207_c0_seq1	sp|Q9ZRD6|YKT61_ARATH	2	VAMP-like protein YKT61	Uniprot
comp14211_c0_seq1	sp|A2BJU2|SPEE2_HYPBU	1	Polyamine aminopropyltransferase 2	Uniprot
comp14213_c0_seq1	sp|O43818|U3IP2_HUMAN	1	U3 small nucleolar RNA-interacting protein 2	Uniprot
comp14248_c1_seq1	sp|O13755|OSM1_SCHPO	2	Fumarate reductase	Uniprot
comp14253_c0_seq1	sp|Q5EA97|S38AB_BOVIN	5	Putative sodium-coupled neutral amino acid transporter 11	Uniprot
comp14254_c0_seq2	sp|Q9ZPV5|NOC2L_ARATH	1	Nucleolar complex protein 2 homolog	Uniprot
comp14300_c0_seq2	sp|Q9SKI2|VPS2A_ARATH	2	Vacuolar protein sorting-associated protein 2 homolog 1	Uniprot
comp14305_c0_seq1	sp|Q32KQ2|WDR53_BOVIN	1	WD repeat-containing protein 53	Uniprot
comp14307_c0_seq1	sp|Q9SZ42|FAD4_ARATH	3	Fatty acid desaturase 4, chloroplastic	Uniprot
comp14314_c0_seq1	sp|Q9SRH9|SNL1_ARATH	2	Paired amphipathic helix protein Sin3-like 1	Uniprot
comp14336_c0_seq1	sp|Q9T065|1A18_ARATH	5	1-aminocyclopropane-1-carboxylate synthase 8	Uniprot
comp14338_c0_seq1	sp|P35317|AT1A_HYDVU	1	Sodium/potassium-transporting ATPase subunit alpha	Uniprot
comp14356_c0_seq1	sp|Q5YLB4|GYRB_NICBE	1	DNA gyrase subunit B, chloroplastic/mitochondrial	Uniprot
comp14365_c0_seq2	sp|P40046|VTC1_YEAST	2	Vacuolar transporter chaperone 1	Uniprot
comp14373_c0_seq1	sp|Q58D06|WDR74_BOVIN	1	WD repeat-containing protein 74	Uniprot
comp14395_c0_seq1	sp|O14039|RCM1_SCHPO	1	25S rRNA (cytosine-C(5))-methyltransferase rcm1	Uniprot
comp14409_c0_seq1	sp|O52025|ARSM_HALSA	2	Putative arsenite methyltransferase	Uniprot
comp14417_c0_seq1	sp|Q3HVN1|AGUB_SOLTU	1	N-carbamoylputrescine amidase	Uniprot
comp14423_c0_seq1	sp|Q9BPX1|DHB14_HUMAN	1	17-beta-hydroxysteroid dehydrogenase 14	Uniprot
comp14425_c0_seq1	sp|P94102|RAD51_ARATH	6	DNA repair protein RAD51 homolog 1	Uniprot
comp14441_c0_seq1	sp|Q8C0T7|MFSD9_MOUSE	5	Major facilitator superfamily domain-containing protein 9	Uniprot
comp14466_c0_seq1	sp|O82039|SPY_PETHY	2	Probable UDP-N-acetylglucosamine--peptide N-acetylglucosaminyltransferase SPINDLY	Uniprot
comp14473_c0_seq1	sp|O88851|RBBP9_MOUSE	5	Putative hydrolase RBBP9	Uniprot
comp14485_c0_seq1	sp|Q9N1F5|GSTO1_PIG	5	Glutathione S-transferase omega-1	Uniprot
comp14514_c1_seq1	sp|Q7CQB9|PGSA_SALTY	5	CDP-diacylglycerol--glycerol-3-phosphate 3-phosphatidyltransferase	Uniprot
comp14560_c0_seq1	sp|Q4V7N2|NSUN2_XENLA	1	tRNA (cytosine(34)-C(5))-methyltransferase	Uniprot
comp14565_c0_seq1	sp|P9WHH5|STHA_MYCTU	2	Probable soluble pyridine nucleotide transhydrogenase	Uniprot
comp14570_c0_seq1	sp|A0T0H5|PSB28_PHATC	4	Photosystem II reaction center Psb28 protein	Uniprot
comp14583_c0_seq1	sp|Q15U56|TTCA_PSEA6	1	tRNA 2-thiocytidine biosynthesis protein TtcA	Uniprot
comp14587_c0_seq1	sp|Q2KJJ5|TBL3_BOVIN	1	Transducin beta-like protein 3	Uniprot
comp14591_c0_seq1	sp|A8FYT9|DNAJ_SHESH	2	Chaperone protein DnaJ	Uniprot
comp14611_c0_seq2	sp|O18373|SPS1_DROME	2	Selenide, water dikinase	Uniprot
comp14617_c0_seq1	sp|Q54DU9|TP4AA_DICDI	1	Probable protein tyrosine phosphatase type IVA A	Uniprot
comp14639_c0_seq2	sp|P75849|YCBL_ECOLI	2	Uncharacterized protein YcbL	Uniprot
comp14651_c0_seq1	sp|P51567|AFC2_ARATH	5	Serine/threonine-protein kinase AFC2	Uniprot
comp14655_c0_seq1	sp|Q9UTE6|MAK16_SCHPO	1	Protein mak16	Uniprot
comp14661_c0_seq1	sp|F4JZG9|TERC_ARATH	2	Thylakoid membrane protein TERC, chloroplastic	Uniprot
comp14675_c0_seq1	sp|O34893|YNGF_BACSU	2	Putative enoyl-CoA hydratase/isomerase YngF	Uniprot
comp14679_c0_seq1	sp|Q92890|UFD1_HUMAN	2	Ubiquitin fusion degradation protein 1 homolog	Uniprot
comp14714_c0_seq1	sp|P80235|CACM_YEAST	5	Putative mitochondrial carnitine O-acetyltransferase	Uniprot
comp1472_c0_seq1	sp|O77082|RS10_DICDI	5	40S ribosomal protein S10	Uniprot
comp14722_c0_seq1	sp|Q38950|2AAB_ARATH	2	Serine/threonine-protein phosphatase 2A 65 kDa regulatory subunit A beta isoform	Uniprot
comp14726_c0_seq1	sp|Q5U3G6|YIF1B_DANRE	2	Protein YIF1B	Uniprot
comp14751_c0_seq2	sp|Q6IRP4|ABHDD_XENLA	1	Protein ABHD13	Uniprot
comp14755_c0_seq1	sp|Q8ZIK1|RLUA_YERPE	1	Ribosomal large subunit pseudouridine synthase A	Uniprot
comp14757_c0_seq1	sp|Q67YC9|Y4141_ARATH	2	Uncharacterized protein At4g14100	Uniprot
comp14761_c0_seq1	sp|Q5RDE7|NFS1_PONAB	1	Cysteine desulfurase, mitochondrial	Uniprot
comp14766_c0_seq1	sp|F4IFC5|SYTM2_ARATH	1	Threonine--tRNA ligase, chloroplastic/mitochondrial 2	Uniprot
comp14815_c0_seq1	sp|Q08587|FCPD_PHATR	3	Fucoxanthin-chlorophyll a-c binding protein D, chloroplastic	Uniprot
comp1486_c0_seq1	sp|O04397|FENR2_TOBAC	4	Ferredoxin--NADP reductase, root-type isozyme, chloroplastic	Uniprot
comp14889_c0_seq1	sp|Q41093|FCPE_PHATR	3	Fucoxanthin-chlorophyll a-c binding protein E, chloroplastic	Uniprot
comp14906_c0_seq1	sp|Q9U3H8|TAPT1_CAEEL	5	Protein TAPT1 homolog	Uniprot
comp14921_c0_seq1	sp|Q12705|PP2B_SCHPO	1	Serine/threonine-protein phosphatase 2B catalytic subunit	Uniprot
comp14922_c0_seq1	sp|A0T0I6|RK16_PHATC	5	50S ribosomal protein L16, chloroplastic	Uniprot
comp15025_c0_seq2	sp|Q03933|HSF2_HUMAN	4	Heat shock factor protein 2	Uniprot
comp15143_c0_seq1	sp|P49199|RS8_ORYSJ	1	40S ribosomal protein S8	Uniprot
comp15174_c0_seq1	sp|Q6NVL7|CHM2B_XENTR	2	Charged multivesicular body protein 2b	Uniprot
comp15189_c0_seq1	sp|O04397|FENR2_TOBAC	1	Ferredoxin--NADP reductase, root-type isozyme, chloroplastic	Uniprot
comp15201_c0_seq1	sp|Q9ULV0|MYO5B_HUMAN	2	Unconventional myosin-Vb	Uniprot
comp15203_c0_seq1	sp|A8G311|TATA_PROM2	2	Sec-independent protein translocase protein TatA	Uniprot
comp15216_c0_seq1	sp|Q80ZX8|SPAG1_MOUSE	2	Sperm-associated antigen 1	Uniprot
comp15217_c0_seq1	sp|Q9D8W5|PSD12_MOUSE	3	26S proteasome non-ATPase regulatory subunit 12	Uniprot
comp15258_c0_seq1	sp|P38795|NADE_YEAST	1	Glutamine-dependent NAD(+) synthetase	Uniprot
comp15280_c0_seq1	sp|P10961|HSF_YEAST	2	Heat shock factor protein	Uniprot
comp15498_c1_seq1	sp|P0CT84|RL12B_SCHPO	1	60S ribosomal protein L12-B	Uniprot
comp15535_c0_seq1	sp|P53991|FENR_CHLRE	5	Ferredoxin--NADP reductase, chloroplastic	Uniprot
comp15610_c0_seq1	sp|Q9QXE7|TBL1X_MOUSE	2	F-box-like/WD repeat-containing protein TBL1X	Uniprot
comp15630_c0_seq1	sp|P12955|PEPD_HUMAN	1	Xaa-Pro dipeptidase	Uniprot
comp1566_c0_seq1	sp|F4IHR4|ATCA2_ARATH	3	Alpha carbonic anhydrase 2	Uniprot
comp15695_c0_seq1	sp|Q8L7J2|BGL06_ORYSJ	5	Beta-glucosidase 6	Uniprot
comp15712_c0_seq1	sp|Q2HJI3|F136A_BOVIN	1	Protein FAM136A	Uniprot
comp15729_c0_seq1	sp|P00110|CYC6_BUMFI	2	Cytochrome c6	Uniprot
comp15840_c0_seq1	sp|P41561|IDH2_COLMA	3	Isocitrate dehydrogenase [NADP] 2	Uniprot
comp15852_c0_seq1	sp|P92935|TLC2_ARATH	2	ADP,ATP carrier protein 2, chloroplastic	Uniprot
comp15876_c0_seq1	sp|Q96BK5|PINX1_HUMAN	4	PIN2/TERF1-interacting telomerase inhibitor 1	Uniprot
comp15882_c0_seq1	sp|P00110|CYC6_BUMFI	3	Cytochrome c6	Uniprot
comp1593_c0_seq1	sp|P08712|ENPL_MESAU	2	Endoplasmin (Fragment)	Uniprot
comp15979_c0_seq1	sp|Q9UR17|VTC1_SCHPO	2	Vacuolar transporter chaperone 1	Uniprot
comp15989_c0_seq2	sp|O96808|YCF33_SKECO	5	Uncharacterized protein ycf33	Uniprot
comp16034_c0_seq1	sp|Q5VQ78|COB21_ORYSJ	2	Coatomer subunit beta'-1	Uniprot
comp16043_c0_seq1	sp|P29197|CH60A_ARATH	1	Chaperonin CPN60, mitochondrial	Uniprot
comp16046_c0_seq1	sp|Q5ZHV2|NAA35_CHICK	1	N-alpha-acetyltransferase 35, NatC auxiliary subunit	Uniprot
comp16079_c0_seq1	sp|Q869K3|BPNT1_DICDI	5	3'(2'),5'-bisphosphate nucleotidase 1	Uniprot
comp16115_c0_seq1	sp|O35547|ACSL4_RAT	5	Long-chain-fatty-acid--CoA ligase 4	Uniprot
comp16136_c1_seq1	sp|P58652|COBC_SALTI	2	Adenosylcobalamin/alpha-ribazole phosphatase	Uniprot
comp16203_c0_seq1	sp|P44756|RPE_HAEIN	4	Ribulose-phosphate 3-epimerase	Uniprot
comp16204_c0_seq1	sp|Q74CR0|GPMA_GEOSL	3	2,3-bisphosphoglycerate-dependent phosphoglycerate mutase	Uniprot
comp16211_c0_seq1	sp|Q9V3J1|VATH_DROME	2	V-type proton ATPase subunit H	Uniprot
comp16235_c0_seq1	sp|Q5RAJ6|DJB11_PONAB	5	DnaJ homolog subfamily B member 11	Uniprot
comp16301_c0_seq2	sp|O21271|NDUS3_RECAM	5	NADH-ubiquinone oxidoreductase subunit 9	Uniprot
comp16304_c0_seq1	sp|P25076|CY11_SOLTU	5	Cytochrome c1-1, heme protein, mitochondrial	Uniprot
comp16329_c0_seq2	sp|Q0QLE4|DML_EUBBA	1	2,3-dimethylmalate lyase	Uniprot
comp16337_c0_seq1	sp|P10775|RINI_PIG	2	Ribonuclease inhibitor	Uniprot
comp16349_c0_seq1	sp|Q90512|ODO2_TAKRU	5	Dihydrolipoyllysine-residue succinyltransferase component of 2-oxoglutarate dehydrogenase complex, mitochondrial (Fragment)	Uniprot
comp16350_c0_seq1	sp|Q6FEP7|CLPX_ACIAD	2	ATP-dependent Clp protease ATP-binding subunit ClpX	Uniprot
comp16356_c0_seq1	sp|Q9LXC9|IPYR6_ARATH	2	Soluble inorganic pyrophosphatase 6, chloroplastic	Uniprot
comp16403_c0_seq1	sp|O24633|PSB2B_ARATH	2	Proteasome subunit beta type-2-B	Uniprot
comp16408_c0_seq1	sp|Q9FL28|FLS2_ARATH	2	LRR receptor-like serine/threonine-protein kinase FLS2	Uniprot
comp16416_c0_seq2	sp|P51427|RS52_ARATH	1	40S ribosomal protein S5-2	Uniprot
comp16509_c0_seq1	sp|P34624|CCNY_CAEEL	2	Cyclin-Y	Uniprot
comp16528_c0_seq4	sp|A6TKJ0|Y481_ALKMQ	2	UPF0272 protein Amet_0481	Uniprot
comp16529_c0_seq1	sp|Q41094|FCPF_PHATR	3	Fucoxanthin-chlorophyll a-c binding protein F, chloroplastic	Uniprot
comp16534_c0_seq2	sp|Q6K8J4|ISPG_ORYSJ	4	4-hydroxy-3-methylbut-2-en-1-yl diphosphate synthase (ferredoxin), chloroplastic	Uniprot
comp16564_c0_seq1	sp|Q8NBK3|SUMF1_HUMAN	5	Sulfatase-modifying factor 1	Uniprot
comp16571_c0_seq1	sp|Q553V1|CISYM_DICDI	1	Citrate synthase, mitochondrial	Uniprot
comp16603_c0_seq1	sp|Q8LBS4|GRS12_ARATH	2	Monothiol glutaredoxin-S12, chloroplastic	Uniprot
comp16659_c0_seq1	sp|Q41094|FCPF_PHATR	3	Fucoxanthin-chlorophyll a-c binding protein F, chloroplastic	Uniprot
comp16676_c0_seq1	sp|O80775|WDR55_ARATH	1	WD repeat-containing protein 55	Uniprot
comp16679_c0_seq1	sp|Q86WQ0|NR2CA_HUMAN	1	Nuclear receptor 2C2-associated protein	Uniprot
comp16762_c0_seq1	sp|F4K5J1|MYO17_ARATH	2	Myosin-17	Uniprot
comp16777_c0_seq1	sp|Q55909|Y305_SYNY3	2	TVP38/TMEM64 family membrane protein slr0305	Uniprot
comp16778_c0_seq1	sp|P51133|UCRI3_TOBAC	5	Cytochrome b-c1 complex subunit Rieske-3, mitochondrial	Uniprot
comp16807_c0_seq1	sp|Q11KJ6|DNAK_CHESB	2	Chaperone protein DnaK	Uniprot
comp16837_c0_seq1	sp|Q41094|FCPF_PHATR	3	Fucoxanthin-chlorophyll a-c binding protein F, chloroplastic	Uniprot
comp16837_c1_seq1	sp|Q08584|FCPA_PHATR	3	Fucoxanthin-chlorophyll a-c binding protein A, chloroplastic	Uniprot
comp16842_c0_seq1	sp|P46276|F16P2_SOLTU	4	Fructose-1,6-bisphosphatase, cytosolic	Uniprot
comp16845_c0_seq1	sp|Q03503|NAA30_YEAST	5	N-alpha-acetyltransferase 30	Uniprot
comp16872_c0_seq1	sp|Q6CX91|SET5_KLULA	3	Potential protein lysine methyltransferase SET5	Uniprot
comp16894_c0_seq1	sp|Q71UH5|CALM_PYTSP	2	Calmodulin	Uniprot
comp16903_c0_seq1	sp|P45444|DYHC_EMENI	3	Dynein heavy chain, cytoplasmic	Uniprot
comp16948_c0_seq2	sp|Q08586|FCPC_PHATR	3	Fucoxanthin-chlorophyll a-c binding protein C, chloroplastic	Uniprot
comp16974_c0_seq1	sp|P0CR42|SET5_CRYNJ	5	Potential protein lysine methyltransferase SET5	Uniprot
comp16996_c0_seq1	sp|O94580|YQ77_SCHPO	2	Ubiquitin and WLM domain-containing metalloprotease SPCC1442.07c	Uniprot
comp17013_c0_seq1	sp|P0CS08|TRM61_CRYNJ	1	tRNA (adenine(58)-N(1))-methyltransferase catalytic subunit TRM61	Uniprot
comp17041_c0_seq1	sp|O13941|YEPB_SCHPO	2	Uncharacterized beta-glucan synthesis-associated protein C23H3.11c	Uniprot
comp17051_c0_seq1	sp|O96552|CHMP1_DICDI	2	Charged multivesicular body protein 1	Uniprot
comp17093_c0_seq1	sp|P35038|TRY4_ANOGA	2	Trypsin-4	Uniprot
comp17097_c0_seq1	sp|Q149F3|ERF3B_MOUSE	1	Eukaryotic peptide chain release factor GTP-binding subunit ERF3B	Uniprot
comp17097_c2_seq1	sp|P38910|CH10_YEAST	1	10 kDa heat shock protein, mitochondrial	Uniprot
comp17188_c0_seq1	sp|Q86AQ7|VAM7B_DICDI	2	Vesicle-associated membrane protein 7B	Uniprot
comp17192_c0_seq2	sp|P51104|DFRA_DIACA	5	Dihydroflavonol-4-reductase	Uniprot
comp17290_c0_seq2	sp|Q9M354|AGD6_ARATH	2	Probable ADP-ribosylation factor GTPase-activating protein AGD6	Uniprot
comp17421_c0_seq2	sp|I1RQU5|XYN1_GIBZE	5	Endo-1,4-beta-xylanase 1	Uniprot
comp17554_c0_seq1	sp|Q9C8L2|FAP3_ARATH	1	Fatty-acid-binding protein 3, chloroplastic	Uniprot
comp17609_c0_seq2	sp|P62752|RL23A_RAT	2	60S ribosomal protein L23a	Uniprot
comp17781_c0_seq1	sp|Q9H3S3|TMPS5_HUMAN	2	Transmembrane protease serine 5	Uniprot
comp17781_c0_seq1	sp|Q9H3S3|TMPS5_HUMAN	2	Transmembrane protease serine 5	Uniprot
comp17844_c0_seq1	sp|Q9XY07|KARG_STIJA	4	Arginine kinase	Uniprot
comp18374_c0_seq1	sp|P10872|TBA_TETPY	3	Tubulin alpha chain	Uniprot
comp18453_c0_seq1	sp|Q7Z494|NPHP3_HUMAN	5	Nephrocystin-3	Uniprot
comp18515_c0_seq2	sp|P62289|ASPM_GORGO	1	Abnormal spindle-like microcephaly-associated protein homolog	Uniprot
comp18538_c0_seq1	sp|Q0DJR9|CCA14_ORYSJ	1	Cyclin-A1-4	Uniprot
comp18605_c0_seq1	sp|Q0QLE4|DML_EUBBA	5	2,3-dimethylmalate lyase	Uniprot
comp18619_c0_seq1	sp|Q10LN5|SWT16_ORYSJ	2	Bidirectional sugar transporter SWEET16	Uniprot
comp1867_c0_seq1	sp|Q5REU2|RL23_PONAB	3	60S ribosomal protein L23	Uniprot
comp18687_c0_seq1	sp|B5BT18|BTAF1_ARATH	5	TATA-binding protein-associated factor BTAF1	Uniprot
comp18700_c0_seq1	sp|Q42395|FCP_ODOSI	4	Fucoxanthin-chlorophyll a-c binding protein, chloroplastic	Uniprot
comp18707_c0_seq1	sp|Q9ZUC1|QORL_ARATH	2	Quinone oxidoreductase-like protein At1g23740, chloroplastic	Uniprot
comp18748_c0_seq1	sp|Q8BYI6|PCAT2_MOUSE	2	Lysophosphatidylcholine acyltransferase 2	Uniprot
comp18995_c0_seq1	sp|Q03683|BIP3_TOBAC	1	Luminal-binding protein 3 (Fragment)	Uniprot
comp19083_c0_seq1	sp|Q55087|CHLP_SYNY3	3	Geranylgeranyl diphosphate reductase	Uniprot
comp19098_c0_seq1	sp|P11605|NIA1_TOBAC	2	Nitrate reductase [NADH] 1	Uniprot
comp19215_c0_seq1	VEU34377.1	6	unnamed protein product [Pseudo-nitzschia multistriata]	nr
comp19221_c0_seq1	sp|Q90YT3|RL35A_ICTPU	1	60S ribosomal protein L35a	Uniprot
comp19281_c0_seq1	sp|Q41639|CDC2_VIGAC	1	Cell division control protein 2 homolog	Uniprot
comp19394_c0_seq1	sp|P31692|ADT_PARKE	4	ADP,ATP carrier protein	Uniprot
comp19422_c0_seq1	sp|P81497|PEPA_SUNMU	5	Pepsin A	Uniprot
comp19593_c0_seq1	sp|Q8L840|RQL4A_ARATH	1	ATP-dependent DNA helicase Q-like 4A	Uniprot
comp19661_c1_seq1	sp|P20163|HSP7D_CAEEL	2	Heat shock 70 kDa protein D	Uniprot
comp19716_c0_seq1	sp|Q27140|EF1A2_EUPCR	5	Elongation factor 1-alpha 2	Uniprot
comp19796_c0_seq1	sp|P22738|RL32_ARATH	3	60S ribosomal protein L3-2	Uniprot
comp19823_c0_seq1	sp|O66682|CIMA_AQUAE	1	(R)-citramalate synthase	Uniprot
comp19853_c0_seq1	sp|Q1H537|DCVR_ARATH	3	Divinyl chlorophyllide a 8-vinyl-reductase, chloroplastic	Uniprot
comp19871_c0_seq1	sp|Q92263|G3P_PICPA	4	Glyceraldehyde-3-phosphate dehydrogenase	Uniprot
comp19887_c0_seq2	sp|Q9VVI3|NEDD4_DROME	2	E3 ubiquitin-protein ligase Nedd-4	Uniprot
comp19892_c0_seq1	sp|O05218|YWRD_BACSU	5	Putative gamma-glutamyltransferase YwrD	Uniprot
comp19918_c0_seq1	sp|P25851|F16P1_ARATH	2	Fructose-1,6-bisphosphatase, chloroplastic	Uniprot
comp19920_c0_seq1	sp|Q54I39|IST1L_DICDI	2	IST1-like protein	Uniprot
comp19931_c0_seq1	sp|Q9ULV5|HSF4_HUMAN	2	Heat shock factor protein 4	Uniprot
comp19936_c0_seq1	sp|Q02978|M2OM_HUMAN	2	Mitochondrial 2-oxoglutarate/malate carrier protein	Uniprot
comp19963_c0_seq1	sp|Q9SLK2|ALIS3_ARATH	5	ALA-interacting subunit 3	Uniprot
comp19977_c0_seq1	sp|P24902|ACT_PINCO	2	Actin (Fragment)	Uniprot
comp19989_c0_seq1	sp|A7MBI7|COMT_BOVIN	1	Catechol O-methyltransferase	Uniprot
comp19999_c0_seq1	sp|P43903|QOR_PSEAE	4	Quinone oxidoreductase	Uniprot
comp20024_c0_seq1	sp|Q9Y8B5|MPPB_LENED	5	Mitochondrial-processing peptidase subunit beta	Uniprot
comp20025_c0_seq1	sp|Q2JXR2|RS21_SYNJA	2	30S ribosomal protein S21	Uniprot
comp20027_c0_seq1	sp|Q8SWF6|Z231_ENCCU	1	Zinc finger C2H2 protein ECU02_0310	Uniprot
comp20050_c0_seq1	sp|Q9C8Z4|HEAT1_ARATH	1	Uncharacterized protein At3g06530	Uniprot
comp20063_c0_seq1	sp|Q9LZM3|PPCS2_ARATH	5	Phosphopantothenate--cysteine ligase 2	Uniprot
comp20067_c0_seq1	sp|Q0IH22|PPD1B_XENLA	3	Blood vessel epicardial substance-B	Uniprot
comp20093_c0_seq1	sp|Q8EQN3|CYSC_OCEIH	5	Adenylyl-sulfate kinase	Uniprot
comp20117_c0_seq1	sp|Q9SDM1|CB121_HORVU	3	Chlorophyll a-b binding protein 1B-21, chloroplastic	Uniprot
comp20132_c1_seq1	sp|P68182|KAPCB_RAT	2	cAMP-dependent protein kinase catalytic subunit beta	Uniprot
comp20136_c0_seq1	sp|P78813|YCTB_SCHPO	2	ENTH domain-containing protein C794.11c	Uniprot
comp20138_c0_seq1	sp|Q9LSU0|PSA3_ORYSJ	2	Proteasome subunit alpha type-3	Uniprot
comp2015_c0_seq1	sp|P29308|1433_SPIOL	2	14-3-3-like protein (Fragment)	Uniprot
comp20151_c0_seq1	sp|P0CB96|NDUS4_PONPY	5	NADH dehydrogenase [ubiquinone] iron-sulfur protein 4, mitochondrial	Uniprot
comp20159_c0_seq2	sp|P53369|8ODP_RAT	5	7,8-dihydro-8-oxoguanine triphosphatase	Uniprot
comp20171_c0_seq1	sp|Q5R9R1|EDRF1_PONAB	5	Erythroid differentiation-related factor 1	Uniprot
comp20176_c0_seq1	sp|P22232|FBRL_XENLA	1	rRNA 2'-O-methyltransferase fibrillarin	Uniprot
comp20195_c0_seq1	sp|Q9VXX8|RL371_DROME	1	Probable 60S ribosomal protein L37-A	Uniprot
comp20231_c0_seq1	sp|B2VC63|LFTR_ERWT9	2	Leucyl/phenylalanyl-tRNA--protein transferase	Uniprot
comp20240_c0_seq1	sp|Q9LQ15|PPR95_ARATH	1	Pentatricopeptide repeat-containing protein At1g62914, mitochondrial	Uniprot
comp20265_c0_seq1	sp|Q54E04|VATM_DICDI	2	Vacuolar proton translocating ATPase 100 kDa subunit	Uniprot
comp20307_c0_seq1	sp|P77307|FETB_ECOLI	5	Probable iron export permease protein FetB	Uniprot
comp20310_c0_seq1	sp|Q3AU90|ZUPT_CHLCH	2	Zinc transporter ZupT	Uniprot
comp20311_c0_seq1	sp|Q1M0P5|METB_HELPX	4	Cystathionine gamma-synthase	Uniprot
comp20349_c0_seq1	sp|Q9BXS5|AP1M1_HUMAN	2	AP-1 complex subunit mu-1	Uniprot
comp20352_c0_seq1	sp|Q7XJ53|P2C35_ARATH	2	Probable protein phosphatase 2C 35	Uniprot
comp20384_c0_seq2	sp|P28737|MSP1_YEAST	2	Protein MSP1	Uniprot
comp20395_c0_seq1	sp|P16171|MERA_BACCE	2	Mercuric reductase	Uniprot
comp20397_c0_seq1	sp|O14135|SET8_SCHPO	4	SET domain-containing protein 8	Uniprot
comp20419_c0_seq1	sp|Q54N49|INO1_DICDI	2	Inositol-3-phosphate synthase	Uniprot
comp20494_c0_seq1	sp|D4GUK1|RAD50_HALVD	5	DNA double-strand break repair Rad50 ATPase	Uniprot
comp20504_c0_seq1	sp|P0CH27|RL402_TRYCR	2	Ubiquitin-60S ribosomal protein L40	Uniprot
comp20504_c0_seq1	sp|P0CH27|RL402_TRYCR	2	Ubiquitin-60S ribosomal protein L40	Uniprot
comp20506_c0_seq1	sp|Q6YYZ1|LDL2_ORYSJ	1	Lysine-specific histone demethylase 1 homolog 2	Uniprot
comp20536_c0_seq1	sp|Q9VS79|CP4D8_DROME	5	Cytochrome P450 4d8	Uniprot
comp20546_c0_seq1	sp|P74615|Y1483_SYNY3	5	Uncharacterized protein sll1483	Uniprot
comp20549_c0_seq1	sp|O32099|BZRD_BACSU	5	Benzil reductase ((S)-benzoin forming)	Uniprot
comp20553_c0_seq3	sp|F4JMJ1|HSP7R_ARATH	2	Heat shock 70 kDa protein 17	Uniprot
comp20573_c0_seq1	sp|P0AE94|CREA_SHIFL	2	Protein CreA	Uniprot
comp20585_c0_seq1	sp|P52192|IRK1_CAEEL	1	Inward rectifier potassium channel irk-1	Uniprot
comp20600_c0_seq2	sp|P92949|FRO2_ARATH	2	Ferric reduction oxidase 2	Uniprot
comp20630_c0_seq2	sp|P43297|RD21A_ARATH	1	Cysteine proteinase RD21a	Uniprot
comp20631_c0_seq2	sp|O13828|DCP2_SCHPO	2	mRNA decapping complex subunit 2	Uniprot
comp20660_c0_seq1	sp|Q00593|ALKJ_PSEOL	3	Alcohol dehydrogenase [acceptor]	Uniprot
comp20680_c0_seq1	sp|P47386|Y140_MYCGE	2	Uncharacterized ATP-dependent helicase MG140	Uniprot
comp20697_c0_seq1	sp|P92979|APR1_ARATH	5	5'-adenylylsulfate reductase 1, chloroplastic	Uniprot
comp20742_c0_seq1	sp|Q9UAG7|FHBA_DICDI	3	Flavohemoprotein A	Uniprot
comp20750_c0_seq1	sp|Q0JL73|RH26_ORYSJ	2	DEAD-box ATP-dependent RNA helicase 26	Uniprot
comp20753_c0_seq2	sp|P49523|CCSA_ODOSI	5	Cytochrome c biogenesis protein CcsA	Uniprot
comp20758_c0_seq2	sp|Q9LEV3|CBSX3_ARATH	5	CBS domain-containing protein CBSX3, mitochondrial	Uniprot
comp2079_c0_seq1	sp|Q05761|RS13_MAIZE	1	40S ribosomal protein S13	Uniprot
comp20799_c0_seq1	sp|P62311|LSM3_MOUSE	2	U6 snRNA-associated Sm-like protein LSm3	Uniprot
comp20815_c0_seq1	sp|Q9LEK8|PIN1_DIGLA	3	Peptidyl-prolyl cis-trans isomerase Pin1	Uniprot
comp20838_c0_seq1	sp|P92964|SRS31_ARATH	2	Serine/arginine-rich splicing factor RS31	Uniprot
comp20847_c0_seq1	sp|Q0PAS0|ALF_CAMJE	4	Fructose-bisphosphate aldolase	Uniprot
comp20855_c0_seq1	sp|A6ZYI0|KAD2_YEAS7	2	Adenylate kinase	Uniprot
comp20870_c0_seq1	sp|Q9A8H5|ARGC_CAUCR	5	N-acetyl-gamma-glutamyl-phosphate reductase	Uniprot
comp20888_c0_seq1	sp|D0VWR2|PSBO_THEVL	4	Photosystem II manganese-stabilizing polypeptide	Uniprot
comp20909_c0_seq1	sp|O43447|PPIH_HUMAN	5	Peptidyl-prolyl cis-trans isomerase H	Uniprot
comp20912_c0_seq2	sp|P21158|CSGA_MYXXA	3	C-factor	Uniprot
comp20938_c0_seq1	sp|Q93W20|NIFU2_ARATH	2	NifU-like protein 2, chloroplastic	Uniprot
comp20955_c0_seq1	sp|Q3ZBY7|DEGS1_BOVIN	2	Sphingolipid delta(4)-desaturase DES1	Uniprot
comp20977_c0_seq1	sp|Q9WTP7|KAD3_MOUSE	2	GTP:AMP phosphotransferase AK3, mitochondrial	Uniprot
comp21079_c0_seq2	sp|P67884|RL30_OPHHA	1	60S ribosomal protein L30	Uniprot
comp21100_c0_seq1	sp|B0G143|UCPB_DICDI	4	Mitochondrial substrate carrier family protein ucpB	Uniprot
comp21113_c0_seq1	sp|Q9C0B0|UNK_HUMAN	2	RING finger protein unkempt homolog	Uniprot
comp21126_c0_seq2	sp|P55142|GRXC6_ORYSJ	1	Glutaredoxin-C6	Uniprot
comp21128_c0_seq1	sp|Q6DRD3|DPOLB_DANRE	4	DNA polymerase beta	Uniprot
comp21139_c0_seq1	sp|O60121|YH77_SCHPO	2	Uncharacterized protein C16G5.07c	Uniprot
comp21144_c0_seq1	sp|P42730|CLPB1_ARATH	2	Chaperone protein ClpB1	Uniprot
comp21163_c0_seq1	sp|Q9ASU1|DGAT2_ARATH	5	Diacylglycerol O-acyltransferase 2	Uniprot
comp21174_c0_seq1	sp|O04504|PPR27_ARATH	1	Pentatricopeptide repeat-containing protein At1g09820	Uniprot
comp21180_c0_seq1	sp|Q39613|CYPH_CATRO	2	Peptidyl-prolyl cis-trans isomerase	Uniprot
comp21184_c0_seq1	sp|Q03943|IM30_PEA	2	Membrane-associated 30 kDa protein, chloroplastic	Uniprot
comp21191_c0_seq1	sp|Q03685|BIP5_TOBAC	2	Luminal-binding protein 5	Uniprot
comp21219_c0_seq2	sp|Q96F81|DISP1_HUMAN	2	Protein dispatched homolog 1	Uniprot
comp21260_c0_seq1	sp|O07561|YHJG_BACSU	5	Uncharacterized aromatic compound monooxygenase YhjG	Uniprot
comp21265_c0_seq1	sp|Q5N643|SYR_SYNP6	1	Arginine--tRNA ligase	Uniprot
comp21286_c1_seq1	sp|O48726|RPN13_ARATH	2	26S proteasome regulatory subunit RPN13	Uniprot
comp21295_c0_seq1	sp|Q15029|U5S1_HUMAN	1	116 kDa U5 small nuclear ribonucleoprotein component	Uniprot
comp21323_c0_seq1	sp|P52878|SERC_METBF	1	Phosphoserine aminotransferase	Uniprot
comp21362_c0_seq1	sp|P48375|FKB12_DROME	3	12 kDa FK506-binding protein	Uniprot
comp21379_c0_seq1	sp|Q2QYY8|PHT1A_ORYSJ	2	Phototropin-1A	Uniprot
comp21380_c0_seq1	sp|Q5N8G1|ISPD_ORYSJ	2	2-C-methyl-D-erythritol 4-phosphate cytidylyltransferase, chloroplastic	Uniprot
comp21409_c0_seq1	sp|Q9SDM1|CB121_HORVU	3	Chlorophyll a-b binding protein 1B-21, chloroplastic	Uniprot
comp21432_c0_seq1	sp|Q8N0U8|VKORL_HUMAN	2	Vitamin K epoxide reductase complex subunit 1-like protein 1	Uniprot
comp21439_c0_seq1	sp|P21899|RL40_TRYBB	2	Ubiquitin-60S ribosomal protein L40	Uniprot
comp21448_c0_seq1	sp|Q3E840|DPH3_YEAST	1	Diphthamide biosynthesis protein 3	Uniprot
comp21460_c0_seq1	sp|P72991|FTSH3_SYNY3	4	ATP-dependent zinc metalloprotease FtsH 3	Uniprot
comp21461_c0_seq1	sp|O69787|BETC_RHIME	5	Choline-sulfatase	Uniprot
comp21488_c0_seq1	sp|Q83E09|RS1_COXBU	2	30S ribosomal protein S1	Uniprot
comp21493_c0_seq1	sp|A9HRD8|ACP_GLUDA	4	Acyl carrier protein	Uniprot
comp21499_c1_seq1	sp|Q02046|MTD1_YEAST	1	Methylenetetrahydrofolate dehydrogenase [NAD(+)]	Uniprot
comp2153_c0_seq2	sp|Q01520|EF1A_PODAS	3	Elongation factor 1-alpha	Uniprot
comp21537_c0_seq1	sp|A2CDG7|PGK_PROM3	4	Phosphoglycerate kinase	Uniprot
comp21546_c0_seq1	sp|Q7XQP4|SAPK7_ORYSJ	2	Serine/threonine-protein kinase SAPK7	Uniprot
comp21554_c0_seq1	sp|O80452|AMPD_ARATH	2	AMP deaminase	Uniprot
comp21559_c0_seq1	sp|Q70Z18|NAP1B_TOBAC	1	Nucleosome assembly protein 1;2	Uniprot
comp21569_c0_seq1	sp|Q6AZT7|NPHP3_XENLA	2	Nephrocystin-3	Uniprot
comp21585_c1_seq2	sp|Q54T82|Y1931_DICDI	2	Putative leucine-rich repeat-containing protein DDB_G0281931	Uniprot
comp21590_c0_seq1	sp|C0LGQ5|GSO1_ARATH	2	LRR receptor-like serine/threonine-protein kinase GSO1	Uniprot
comp21610_c0_seq1	sp|B0C312|DAPF_ACAM1	2	Diaminopimelate epimerase	Uniprot
comp21619_c0_seq1	sp|Q8T1C6|GNT1_DICDI	2	[Skp1-protein]-hydroxyproline N-acetylglucosaminyltransferase	Uniprot
comp21639_c0_seq1	sp|Q8NBZ7|UXS1_HUMAN	2	UDP-glucuronic acid decarboxylase 1	Uniprot
comp21650_c0_seq1	sp|A5UQV0|UPP_ROSS1	2	Uracil phosphoribosyltransferase	Uniprot
comp21660_c0_seq1	sp|Q2WGJ6|KLH38_HUMAN	5	Kelch-like protein 38	Uniprot
comp21665_c0_seq1	sp|C3LRL2|MSRA_VIBCM	3	Peptide methionine sulfoxide reductase MsrA	Uniprot
comp21667_c0_seq1	sp|Q2RQV7|EFG_RHORT	2	Elongation factor G	Uniprot
comp21713_c0_seq1	sp|Q9JID6|ACSL1_CAVPO	1	Long-chain-fatty-acid--CoA ligase 1	Uniprot
comp21713_c0_seq1	sp|Q9JID6|ACSL1_CAVPO	1	Long-chain-fatty-acid--CoA ligase 1	Uniprot
comp21720_c0_seq1	sp|P35687|RS21_ORYSJ	1	40S ribosomal protein S21	Uniprot
comp21729_c0_seq1	sp|Q9SN58|UGE5_ARATH	2	UDP-glucose 4-epimerase 5	Uniprot
comp21737_c0_seq1	sp|Q8RWZ3|IBR3_ARATH	2	Probable acyl-CoA dehydrogenase IBR3	Uniprot
comp21753_c0_seq1	sp|Q9XBL8|RUBR_ANAVT	4	Rubredoxin	Uniprot
comp21757_c0_seq1	sp|Q5VW38|GP107_HUMAN	2	Protein GPR107	Uniprot
comp21765_c0_seq1	sp|Q9SJI8|MBF1A_ARATH	2	Multiprotein-bridging factor 1a	Uniprot
comp21769_c0_seq1	sp|Q9P6P3|PPK15_SCHPO	1	Serine/threonine-protein kinase ppk15	Uniprot
comp21792_c0_seq1	sp|Q09788|ASL1_SCHPO	2	Alkali-sensitive linkage protein 1	Uniprot
comp21797_c0_seq1	sp|Q8LCQ4|LHCA6_ARATH	3	Photosystem I chlorophyll a/b-binding protein 6, chloroplastic	Uniprot
comp21819_c0_seq1	sp|Q54DD3|GCST_DICDI	5	Aminomethyltransferase, mitochondrial	Uniprot
comp21836_c0_seq1	sp|Q9H0X9|OSBL5_HUMAN	4	Oxysterol-binding protein-related protein 5	Uniprot
comp21839_c0_seq1	sp|P17955|NUP62_RAT	1	Nuclear pore glycoprotein p62	Uniprot
comp21844_c0_seq1	sp|Q6P8M1|TATD1_MOUSE	1	Putative deoxyribonuclease TATDN1	Uniprot
comp21859_c0_seq1	sp|P34462|VATD_CAEEL	5	V-type proton ATPase subunit D	Uniprot
comp21871_c0_seq1	sp|Q93Y52|IPYR1_CHLRE	4	Soluble inorganic pyrophosphatase 1, chloroplastic	Uniprot
comp21879_c0_seq1	sp|P50096|IMDH1_MOUSE	1	Inosine-5'-monophosphate dehydrogenase 1	Uniprot
comp21901_c0_seq1	sp|P46285|S17P_WHEAT	4	Sedoheptulose-1,7-bisphosphatase, chloroplastic	Uniprot
comp21918_c0_seq1	sp|P0AG10|RPE_SHIFL	4	Ribulose-phosphate 3-epimerase	Uniprot
comp21956_c0_seq1	sp|O74405|SET11_SCHPO	5	Ribosomal lysine N-methyltransferase set11	Uniprot
comp21982_c0_seq1	sp|Q96JK4|HIPL1_HUMAN	2	HHIP-like protein 1	Uniprot
comp22022_c0_seq2	sp|Q9P2D7|DYH1_HUMAN	2	Dynein heavy chain 1, axonemal	Uniprot
comp22027_c0_seq2	sp|Q68ED3|PAPD5_MOUSE	2	Non-canonical poly(A) RNA polymerase PAPD5	Uniprot
comp22045_c0_seq1	sp|Q9T042|PDI54_ARATH	2	Protein disulfide-isomerase 5-4	Uniprot
comp22075_c0_seq1	sp|P32857|PTM1_YEAST	2	Membrane protein PTM1	Uniprot
comp22086_c0_seq1	sp|Q6CB69|DED1_YARLI	2	ATP-dependent RNA helicase DED1	Uniprot
comp22093_c0_seq1	sp|Q8T277|PRKAG_DICDI	2	5'-AMP-activated protein kinase subunit gamma	Uniprot
comp22107_c0_seq1	sp|Q0K845|SAUS_CUPNH	3	Sulfoacetaldehyde dehydrogenase (acylating)	Uniprot
comp22117_c0_seq1	sp|B0JI21|OBG_MICAN	1	GTPase Obg	Uniprot
comp2212_c0_seq3	sp|P25251|CYSP4_BRANA	1	Cysteine proteinase COT44 (Fragment)	Uniprot
comp22144_c0_seq1	sp|Q96320|HSFB1_ARATH	2	Heat stress transcription factor B-1	Uniprot
comp22154_c0_seq1	sp|Q10KF0|PSA2_ORYSJ	5	Proteasome subunit alpha type-2	Uniprot
comp22156_c1_seq1	sp|A0PJR5|ECHD3_DANRE	2	Enoyl-CoA hydratase domain-containing protein 3, mitochondrial	Uniprot
comp22182_c0_seq1	sp|Q5Y5T1|ZDH20_MOUSE	2	Probable palmitoyltransferase ZDHHC20	Uniprot
comp22215_c0_seq1	sp|P27133|COROA_DICDI	2	Coronin-A	Uniprot
comp22245_c0_seq1	sp|Q5R5B0|HERP1_PONAB	2	Homocysteine-responsive endoplasmic reticulum-resident ubiquitin-like domain member 1 protein	Uniprot
comp22273_c0_seq2	sp|Q9SGP2|HSL1_ARATH	5	Receptor-like protein kinase HSL1	Uniprot
comp22279_c0_seq1	sp|Q9SA52|CP41B_ARATH	4	Chloroplast stem-loop binding protein of 41 kDa b, chloroplastic	Uniprot
comp22281_c0_seq1	sp|D4AJR9|EGLX_ARTBC	1	Endo-1,3(4)-beta-glucanase ARB_04519	Uniprot
comp22283_c0_seq2	sp|P51588|TRYP_NEOBL	5	Trypsin	Uniprot
comp223_c0_seq1	sp|Q42434|BIP_SPIOL	1	Luminal-binding protein	Uniprot
comp22311_c0_seq1	sp|Q9M0Z3|KEA3_ARATH	3	K(+) efflux antiporter 3, chloroplastic	Uniprot
comp22318_c0_seq1	sp|Q9GR88|ERF1_POLMI	1	Eukaryotic peptide chain release factor subunit 1	Uniprot
comp22323_c0_seq1	sp|P51425|RL39_MAIZE	1	60S ribosomal protein L39	Uniprot
comp22331_c0_seq1	sp|Q7X745|SUV3L_ORYSJ	1	ATP-dependent RNA helicase SUV3L, mitochondrial	Uniprot
comp22336_c0_seq2	sp|Q869L3|MDN1_DICDI	2	Midasin	Uniprot
comp22346_c0_seq2	sp|Q55BZ4|PCY2_DICDI	2	Ethanolamine-phosphate cytidylyltransferase	Uniprot
comp22356_c0_seq1	sp|B7K0H0|TRPC_CYAP8	4	Indole-3-glycerol phosphate synthase	Uniprot
comp22357_c0_seq1	sp|Q08237|REXO4_YEAST	1	RNA exonuclease 4	Uniprot
comp22376_c0_seq1	sp|Q80TN4|DJC16_MOUSE	5	DnaJ homolog subfamily C member 16	Uniprot
comp22385_c0_seq1	sp|P20372|PCXB_ACIAD	2	Protocatechuate 3,4-dioxygenase beta chain	Uniprot
comp22401_c0_seq1	sp|Q39054|CNX1_ARATH	5	Molybdopterin biosynthesis protein CNX1	Uniprot
comp22420_c0_seq1	sp|Q5BFH3|XRN2_EMENI	1	5'-3' exoribonuclease 2	Uniprot
comp22425_c0_seq2	sp|Q07970|ATK1_ARATH	1	Kinesin-1	Uniprot
comp22527_c0_seq1	sp|Q7N0A6|IDI2_PHOLL	1	Isopentenyl-diphosphate Delta-isomerase 2	Uniprot
comp22562_c0_seq1	sp|Q6ATS0|CHLD_ORYSJ	4	Magnesium-chelatase subunit ChlD, chloroplastic	Uniprot
comp22563_c0_seq1	sp|Q9SZJ5|GLYM1_ARATH	5	Serine hydroxymethyltransferase 1, mitochondrial	Uniprot
comp22563_c1_seq1	sp|Q56X52|AOX4_ARATH	5	Ubiquinol oxidase 4, chloroplastic/chromoplastic	Uniprot
comp22565_c0_seq1	sp|O22609|DEGP1_ARATH	5	Protease Do-like 1, chloroplastic	Uniprot
comp22572_c0_seq1	sp|Q9QYF1|RDH11_MOUSE	4	Retinol dehydrogenase 11	Uniprot
comp22581_c0_seq4	sp|B8C6V3|MTNA_THAPS	5	Methylthioribose-1-phosphate isomerase	Uniprot
comp22609_c0_seq2	sp|Q80V91|DTX3_MOUSE	2	Probable E3 ubiquitin-protein ligase DTX3	Uniprot
comp22612_c0_seq1	sp|Q8GYX8|DNJ10_ARATH	2	Chaperone protein dnaJ 10	Uniprot
comp22630_c0_seq1	sp|Q4PIP8|PNS1_USTMA	5	Protein PNS1	Uniprot
comp22639_c0_seq1	sp|P53759|DUS1_YEAST	1	tRNA-dihydrouridine(16/17) synthase [NAD(P)(+)]	Uniprot
comp22641_c0_seq1	sp|Q9LST6|PSB2_ORYSJ	5	Proteasome subunit beta type-2	Uniprot
comp22652_c0_seq1	sp|Q0JJS8|HF101_ORYSJ	2	Fe-S cluster assembly factor HCF101, chloroplastic	Uniprot
comp22665_c0_seq1	sp|P21671|PLCD4_BOVIN	5	1-phosphatidylinositol 4,5-bisphosphate phosphodiesterase delta-4	Uniprot
comp22667_c0_seq1	sp|Q9GPF1|AP3M_DICDI	5	AP-3 complex subunit mu	Uniprot
comp22703_c0_seq1	sp|Q9FY06|PPF1_PEA	4	Inner membrane protein PPF-1, chloroplastic	Uniprot
comp22706_c0_seq1	sp|Q5R8Z8|RAB14_PONAB	2	Ras-related protein Rab-14	Uniprot
comp22711_c0_seq1	sp|O48773|PDI23_ARATH	1	Protein disulfide-isomerase 2-3	Uniprot
comp22731_c0_seq1	sp|Q9ULJ7|ANR50_HUMAN	1	Ankyrin repeat domain-containing protein 50	Uniprot
comp22734_c0_seq1	sp|A5N245|MUTS2_CLOK5	2	Endonuclease MutS2	Uniprot
comp22735_c0_seq1	sp|Q5APF2|GUAA_CANAL	1	GMP synthase [glutamine-hydrolyzing]	Uniprot
comp22740_c0_seq1	sp|Q84WG0|PTR26_ARATH	1	Protein NRT1/ PTR FAMILY 8.4	Uniprot
comp22752_c0_seq1	sp|C1CXS7|UNG_DEIDV	5	Uracil-DNA glycosylase	Uniprot
comp22759_c0_seq1	sp|Q7XUP7|MSR21_ORYSJ	5	Peptide methionine sulfoxide reductase A2-1	Uniprot
comp22773_c0_seq1	sp|Q96398|CHRC_CUCSA	4	Chromoplast-specific carotenoid-associated protein, chromoplastic	Uniprot
comp22782_c0_seq1	sp|P53273|YG35_YEAST	3	Uncharacterized vacuolar membrane protein YGR125W	Uniprot
comp22814_c1_seq2	sp|A6LAP3|SYP_PARD8	1	Proline--tRNA ligase	Uniprot
comp22817_c0_seq1	sp|P9WJX1|Y2456_MYCTU	1	Uncharacterized MFS-type transporter Rv2456c	Uniprot
comp22857_c0_seq2	sp|Q94BU1|Y1181_ARATH	1	Uncharacterized aarF domain-containing protein kinase At1g71810, chloroplastic	Uniprot
comp22881_c0_seq2	sp|P48875|CYB_CHOCR	5	Cytochrome b	Uniprot
comp22925_c0_seq1	sp|Q2YUL7|PDP_STAAB	5	Pyrimidine-nucleoside phosphorylase	Uniprot
comp22928_c0_seq1	sp|Q6CC70|EXO70_YARLI	2	Exocyst complex protein EXO70	Uniprot
comp22930_c0_seq2	sp|P80480|SDHB_RECAM	2	Succinate dehydrogenase [ubiquinone] iron-sulfur subunit	Uniprot
comp22940_c0_seq1	sp|Q91W86|VPS11_MOUSE	5	Vacuolar protein sorting-associated protein 11 homolog	Uniprot
comp22977_c0_seq1	sp|Q5T2D3|OTUD3_HUMAN	2	OTU domain-containing protein 3	Uniprot
comp22979_c0_seq1	sp|Q39493|DSK1_CYLFU	1	Diatom spindle kinesin-1	Uniprot
comp22989_c0_seq1	sp|Q06396|ARF1_ORYSJ	1	ADP-ribosylation factor 1	Uniprot
comp23015_c0_seq1	sp|Q9DBB8|DHDH_MOUSE	5	Trans-1,2-dihydrobenzene-1,2-diol dehydrogenase	Uniprot
comp23072_c0_seq1	VEU40952.1	6	unnamed protein product [Pseudo-nitzschia multistriata]	nr
comp23083_c0_seq1	sp|Q9J4Z5|V245_FOWPN	2	Putative ankyrin repeat protein FPV245	Uniprot
comp23084_c0_seq1	sp|P0CF52|KDM7B_DANRE	5	Lysine-specific demethylase 7B	Uniprot
comp23126_c0_seq1	sp|Q15427|SF3B4_HUMAN	1	Splicing factor 3B subunit 4	Uniprot
comp23181_c0_seq1	sp|Q9MA15|Y1796_ARATH	5	Uncharacterized aarF domain-containing protein kinase At1g79600, chloroplastic	Uniprot
comp23190_c0_seq1	sp|Q1JPX4|UB2WB_DANRE	2	Probable ubiquitin-conjugating enzyme E2 W-B	Uniprot
comp23196_c0_seq1	sp|O65084|PSB3_PICMA	6	Proteasome subunit beta type-3	Uniprot
comp23206_c0_seq1	sp|Q9C5U3|PRS8A_ARATH	2	26S protease regulatory subunit 8 homolog A	Uniprot
comp23209_c0_seq1	sp|Q32PX9|LACE1_RAT	5	Lactation elevated protein 1	Uniprot
comp23226_c0_seq2	sp|Q6Z382|COPG2_ORYSJ	4	Coatomer subunit gamma-2	Uniprot
comp23230_c0_seq2	sp|H8ZPX2|SAPD_PSESP	2	3-succinoylsemialdehyde-pyridine dehydrogenase	Uniprot
comp23236_c0_seq1	sp|O04928|CDS1_ARATH	5	Phosphatidate cytidylyltransferase 1	Uniprot
comp23241_c0_seq3	sp|Q9SCC7|CBBX_GUITH	3	Protein cbbX homolog, chloroplastic	Uniprot
comp23248_c0_seq1	sp|Q93Z92|RING4_ARATH	2	E3 ubiquitin-protein ligase At4g11680	Uniprot
comp23268_c0_seq1	sp|O60164|PESC_SCHPO	1	Pescadillo homolog	Uniprot
comp23281_c0_seq2	sp|B8ELF8|RL22_METSB	1	50S ribosomal protein L22	Uniprot
comp2331_c0_seq1	sp|Q6RUV5|RAC1_RAT	3	Ras-related C3 botulinum toxin substrate 1	Uniprot
comp23312_c0_seq1	sp|P97997|MPPA_BLAEM	2	Mitochondrial-processing peptidase subunit alpha	Uniprot
comp23331_c0_seq1	sp|B0BNE5|ESTD_RAT	3	S-formylglutathione hydrolase	Uniprot
comp23412_c0_seq1	sp|Q2U316|FKBP_ASPOR	5	FK506-binding protein 1	Uniprot
comp23413_c0_seq1	sp|O15910|RIR2_TRYBB	2	Ribonucleoside-diphosphate reductase small chain	Uniprot
comp23444_c2_seq1	sp|P73658|IOJAP_SYNY3	1	Ribosomal silencing factor RsfS	Uniprot
comp23466_c0_seq1	sp|Q5RFI8|PGM2_PONAB	1	Phosphoglucomutase-2	Uniprot
comp23496_c0_seq1	sp|Q5ZKL6|MBOA2_CHICK	4	Membrane-bound O-acyltransferase domain-containing protein 2	Uniprot
comp23577_c0_seq1	sp|Q6NDD2|ATPB_RHOPA	1	ATP synthase subunit beta	Uniprot
comp23590_c0_seq2	sp|O89019|INVS_MOUSE	1	Inversin	Uniprot
comp23610_c0_seq3	sp|Q10480|PNU1_SCHPO	5	Nuclease 1, mitochondrial	Uniprot
comp23627_c0_seq1	sp|P73177|RN2H_SYNY3	5	Uncharacterized ribonuclease sll1290	Uniprot
comp23628_c0_seq1	sp|Q12904|AIMP1_HUMAN	1	Aminoacyl tRNA synthase complex-interacting multifunctional protein 1	Uniprot
comp23657_c0_seq1	sp|P22045|PGFS_LEIMA	2	Prostaglandin F synthase	Uniprot
comp23674_c0_seq1	sp|Q09WE7|USP1_SOYBN	4	UDP-sugar pyrophosphorylase 1	Uniprot
comp23696_c0_seq3	sp|Q5FU33|GPMI_GLUOX	1	2,3-bisphosphoglycerate-independent phosphoglycerate mutase	Uniprot
comp23747_c1_seq2	sp|Q7PQV7|ADT2_ANOGA	3	ADP,ATP carrier protein 2	Uniprot
comp23758_c0_seq1	sp|A2CDG7|PGK_PROM3	4	Phosphoglycerate kinase	Uniprot
comp23758_c1_seq1	sp|Q31P73|PGK_SYNE7	4	Phosphoglycerate kinase	Uniprot
comp23766_c0_seq1	sp|Q9LYK2|NRT27_ARATH	2	High affinity nitrate transporter 2.7	Uniprot
comp23788_c0_seq1	sp|P79942|NOCT_XENLA	1	Nocturnin	Uniprot
comp23797_c1_seq1	sp|V5YMB3|DAPB3_PSEMX	5	Dipeptidyl aminopeptidase BIII	Uniprot
comp23882_c0_seq1	sp|Q94K73|SYFM_ARATH	1	Phenylalanine--tRNA ligase, chloroplastic/mitochondrial	Uniprot
comp23883_c0_seq1	sp|P31009|RS2_DROME	2	40S ribosomal protein S2	Uniprot
comp23886_c0_seq2	sp|O80934|Y2766_ARATH	5	Uncharacterized protein At2g37660, chloroplastic	Uniprot
comp23905_c0_seq1	sp|Q1KKV8|MFSD5_TAKRU	2	Molybdate-anion transporter	Uniprot
comp23925_c0_seq1	sp|Q8GY91|APX6_ARATH	2	Putative L-ascorbate peroxidase 6	Uniprot
comp23979_c0_seq1	sp|A5PJX7|S6A13_BOVIN	2	Sodium- and chloride-dependent GABA transporter 2	Uniprot
comp23991_c0_seq1	sp|Q42919|G6PD_MEDSA	1	Glucose-6-phosphate 1-dehydrogenase, cytoplasmic isoform	Uniprot
comp23992_c0_seq1	sp|Q40296|FCPB_MACPY	4	Fucoxanthin-chlorophyll a-c binding protein B, chloroplastic	Uniprot
comp24004_c0_seq1	sp|O67066|FTSY_AQUAE	4	Signal recognition particle receptor FtsY	Uniprot
comp24009_c0_seq1	sp|A7Z061|CDC27_BOVIN	1	Cell division cycle protein 27 homolog	Uniprot
comp24018_c1_seq1	sp|Q5XF07|APE1L_ARATH	2	DNA-(apurinic or apyrimidinic site) lyase	Uniprot
comp24022_c0_seq1	sp|Q5BJT6|LSG1_RAT	1	Large subunit GTPase 1 homolog	Uniprot
comp24030_c0_seq1	sp|Q8L850|PI5K9_ARATH	2	Phosphatidylinositol 4-phosphate 5-kinase 9	Uniprot
comp24034_c0_seq1	sp|F4I6V0|RAY1_ARATH	1	Beta-arabinofuranosyltransferase RAY1	Uniprot
comp24047_c0_seq1	sp|H8ZPX2|SAPD_PSESP	5	3-succinoylsemialdehyde-pyridine dehydrogenase	Uniprot
comp24049_c0_seq1	sp|A7T0W1|UXT_NEMVE	5	Protein UXT homolog	Uniprot
comp24069_c0_seq3	sp|Q9SR00|PP213_ARATH	5	Pentatricopeptide repeat-containing protein At3g04760, chloroplastic	Uniprot
comp24084_c0_seq1	sp|P35048|TRYP_SIMVI	2	Trypsin (Fragment)	Uniprot
comp24088_c0_seq1	sp|P34676|PCP5_CAEEL	1	Prolyl carboxy peptidase like protein 5	Uniprot
comp24118_c0_seq1	sp|P26294|PDS_SYNE7	5	15-cis-phytoene desaturase	Uniprot
comp24153_c0_seq1	sp|Q9FGS4|NADA_ARATH	1	Quinolinate synthase, chloroplastic	Uniprot
comp24187_c0_seq1	sp|O09053|WRN_MOUSE	1	Werner syndrome ATP-dependent helicase homolog	Uniprot
comp24190_c0_seq1	sp|P16171|MERA_BACCE	2	Mercuric reductase	Uniprot
comp24199_c0_seq1	sp|Q96S06|LMF1_HUMAN	5	Lipase maturation factor 1	Uniprot
comp24206_c0_seq1	sp|Q54F07|METK_DICDI	2	S-adenosylmethionine synthase	Uniprot
comp24211_c0_seq1	sp|Q94B74|NUDT2_ARATH	2	Nudix hydrolase 2	Uniprot
comp24211_c1_seq1	sp|Q9LVV5|TL15B_ARATH	5	Thylakoid lumenal 15.0 kDa protein 2, chloroplastic	Uniprot
comp24225_c0_seq1	sp|Q869Y7|ODO2_DICDI	5	Dihydrolipoyllysine-residue succinyltransferase component of 2-oxoglutarate dehydrogenase complex, mitochondrial	Uniprot
comp24233_c1_seq1	sp|P9WGV5|TAER_MYCTU	5	Trans-acting enoyl reductase	Uniprot
comp24249_c0_seq1	sp|Q9M0N1|PUX10_ARATH	2	Plant UBX domain-containing protein 10	Uniprot
comp24260_c0_seq1	sp|Q2RIS7|HPPA1_MOOTA	5	Putative K(+)-stimulated pyrophosphate-energized sodium pump	Uniprot
comp24263_c0_seq2	sp|Q8WMP9|PAG15_BOVIN	2	Group XV phospholipase A2	Uniprot
comp24292_c0_seq1	sp|P08212|ATPH_PEA	2	ATP synthase subunit c, chloroplastic	Uniprot
comp24299_c0_seq1	sp|P23787|TERA_XENLA	1	Transitional endoplasmic reticulum ATPase	Uniprot
comp24332_c0_seq1	sp|A0A0A1GKA2|CRTD_HALJP	4	Carotenoid 3,4-desaturase	Uniprot
comp24348_c0_seq1	sp|P46825|KLC_DORPE	5	Kinesin light chain	Uniprot
comp24375_c0_seq1	sp|P38420|NRPB2_ARATH	1	DNA-directed RNA polymerase II subunit 2	Uniprot
comp24381_c0_seq2	sp|O94387|YGSA_SCHPO	1	Uncharacterized ATP-dependent helicase C29A10.10c	Uniprot
comp24385_c0_seq1	OMJ92649.1	6	hypothetical protein SteCoe_4522 [Stentor coeruleus]	nr
comp24386_c0_seq1	sp|Q9RA11|YU61_MORMI	1	UPF0061 protein ORF18	Uniprot
comp24411_c0_seq1	sp|Q91WD1|RPC4_MOUSE	1	DNA-directed RNA polymerase III subunit RPC4	Uniprot
comp24414_c0_seq1	sp|Q12797|ASPH_HUMAN	5	Aspartyl/asparaginyl beta-hydroxylase	Uniprot
comp24430_c0_seq1	sp|Q5B778|CCR4_EMENI	1	Glucose-repressible alcohol dehydrogenase transcriptional effector	Uniprot
comp24441_c0_seq1	sp|Q9FYA6|BCAT5_ARATH	5	Branched-chain-amino-acid aminotransferase 5, chloroplastic	Uniprot
comp24459_c0_seq1	sp|P25052|TENA_BACSU	5	Aminopyrimidine aminohydrolase	Uniprot
comp24480_c0_seq1	sp|B7FSL4|LONM_PHATC	2	Lon protease homolog, mitochondrial	Uniprot
comp24484_c0_seq3	sp|Q5BFM4|Y0656_EMENI	5	Uncharacterized methyltransferase AN0656	Uniprot
comp24491_c1_seq1	sp|Q94AH6|CUL1_ARATH	2	Cullin-1	Uniprot
comp24531_c0_seq1	sp|Q10075|PCS_SCHPO	1	Glutathione gamma-glutamylcysteinyltransferase	Uniprot
comp24547_c0_seq2	sp|Q26061|FRI_PACLE	5	Ferritin	Uniprot
comp24549_c0_seq2	sp|Q86A67|ALF_DICDI	4	Fructose-bisphosphate aldolase	Uniprot
comp24552_c0_seq1	sp|Q8L844|PP413_ARATH	1	Pentatricopeptide repeat-containing protein At5g42310, mitochondrial	Uniprot
comp24559_c0_seq1	sp|Q4INZ9|FKBP4_GIBZE	2	FK506-binding protein 4	Uniprot
comp24559_c1_seq1	sp|Q9UTE9|TIM10_SCHPO	1	Mitochondrial import inner membrane translocase subunit tim10	Uniprot
comp24569_c0_seq1	sp|Q7SF72|PPIL1_NEUCR	1	Peptidyl-prolyl cis-trans isomerase-like 1	Uniprot
comp24608_c0_seq1	sp|Q54I71|AARA_DICDI	2	Protein aardvark	Uniprot
comp24646_c0_seq1	sp|F4JRJ6|DEAH9_ARATH	2	Probable pre-mRNA-splicing factor ATP-dependent RNA helicase DEAH9	Uniprot
comp24656_c0_seq1	sp|O94524|GTO2_SCHPO	2	Glutathione S-transferase omega-like 2	Uniprot
comp24660_c0_seq4	sp|Q63415|PCSK6_RAT	5	Proprotein convertase subtilisin/kexin type 6	Uniprot
comp24680_c0_seq2	sp|P26182|ACT_ACHBI	5	Actin	Uniprot
comp24704_c0_seq1	sp|Q17AN2|LST2_AEDAE	5	Lateral signaling target protein 2 homolog	Uniprot
comp24706_c0_seq1	sp|Q9ZUL5|CHR19_ARATH	2	Protein CHROMATIN REMODELING 19	Uniprot
comp24758_c0_seq1	sp|P28178|PK2_DICDI	1	Protein kinase 2	Uniprot
comp24763_c0_seq1	sp|Q7Y0F6|SPX5_ORYSJ	1	SPX domain-containing protein 5	Uniprot
comp24763_c0_seq1	sp|Q7Y0F6|SPX5_ORYSJ	1	SPX domain-containing protein 5	Uniprot
comp24769_c0_seq1	sp|A0T0H7|DNAK_PHATC	5	Chaperone protein dnaK	Uniprot
comp24782_c0_seq1	VEU35919.1	6	unnamed protein product [Pseudo-nitzschia multistriata]	nr
comp24806_c0_seq1	sp|P31335|PUR9_CHICK	1	Bifunctional purine biosynthesis protein PURH	Uniprot
comp24819_c0_seq1	sp|Q9CF42|RBSK_LACLA	5	Ribokinase	Uniprot
comp24825_c0_seq1	sp|P74594|Y1563_SYNY3	5	Uncharacterized protein slr1563	Uniprot
comp24828_c0_seq1	sp|Q54BF6|MCFN_DICDI	1	Mitochondrial substrate carrier family protein N	Uniprot
comp24844_c0_seq1	sp|Q40251|VDE_LACSA	3	Violaxanthin de-epoxidase, chloroplastic	Uniprot
comp24911_c0_seq1	sp|Q9BQ39|DDX50_HUMAN	1	ATP-dependent RNA helicase DDX50	Uniprot
comp24934_c0_seq3	sp|Q8W4G3|DTX46_ARATH	5	Protein DETOXIFICATION 46, chloroplastic	Uniprot
comp24983_c0_seq1	VEU35310.1	6	unnamed protein product [Pseudo-nitzschia multistriata] - 7488	nr
comp25031_c0_seq1	sp|Q5XI01|LARP7_RAT	1	La-related protein 7	Uniprot
comp25045_c0_seq1	sp|P25362|PET18_YEAST	4	Protein PET18	Uniprot
comp25053_c0_seq1	sp|Q9R1A8|RFWD2_MOUSE	1	E3 ubiquitin-protein ligase RFWD2	Uniprot
comp25060_c0_seq1	sp|P93194|RPK1_IPONI	5	Receptor-like protein kinase	Uniprot
comp25103_c0_seq4	sp|Q9VVR6|SGF11_DROME	5	SAGA-associated factor 11 homolog	Uniprot
comp25108_c0_seq1	sp|Q91WU6|ZDHC7_MOUSE	5	Palmitoyltransferase ZDHHC7	Uniprot
comp25118_c0_seq1	sp|Q9UUY8|NDK_NEUCR	5	Nucleoside diphosphate kinase	Uniprot
comp25129_c0_seq1	sp|P29251|FOL1_PNECA	1	Folic acid synthesis protein fol1	Uniprot
comp25137_c0_seq1	sp|Q84SN3|CDKF3_ORYSJ	5	Cyclin-dependent kinase F-3	Uniprot
comp25152_c0_seq1	sp|Q5VRB2|BASS2_ORYSJ	5	Probable sodium/metabolite cotransporter BASS2, chloroplastic	Uniprot
comp25162_c0_seq2	sp|Q9UMN6|KMT2B_HUMAN	2	Histone-lysine N-methyltransferase 2B	Uniprot
comp25163_c0_seq1	sp|Q6S001|KIF11_DICDI	1	Kinesin-related protein 11	Uniprot
comp25208_c0_seq1	sp|Q6EPN8|FACE1_ORYSJ	2	CAAX prenyl protease 1 homolog	Uniprot
comp25217_c0_seq4	sp|Q6DW76|DGDG1_SOYBN	5	Digalactosyldiacylglycerol synthase 1, chloroplastic	Uniprot
comp25220_c1_seq1	sp|Q9HDV4|LID2_SCHPO	1	Lid2 complex component lid2	Uniprot
comp25226_c0_seq2	sp|O27442|CSD_METTH	1	Probable cysteine desulfurase	Uniprot
comp25238_c0_seq2	sp|Q6EEF3|TTLL5_CHLAE	3	Tubulin polyglutamylase TTLL5	Uniprot
comp25241_c0_seq1	sp|Q8GUG7|RH50_ARATH	1	DEAD-box ATP-dependent RNA helicase 50	Uniprot
comp25257_c0_seq1	sp|Q94DB8|PT111_ORYSJ	1	Inorganic phosphate transporter 1-11	Uniprot
comp25272_c0_seq1	sp|O65272|KEA2_ARATH	5	K(+) efflux antiporter 2, chloroplastic	Uniprot
comp25284_c0_seq1	sp|A3EWL3|REV1_ARATH	2	DNA repair protein REV1	Uniprot
comp25293_c0_seq2	sp|Q167R8|COBQ_ROSDO	2	Cobyric acid synthase	Uniprot
comp25293_c0_seq2	sp|Q167R8|COBQ_ROSDO	2	Cobyric acid synthase	Uniprot
comp25293_c0_seq2	sp|Q167R8|COBQ_ROSDO	2	Cobyric acid synthase	Uniprot
comp25300_c0_seq1	sp|Q99L45|IF2B_MOUSE	1	Eukaryotic translation initiation factor 2 subunit 2	Uniprot
comp25301_c0_seq1	sp|P54648|VATC_DICDI	5	V-type proton ATPase subunit C	Uniprot
comp25326_c0_seq3	sp|Q9CK02|RLUA_PASMU	5	Ribosomal large subunit pseudouridine synthase A	Uniprot
comp25337_c0_seq1	sp|P44782|RLUA_HAEIN	1	Ribosomal large subunit pseudouridine synthase A	Uniprot
comp25378_c1_seq1	sp|A4QVP2|IF4A_MAGO7	1	ATP-dependent RNA helicase eIF4A	Uniprot
comp25378_c3_seq1	sp|Q0PAS0|ALF_CAMJE	4	Fructose-bisphosphate aldolase	Uniprot
comp25388_c0_seq2	sp|Q54RB7|SHKA_DICDI	4	Dual specificity protein kinase shkA	Uniprot
comp25402_c0_seq1	sp|Q39291|VATA_BRANA	5	V-type proton ATPase catalytic subunit A	Uniprot
comp25422_c0_seq1	sp|Q9S7E9|GGT2_ARATH	1	Glutamate--glyoxylate aminotransferase 2	Uniprot
comp25465_c0_seq1	sp|Q59022|Y1628_METJA	1	Uncharacterized protein MJ1628	Uniprot
comp25486_c0_seq1	sp|Q9FGF0|PGML1_ARATH	5	Phosphoglycerate mutase-like protein 1	Uniprot
comp25489_c0_seq1	sp|A3M500|UNG_ACIBT	5	Uracil-DNA glycosylase	Uniprot
comp25520_c0_seq1	sp|Q6NPM8|HIS7_ARATH	1	Bifunctional phosphatase IMPL2, chloroplastic	Uniprot
comp25527_c0_seq1	sp|Q54GN2|KTHY_DICDI	5	Thymidylate kinase	Uniprot
comp25543_c0_seq1	sp|Q7RTR2|NLRC3_HUMAN	1	Protein NLRC3	Uniprot
comp25544_c0_seq2	sp|O81770|MGDG1_ARATH	4	Monogalactosyldiacylglycerol synthase 1, chloroplastic	Uniprot
comp25565_c0_seq1	sp|Q869Q0|Y4527_DICDI	1	COBW domain-containing protein DDB_G0274527	Uniprot
comp25572_c0_seq1	sp|Q9Y9T8|GATD_AERPE	5	Glutamyl-tRNA(Gln) amidotransferase subunit D	Uniprot
comp2561_c0_seq1	WP_013785041.1	6	MULTISPECIES: TonB-dependent receptor [Alteromonas]	nr
comp25611_c0_seq1	sp|Q6NRH0|KLH12_XENLA	1	Kelch-like protein 12	Uniprot
comp25618_c0_seq1	sp|Q94AC1|STR6_ARATH	1	Rhodanese-like domain-containing protein 6	Uniprot
comp25620_c0_seq1	sp|P22418|F16P1_SPIOL	1	Fructose-1,6-bisphosphatase, chloroplastic	Uniprot
comp25654_c0_seq2	sp|P54627|TRYE_DROER	1	Trypsin epsilon	Uniprot
comp25654_c0_seq2	sp|P54627|TRYE_DROER	1	Trypsin epsilon	Uniprot
comp25685_c0_seq1	sp|Q43794|SYE_TOBAC	4	Glutamate--tRNA ligase, chloroplastic/mitochondrial	Uniprot
comp25690_c0_seq1	sp|Q42883|ECAP_SOLLC	2	Calcium-transporting ATPase, endoplasmic reticulum-type	Uniprot
comp2570_c0_seq1	sp|Q9URZ5|VPS1_SCHPO	5	Vacuolar protein sorting-associated protein 1	Uniprot
comp25703_c0_seq1	sp|Q5E9J7|ADAT2_BOVIN	1	tRNA-specific adenosine deaminase 2	Uniprot
comp25708_c0_seq1	sp|A1R8N8|MSHA_ARTAT	5	D-inositol 3-phosphate glycosyltransferase	Uniprot
comp25722_c0_seq1	sp|Q3MHZ8|LEG9_BOVIN	5	Galectin-9	Uniprot
comp25738_c0_seq3	sp|Q66HG4|GALM_RAT	5	Aldose 1-epimerase	Uniprot
comp25758_c0_seq1	sp|Q8GY60|P2C52_ARATH	3	Probable protein phosphatase 2C 52	Uniprot
comp25770_c0_seq1	sp|P54729|NUB1_MOUSE	2	NEDD8 ultimate buster 1	Uniprot
comp25770_c0_seq1	sp|P54729|NUB1_MOUSE	2	NEDD8 ultimate buster 1	Uniprot
comp25786_c0_seq1	sp|Q92IS6|RLUC_RICCN	1	Ribosomal large subunit pseudouridine synthase C	Uniprot
comp25788_c0_seq1	sp|Q5UNS8|YR665_MIMIV	1	Uncharacterized protein R665	Uniprot
comp25798_c0_seq1	sp|Q43207|FKB70_WHEAT	2	70 kDa peptidyl-prolyl isomerase	Uniprot
comp25806_c0_seq1	sp|Q5M7N9|ESYT3_XENTR	5	Extended synaptotagmin-3	Uniprot
comp25809_c0_seq2	sp|P73810|TOP1_SYNY3	1	DNA topoisomerase 1	Uniprot
comp25853_c0_seq1	sp|P45455|RPE_SERMA	4	Ribulose-phosphate 3-epimerase	Uniprot
comp25863_c0_seq1	sp|Q8BGK5|S35F1_MOUSE	2	Solute carrier family 35 member F1	Uniprot
comp25871_c0_seq1	sp|P10961|HSF_YEAST	5	Heat shock factor protein	Uniprot
comp25873_c0_seq1	sp|O93428|CATD_CHIHA	6	Cathepsin D	Uniprot
comp25888_c0_seq1	sp|O13853|ITS3_SCHPO	2	Phosphatidylinositol 4-phosphate 5-kinase its3	Uniprot
comp25894_c0_seq1	sp|Q54EY2|EI2BB_DICDI	2	Translation initiation factor eIF-2B subunit beta	Uniprot
comp25919_c0_seq1	sp|Q7Z4S6|KI21A_HUMAN	1	Kinesin-like protein KIF21A	Uniprot
comp25929_c0_seq1	sp|P53844|PDR17_YEAST	5	Phosphatidylinositol transfer protein PDR17	Uniprot
comp25938_c0_seq1	sp|P41154|HSF_XENLA	5	Heat shock factor protein	Uniprot
comp26004_c0_seq2	sp|P51874|PCP_SYMSP	2	Peridinin-chlorophyll a-binding protein, chloroplastic	Uniprot
comp26014_c0_seq2	sp|Q8T882|TADH_ARAIR	5	Tauropine dehydrogenase	Uniprot
comp26022_c0_seq1	sp|Q9HGM9|DNJC7_SCHPO	2	DnaJ homolog subfamily C member 7 homolog	Uniprot
comp26025_c0_seq1	sp|Q7Z494|NPHP3_HUMAN	2	Nephrocystin-3	Uniprot
comp26049_c0_seq1	sp|P53798|FDFT_MOUSE	1	Squalene synthase	Uniprot
comp26050_c1_seq1	sp|P46978|STT3A_MOUSE	4	Dolichyl-diphosphooligosaccharide--protein glycosyltransferase subunit STT3A	Uniprot
comp26069_c0_seq1	sp|Q8R431|MGLL_RAT	2	Monoglyceride lipase	Uniprot
comp26078_c0_seq1	sp|Q8VDI9|ALG9_MOUSE	1	Alpha-1,2-mannosyltransferase ALG9	Uniprot
comp26081_c1_seq1	sp|O54701|NCKX2_RAT	2	Sodium/potassium/calcium exchanger 2	Uniprot
comp26114_c0_seq4	sp|Q9FMP4|SF3B6_ARATH	1	Splicing factor 3B subunit 6-like protein	Uniprot
comp26140_c0_seq1	sp|Q9KUX9|DUSA_VIBCH	1	tRNA-dihydrouridine(20/20a) synthase	Uniprot
comp26171_c0_seq1	CDW73571.1	6	tetraspanin family protein [Stylonychia lemnae]	nr
comp26172_c0_seq1	sp|P46934|NEDD4_HUMAN	2	E3 ubiquitin-protein ligase NEDD4	Uniprot
comp26183_c0_seq1	sp|Q9SIC9|PP178_ARATH	1	Pentatricopeptide repeat-containing protein At2g31400, chloroplastic	Uniprot
comp26191_c0_seq1	sp|P62791|H4_STYLE	1	Histone H4	Uniprot
comp26263_c0_seq1	sp|Q8WUK0|PTPM1_HUMAN	5	Phosphatidylglycerophosphatase and protein-tyrosine phosphatase 1	Uniprot
comp26284_c0_seq2	sp|Q55DB0|SIR2E_DICDI	1	NAD-dependent deacetylase sir2E	Uniprot
comp26314_c0_seq1	sp|P38023|SIGA1_SYNE7	2	RNA polymerase sigma factor SigA1	Uniprot
comp26344_c0_seq1	sp|A1SYH7|RSMJ_PSYIN	1	Ribosomal RNA small subunit methyltransferase J	Uniprot
comp26374_c1_seq1	sp|Q76NW7|HGH1_DICDI	1	Protein HGH1 homolog	Uniprot
comp26389_c0_seq1	sp|Q4WT34|PRP46_ASPFU	2	Pre-mRNA-splicing factor prp46	Uniprot
comp26393_c0_seq1	sp|Q5SMG8|MGTE_THET8	2	Magnesium transporter MgtE	Uniprot
comp26412_c0_seq1	sp|Q94A68|Y1669_ARATH	5	Uncharacterized oxidoreductase At1g06690, chloroplastic	Uniprot
comp26476_c0_seq1	sp|Q9C6L5|KCS5_ARATH	4	3-ketoacyl-CoA synthase 5	Uniprot
comp26512_c0_seq1	sp|Q9FGS0|CP31B_ARATH	2	RNA-binding protein CP31B, chloroplastic	Uniprot
comp26522_c0_seq1	sp|Q55GJ6|PSB6_DICDI	5	Proteasome subunit beta type-6	Uniprot
comp26560_c0_seq1	sp|Q4VCM1|LCAT2_ARATH	4	Phospholipid--sterol O-acyltransferase	Uniprot
comp26584_c0_seq1	sp|Q5ZBH5|RH25_ORYSJ	1	DEAD-box ATP-dependent RNA helicase 25	Uniprot
comp26599_c1_seq1	sp|Q2KIF8|SYCM_BOVIN	5	Cysteine--tRNA ligase, mitochondrial	Uniprot
comp26607_c1_seq1	sp|Q2T9X1|RPC8_BOVIN	1	DNA-directed RNA polymerase III subunit RPC8	Uniprot
comp26621_c0_seq1	sp|Q54QM8|RL26_DICDI	1	60S ribosomal protein L26	Uniprot
comp26625_c0_seq1	sp|P87058|LAH1_SCHPO	1	La protein homolog	Uniprot
comp26646_c0_seq2	OEU17156.1	6	hypothetical protein FRACYDRAFT_237569 [Fragilariopsis cylindrus CCMP1102]	nr
comp26665_c0_seq1	sp|P49099|CYB5S_TOBAC	6	Cytochrome b5, seed isoform	Uniprot
comp26671_c0_seq1	sp|Q0DH40|CCB15_ORYSJ	1	Cyclin-B1-5	Uniprot
comp26685_c0_seq1	sp|E2JA28|DDAC_ENTAG	4	Dapdiamide synthesis protein DdaC	Uniprot
comp26687_c0_seq1	sp|Q54F44|NOXC_DICDI	2	Superoxide-generating NADPH oxidase heavy chain subunit C	Uniprot
comp26697_c0_seq3	sp|Q5UPM6|YR156_MIMIV	1	Uncharacterized protein R156	Uniprot
comp26707_c0_seq1	sp|Q0DSV9|TOP6A_ORYSJ	5	Topoisomerase 6 subunit A3	Uniprot
comp26710_c0_seq1	sp|Q9ZTS1|SYM_ORYSJ	1	Probable methionine--tRNA ligase	Uniprot
comp26743_c0_seq1	sp|Q8XZR0|CLPB_RALSO	5	Chaperone protein ClpB	Uniprot
comp26746_c0_seq2	sp|Q93VB2|AT18A_ARATH	2	Autophagy-related protein 18a	Uniprot
comp26795_c0_seq2	sp|Q071E0|SET8A_DANRE	5	N-lysine methyltransferase SETD8-A	Uniprot
comp26813_c0_seq1	sp|Q149N8|SHPRH_HUMAN	5	E3 ubiquitin-protein ligase SHPRH	Uniprot
comp26833_c0_seq2	sp|Q8W4G3|DTX46_ARATH	2	Protein DETOXIFICATION 46, chloroplastic	Uniprot
comp26858_c0_seq1	sp|P59382|PXMP4_RAT	5	Peroxisomal membrane protein 4	Uniprot
comp26869_c0_seq1	sp|O53732|UFAA1_MYCTU	1	Tuberculostearic acid methyltransferase UfaA1	Uniprot
comp26918_c0_seq1	sp|Q9FNI6|SM3L2_ARATH	1	Putative SWI/SNF-related matrix-associated actin-dependent regulator of chromatin subfamily A member 3-like 2	Uniprot
comp26918_c0_seq1	sp|Q9FNI6|SM3L2_ARATH	1	Putative SWI/SNF-related matrix-associated actin-dependent regulator of chromatin subfamily A member 3-like 2	Uniprot
comp26922_c0_seq1	sp|Q39709|FCP_ISOGA	1	Fucoxanthin-chlorophyll a-c binding protein, chloroplastic	Uniprot
comp26952_c1_seq1	sp|Q40406|CRTI_NARPS	4	Phytoene dehydrogenase, chloroplastic/chromoplastic	Uniprot
comp26963_c0_seq4	sp|Q9CAN5|PPR98_ARATH	1	Pentatricopeptide repeat-containing protein At1g63080, mitochondrial	Uniprot
comp26963_c0_seq4	sp|Q9CAN5|PPR98_ARATH	1	Pentatricopeptide repeat-containing protein At1g63080, mitochondrial	Uniprot
comp26973_c0_seq1	sp|Q10173|NUF2_SCHPO	1	Kinetochore protein nuf2	Uniprot
comp26976_c0_seq1	sp|Q9MA74|SDC1_ARATH	1	Serine decarboxylase	Uniprot
comp26982_c0_seq4	sp|Q9LS28|GTE12_ARATH	2	Transcription factor GTE12	Uniprot
comp26989_c0_seq1	sp|Q8H0V6|AB3F_ARATH	1	ABC transporter F family member 3	Uniprot
comp26989_c0_seq1	sp|Q8H0V6|AB3F_ARATH	1	ABC transporter F family member 3	Uniprot
comp27027_c0_seq1	sp|Q9LP24|Y1571_ARATH	1	Probable leucine-rich repeat receptor-like protein kinase At1g35710	Uniprot
comp27038_c0_seq2	sp|Q38997|KIN10_ARATH	2	SNF1-related protein kinase catalytic subunit alpha KIN10	Uniprot
comp27057_c0_seq1	sp|Q4PIP8|PNS1_USTMA	2	Protein PNS1	Uniprot
comp27103_c0_seq1	sp|Q9SL05|PGR5_ARATH	4	Protein PROTON GRADIENT REGULATION 5, chloroplastic	Uniprot
comp27131_c0_seq1	sp|Q9D3D0|TTPAL_MOUSE	2	Alpha-tocopherol transfer protein-like	Uniprot
comp27165_c0_seq1	sp|Q9M2D2|YU88_ARATH	4	UPF0187 protein At3g61320, chloroplastic	Uniprot
comp27197_c0_seq1	sp|P00170|CYB5_HORSE	2	Cytochrome b5	Uniprot
comp27201_c0_seq1	sp|Q5C9L6|CNMT_THLFG	5	(S)-coclaurine N-methyltransferase	Uniprot
comp27209_c0_seq1	sp|P46975|STT3_CAEEL	5	Dolichyl-diphosphooligosaccharide--protein glycosyltransferase subunit stt-3	Uniprot
comp27226_c0_seq1	sp|Q317Y6|CLPP4_PROM9	5	ATP-dependent Clp protease proteolytic subunit 4	Uniprot
comp27238_c0_seq2	sp|Q5BDW4|PRP5_EMENI	1	Pre-mRNA-processing ATP-dependent RNA helicase prp5	Uniprot
comp27247_c0_seq1	sp|P74421|PGK_SYNY3	4	Phosphoglycerate kinase	Uniprot
comp27269_c0_seq1	sp|Q0J0A4|LPAAT_ORYSJ	2	Probable 1-acylglycerol-3-phosphate O-acyltransferase	Uniprot
comp27290_c0_seq1	sp|A8IHV3|SLT3_CHLRE	1	Probable sodium/sulfate cotransporter 3	Uniprot
comp27355_c0_seq1	sp|Q4MYY1|RS17_THEPA	4	40S ribosomal protein S17	Uniprot
comp27379_c0_seq1	sp|O49636|MPC4_ARATH	1	Mitochondrial pyruvate carrier 4	Uniprot
comp27385_c0_seq1	sp|P11024|NNTM_BOVIN	5	NAD(P) transhydrogenase, mitochondrial	Uniprot
comp27436_c0_seq1	sp|Q874T6|GLNA_KLULA	1	Glutamine synthetase	Uniprot
comp27442_c0_seq3	sp|Q8NQ52|RIBBA_CORGL	2	Riboflavin biosynthesis protein RibBA	Uniprot
comp27460_c0_seq1	sp|P55038|GLTS_SYNY3	2	Ferredoxin-dependent glutamate synthase 2	Uniprot
comp27461_c0_seq1	sp|Q5TJG6|BRD2_CANLF	2	Bromodomain-containing protein 2	Uniprot
comp27471_c0_seq1	sp|Q0AEV2|PRMA_NITEC	1	Ribosomal protein L11 methyltransferase	Uniprot
comp27488_c0_seq1	sp|O05515|TSAE_BACSU	1	tRNA threonylcarbamoyladenosine biosynthesis protein TsaE	Uniprot
comp27498_c0_seq1	sp|Q9AW48|P2SAF_GUITH	2	Photosystem II stability/assembly factor HCF136, chloroplastic	Uniprot
comp27547_c0_seq1	sp|O81769|DPH5_ARATH	1	Probable diphthine methyl ester synthase	Uniprot
comp27562_c1_seq1	sp|Q9RPT1|RHLG_PSEAE	5	Rhamnolipids biosynthesis 3-oxoacyl-[acyl-carrier-protein] reductase	Uniprot
comp27572_c0_seq1	sp|Q9DCM0|ETHE1_MOUSE	5	Persulfide dioxygenase ETHE1, mitochondrial	Uniprot
comp27586_c0_seq1	sp|F4JZ24|P4H10_ARATH	1	Probable prolyl 4-hydroxylase 10	Uniprot
comp27587_c0_seq2	sp|Q7PKQ5|ACTN_ANOGA	4	Alpha-actinin, sarcomeric	Uniprot
comp27615_c0_seq1	sp|Q8NHQ9|DDX55_HUMAN	1	ATP-dependent RNA helicase DDX55	Uniprot
comp27621_c0_seq1	sp|Q8C0R7|ZMY15_MOUSE	1	Zinc finger MYND domain-containing protein 15	Uniprot
comp27682_c0_seq1	sp|Q54BW6|TTC27_DICDI	1	Tetratricopeptide repeat protein 27 homolog	Uniprot
comp27716_c0_seq2	sp|Q54LR6|Y6481_DICDI	3	Probable serine/threonine-protein kinase DDB_G0286481	Uniprot
comp27744_c0_seq2	sp|Q54QU5|WDR89_DICDI	1	WD repeat-containing protein 89 homolog	Uniprot
comp27791_c0_seq1	sp|Q9P896|TCSA_EMENI	5	Two-component system protein A	Uniprot
comp27802_c0_seq1	sp|Q27474|DNLI1_CAEEL	2	DNA ligase 1	Uniprot
comp27826_c0_seq1	sp|A4G3R1|CBIA_HERAR	1	Cobyrinate a,c-diamide synthase	Uniprot
comp27828_c0_seq1	sp|Q8RXK2|SDN3_ARATH	1	Small RNA degrading nuclease 3	Uniprot
comp27905_c2_seq1	sp|Q5UR59|YL803_MIMIV	5	Uncharacterized protein L803	Uniprot
comp27925_c0_seq1	sp|Q86V88|MGDP1_HUMAN	1	Magnesium-dependent phosphatase 1	Uniprot
comp27945_c0_seq1	sp|Q9D0I8|MRT4_MOUSE	1	mRNA turnover protein 4 homolog	Uniprot
comp27945_c2_seq1	sp|Q42522|GSA2_ARATH	4	Glutamate-1-semialdehyde 2,1-aminomutase 2, chloroplastic	Uniprot
comp27948_c0_seq1	sp|Q56Y42|PLR1_ARATH	4	Pyridoxal reductase, chloroplastic	Uniprot
comp27969_c0_seq1	sp|O82796|SERC_ARATH	1	Phosphoserine phosphatase, chloroplastic	Uniprot
comp27983_c0_seq2	VEU35920.1	6	unnamed protein product [Pseudo-nitzschia multistriata]	nr
comp27987_c1_seq2	sp|O07834|DAPB1_PSEMX	5	Dipeptidyl aminopeptidase BI	Uniprot
comp27997_c0_seq1	sp|P28723|FTHS_SPIOL	5	Formate--tetrahydrofolate ligase	Uniprot
comp28003_c0_seq2	sp|Q9SRQ3|PE191_ARATH	3	Peroxisome biogenesis protein 19-1	Uniprot
comp28006_c0_seq1	sp|O59737|GYP1_SCHPO	2	GTPase-activating protein gyp1	Uniprot
comp28016_c0_seq1	sp|A0CCD2|PPX4_PARTE	1	Serine/threonine-protein phosphatase PP-X homolog 4	Uniprot
comp28018_c1_seq1	sp|P54673|PI3K1_DICDI	5	Phosphatidylinositol 3-kinase 1	Uniprot
comp28076_c0_seq1	sp|Q60902|EP15R_MOUSE	2	Epidermal growth factor receptor substrate 15-like 1	Uniprot
comp28107_c0_seq1	sp|Q39709|FCP_ISOGA	3	Fucoxanthin-chlorophyll a-c binding protein, chloroplastic	Uniprot
comp28137_c0_seq3	sp|Q8H0T4|UPL2_ARATH	1	E3 ubiquitin-protein ligase UPL2	Uniprot
comp28144_c0_seq1	sp|Q86A67|ALF_DICDI	5	Fructose-bisphosphate aldolase	Uniprot
comp28145_c0_seq1	sp|Q6GGY4|MSRB_STAAR	2	Peptide methionine sulfoxide reductase MsrB	Uniprot
comp28179_c0_seq1	sp|Q2QY07|CCDA2_ORYSJ	3	Cytochrome c-type biogenesis ccda-like chloroplastic protein 2	Uniprot
comp28184_c0_seq1	sp|P30008|SIR_SYNE7	1	Sulfite reductase [ferredoxin]	Uniprot
comp28188_c0_seq1	sp|Q54WR9|GLNA3_DICDI	5	Type-3 glutamine synthetase	Uniprot
comp28221_c2_seq1	sp|Q39238|TSL_ARATH	5	Serine/threonine-protein kinase TOUSLED	Uniprot
comp28226_c0_seq1	sp|O80513|CCU41_ARATH	2	Cyclin-U4-1	Uniprot
comp28236_c0_seq1	sp|O81097|RPB8A_ARATH	1	DNA-directed RNA polymerases II and V subunit 8A	Uniprot
comp28244_c0_seq1	sp|P29122|PCSK6_HUMAN	2	Proprotein convertase subtilisin/kexin type 6	Uniprot
comp28268_c0_seq1	sp|Q9QUM9|PSA6_MOUSE	2	Proteasome subunit alpha type-6	Uniprot
comp28291_c0_seq1	sp|Q05627|Y202_CLOB8	1	Uncharacterized protein Cbei_0202	Uniprot
comp28302_c0_seq1	sp|Q28960|CBR1_PIG	2	Carbonyl reductase [NADPH] 1	Uniprot
comp28304_c1_seq1	sp|Q5XG87|PAPD7_HUMAN	2	Non-canonical poly(A) RNA polymerase PAPD7	Uniprot
comp28312_c0_seq1	sp|G0LXV8|LATA_LATHA	2	Alpha-latrotoxin-Lh1a (Fragment)	Uniprot
comp28318_c0_seq1	sp|Q54PI4|T1841_DICDI	1	Transmembrane protein 184 homolog DDB_G0284525	Uniprot
comp28344_c0_seq2	sp|A2RUV0|NOTC1_XENTR	1	Neurogenic locus notch homolog protein 1	Uniprot
comp28350_c0_seq1	sp|Q05022|RRP5_YEAST	3	rRNA biogenesis protein RRP5	Uniprot
comp28384_c0_seq1	sp|B3L230|RSSA_PLAKH	1	40S ribosomal protein SA	Uniprot
comp28393_c0_seq1	sp|Q28HN4|CC124_XENTR	5	Coiled-coil domain-containing protein 124	Uniprot
comp28435_c0_seq1	sp|Q40784|AAPC_CENCI	4	Putative glucose-6-phosphate 1-epimerase	Uniprot
comp28483_c0_seq1	sp|Q6P5Q4|LMOD2_HUMAN	1	Leiomodin-2	Uniprot
comp28521_c0_seq1	sp|P35728|MPE1_YEAST	2	Protein MPE1	Uniprot
comp28525_c1_seq1	sp|Q9USW3|YHZ7_SCHPO	2	Probable glycosidase C21B10.07	Uniprot
comp28529_c1_seq1	sp|P34897|GLYM_HUMAN	4	Serine hydroxymethyltransferase, mitochondrial	Uniprot
comp28543_c0_seq1	sp|O77404|TYPX_TRYBB	5	Tryparedoxin	Uniprot
comp28552_c0_seq1	sp|O82266|SWA1_ARATH	1	Protein SLOW WALKER 1	Uniprot
comp28580_c0_seq1	sp|Q54I71|AARA_DICDI	2	Protein aardvark	Uniprot
comp28581_c0_seq1	sp|P0CM30|ATG2_CRYNJ	2	Autophagy-related protein 2	Uniprot
comp28604_c0_seq1	sp|C0LGQ5|GSO1_ARATH	2	LRR receptor-like serine/threonine-protein kinase GSO1	Uniprot
comp28613_c0_seq1	sp|Q0DHL4|FTSH8_ORYSJ	2	ATP-dependent zinc metalloprotease FTSH 8, mitochondrial	Uniprot
comp28644_c0_seq1	sp|Q2W2H8|RL1_MAGSA	3	50S ribosomal protein L1	Uniprot
comp28655_c0_seq1	sp|Q3EDF8|PPR28_ARATH	2	Pentatricopeptide repeat-containing protein At1g09900	Uniprot
comp28666_c0_seq1	sp|O65729|RL18_CICAR	3	60S ribosomal protein L18 (Fragment)	Uniprot
comp28680_c0_seq1	sp|Q6YHU6|THADA_HUMAN	1	Thyroid adenoma-associated protein	Uniprot
comp28705_c0_seq1	sp|O81155|CYSKP_SOLTU	5	Cysteine synthase, chloroplastic/chromoplastic	Uniprot
comp28737_c0_seq1	sp|Q54K81|TALB_DICDI	3	Talin-B	Uniprot
comp28761_c0_seq1	sp|P20054|PYR1_DICDI	1	Protein PYR1-3	Uniprot
comp28762_c1_seq1	sp|Q9LLY4|LPAT1_BRANA	2	1-acyl-sn-glycerol-3-phosphate acyltransferase 1, chloroplastic	Uniprot
comp28779_c0_seq1	sp|O24133|CHLD_TOBAC	4	Magnesium-chelatase subunit ChlD, chloroplastic	Uniprot
comp28801_c0_seq2	sp|P46978|STT3A_MOUSE	4	Dolichyl-diphosphooligosaccharide--protein glycosyltransferase subunit STT3A	Uniprot
comp28823_c0_seq1	sp|Q58E76|ATD3A_XENLA	1	ATPase family AAA domain-containing protein 3-A	Uniprot
comp28838_c0_seq1	sp|Q39709|FCP_ISOGA	4	Fucoxanthin-chlorophyll a-c binding protein, chloroplastic	Uniprot
comp28870_c0_seq1	sp|Q942P9|P2C01_ORYSJ	2	Probable protein phosphatase 2C 1	Uniprot
comp28905_c0_seq1	sp|Q66HD0|ENPL_RAT	2	Endoplasmin	Uniprot
comp28913_c0_seq1	sp|Q01292|ILV5_SPIOL	1	Ketol-acid reductoisomerase, chloroplastic	Uniprot
comp28961_c0_seq1	sp|Q5HZM6|ELP3_XENLA	1	Elongator complex protein 3	Uniprot
comp28988_c0_seq1	sp|Q4R3Y4|S27A4_MACFA	1	Long-chain fatty acid transport protein 4	Uniprot
comp29012_c0_seq1	sp|Q6DFE7|S38A7_XENLA	3	Putative sodium-coupled neutral amino acid transporter 7	Uniprot
comp29109_c0_seq1	sp|Q4N4N8|TXND_THEPA	2	Thioredoxin domain-containing protein	Uniprot
comp29119_c0_seq1	sp|Q9UUJ6|NED1_SCHPO	1	Nuclear elongation and deformation protein 1	Uniprot
comp29141_c0_seq1	sp|P25555|GBP2_YEAST	1	Single-strand telomeric DNA-binding protein GBP2	Uniprot
comp29145_c0_seq1	sp|Q54UU1|TPPC4_DICDI	2	Trafficking protein particle complex subunit 4	Uniprot
comp29147_c0_seq1	sp|Q9SEZ7|CIPKG_ARATH	1	CBL-interacting serine/threonine-protein kinase 16	Uniprot
comp29154_c0_seq1	sp|P53569|CEBPZ_MOUSE	1	CCAAT/enhancer-binding protein zeta	Uniprot
comp29168_c0_seq1	sp|Q84XB6|PSBU_PHATR	4	Photosystem II 12 kDa extrinsic protein, chloroplastic	Uniprot
comp29172_c1_seq1	sp|Q42395|FCP_ODOSI	3	Fucoxanthin-chlorophyll a-c binding protein, chloroplastic	Uniprot
comp29183_c0_seq1	sp|P30268|Y2045_BACPE	1	Uncharacterized aminotransferase BpOF4_10225	Uniprot
comp29185_c0_seq2	sp|P72667|RSME_SYNY3	5	Ribosomal RNA small subunit methyltransferase E	Uniprot
comp29188_c0_seq1	sp|Q2KIA4|SCD5_BOVIN	2	Stearoyl-CoA desaturase 5	Uniprot
comp29200_c0_seq1	sp|Q02792|XRN2_YEAST	2	5'-3' exoribonuclease 2	Uniprot
comp29207_c0_seq1	sp|Q54I71|AARA_DICDI	2	Protein aardvark	Uniprot
comp29217_c0_seq1	sp|Q9SBJ1|PDK_ARATH	5	[Pyruvate dehydrogenase (acetyl-transferring)] kinase, mitochondrial	Uniprot
comp29239_c0_seq1	sp|Q6K7V6|TOCC_ORYSJ	1	Probable tocopherol cyclase, chloroplastic	Uniprot
comp29257_c2_seq1	sp|P0ABU4|YCHF_SHIFL	2	Ribosome-binding ATPase YchF	Uniprot
comp29259_c0_seq1	sp|Q0VCH8|TMM65_BOVIN	3	Transmembrane protein 65	Uniprot
comp29260_c0_seq1	sp|Q7ZUM8|UBP44_DANRE	2	Ubiquitin carboxyl-terminal hydrolase 44	Uniprot
comp29268_c0_seq1	sp|Q10MJ1|CGEP_ORYSJ	2	Probable glutamyl endopeptidase, chloroplastic	Uniprot
comp29268_c1_seq1	sp|P62975|UBIQ_RABIT	5	Ubiquitin	Uniprot
comp29272_c0_seq1	sp|A6QP05|DHR12_BOVIN	2	Dehydrogenase/reductase SDR family member 12	Uniprot
comp29346_c0_seq1	sp|D4DEN7|CARP_TRIVH	4	Probable vacuolar protease A	Uniprot
comp29370_c0_seq1	sp|Q39709|FCP_ISOGA	3	Fucoxanthin-chlorophyll a-c binding protein, chloroplastic	Uniprot
comp29377_c0_seq2	sp|F4JZ24|P4H10_ARATH	1	Probable prolyl 4-hydroxylase 10	Uniprot
comp29390_c0_seq1	sp|Q9LQM7|HFA1D_ARATH	1	Heat stress transcription factor A-1d	Uniprot
comp29397_c0_seq1	VEU36031.1	6	unnamed protein product [Pseudo-nitzschia multistriata]	nr
comp29421_c0_seq1	sp|Q9PTJ6|CTDSL_CHICK	5	CTD small phosphatase-like protein	Uniprot
comp29430_c0_seq2	sp|Q2QYY8|PHT1A_ORYSJ	5	Phototropin-1A	Uniprot
comp29459_c0_seq1	sp|Q96320|HSFB1_ARATH	1	Heat stress transcription factor B-1	Uniprot
comp29513_c0_seq1	sp|P40320|METK_DROME	3	S-adenosylmethionine synthase	Uniprot
comp29523_c0_seq1	sp|Q9LE82|RAGP1_ARATH	1	RAN GTPase-activating protein 1	Uniprot
comp29575_c0_seq1	sp|P38889|SKN7_YEAST	1	Transcription factor SKN7	Uniprot
comp29607_c0_seq1	sp|P70187|MF14A_MOUSE	4	Hippocampus abundant transcript 1 protein	Uniprot
comp29630_c0_seq1	sp|Q9LEY1|SCP35_ARATH	4	Serine carboxypeptidase-like 35	Uniprot
comp29682_c1_seq2	sp|Q12522|IF6_YEAST	2	Eukaryotic translation initiation factor 6	Uniprot
comp29700_c0_seq1	sp|Q3UHX9|CI114_MOUSE	1	Putative methyltransferase C9orf114 homolog	Uniprot
comp29727_c0_seq1	sp|Q54I57|MYCBP_DICDI	1	C-Myc-binding protein homolog	Uniprot
comp2978_c0_seq1	sp|Q9SRH6|HIR3_ARATH	3	Hypersensitive-induced response protein 3	Uniprot
comp29795_c0_seq1	sp|P16134|RBS1_ACEAT	4	Ribulose bisphosphate carboxylase small chain 1, chloroplastic	Uniprot
comp29797_c0_seq2	sp|P12236|ADT3_HUMAN	1	ADP/ATP translocase 3	Uniprot
comp29844_c0_seq1	sp|Q15582|BGH3_HUMAN	5	Transforming growth factor-beta-induced protein ig-h3	Uniprot
comp29853_c0_seq1	sp|P35571|GPDM_RAT	5	Glycerol-3-phosphate dehydrogenase, mitochondrial	Uniprot
comp29876_c0_seq1	sp|Q9SJI9|PCO4_ARATH	2	Plant cysteine oxidase 4	Uniprot
comp29887_c0_seq1	sp|Q8N6M0|OTU6B_HUMAN	5	OTU domain-containing protein 6B	Uniprot
comp29888_c0_seq1	sp|Q9HEH1|RENT1_NEUCR	5	Regulator of nonsense transcripts 1 homolog	Uniprot
comp29952_c1_seq1	sp|Q0JL44|SGT1_ORYSJ	2	Protein SGT1 homolog	Uniprot
comp29962_c0_seq1	sp|Q48806|DLPA_LEGPH	2	Protein DlpA	Uniprot
comp29970_c0_seq1	sp|A9EYY7|SYL_SORC5	1	Leucine--tRNA ligase	Uniprot
comp29970_c0_seq1	sp|A9EYY7|SYL_SORC5	1	Leucine--tRNA ligase	Uniprot
comp29974_c0_seq1	sp|P0C0A2|VPS36_RAT	2	Vacuolar protein-sorting-associated protein 36	Uniprot
comp29983_c0_seq1	sp|Q9NGP6|PFP_MASBA	1	Pyrophosphate--fructose 6-phosphate 1-phosphotransferase	Uniprot
comp29983_c1_seq1	sp|P42620|YQJG_ECOLI	2	Glutathionyl-hydroquinone reductase YqjG	Uniprot
comp30016_c0_seq1	sp|Q97A76|PIP_THEVO	5	Proline iminopeptidase	Uniprot
comp30018_c0_seq2	sp|Q54J42|ALG5_DICDI	5	Dolichyl-phosphate beta-glucosyltransferase	Uniprot
comp30021_c1_seq1	sp|Q8PHN2|RLUD_XANAC	1	Ribosomal large subunit pseudouridine synthase D	Uniprot
comp30034_c0_seq2	sp|Q9V3G1|RL8_DROME	3	60S ribosomal protein L8	Uniprot
comp30042_c0_seq1	sp|P55266|DSRAD_RAT	1	Double-stranded RNA-specific adenosine deaminase	Uniprot
comp30070_c0_seq1	sp|Q9FMU5|UTP18_ARATH	1	U3 small nucleolar RNA-associated protein 18 homolog	Uniprot
comp30071_c0_seq1	sp|Q9GLW9|PRDX5_PAPHA	2	Peroxiredoxin-5, mitochondrial	Uniprot
comp30119_c0_seq1	sp|F4IME1|MSL7_ARATH	1	Mechanosensitive ion channel protein 7	Uniprot
comp30128_c0_seq1	sp|P35815|PPM1B_RAT	5	Protein phosphatase 1B	Uniprot
comp30197_c0_seq1	sp|Q9MBA3|RAD17_ARATH	1	Cell cycle checkpoint protein RAD17	Uniprot
comp30220_c0_seq1	sp|Q58949|Y1554_METJA	2	Uncharacterized protein MJ1554	Uniprot
comp30222_c0_seq1	sp|P39846|PPSB_BACSU	2	Plipastatin synthase subunit B	Uniprot
comp30249_c0_seq1	sp|P00365|DHE2_NEUCR	2	NAD-specific glutamate dehydrogenase	Uniprot
comp30274_c0_seq1	sp|Q53P98|SIPL2_ORYSJ	2	Signal peptide peptidase-like 2	Uniprot
comp30309_c0_seq1	sp|Q8S4F6|SQD2_ARATH	5	Sulfoquinovosyl transferase SQD2	Uniprot
comp30334_c0_seq1	sp|Q8GY96|PGM_ARATH	2	Phosphoglycerate mutase-like protein	Uniprot
comp30337_c0_seq1	sp|A8K0Z3|WASH1_HUMAN	2	WAS protein family homolog 1	Uniprot
comp30380_c0_seq2	sp|P34098|MANA_DICDI	4	Lysosomal alpha-mannosidase	Uniprot
comp30446_c0_seq2	sp|Q9SDL7|HMT1_ARATH	5	Homocysteine S-methyltransferase 1	Uniprot
comp30452_c0_seq1	sp|O60941|DTNB_HUMAN	1	Dystrobrevin beta	Uniprot
comp30522_c0_seq1	sp|O96813|PSAI_SKECO	3	Photosystem I reaction center subunit VIII	Uniprot
comp30554_c1_seq1	sp|F4HYF3|DCYD1_ARATH	5	Bifunctional D-cysteine desulfhydrase/1-aminocyclopropane-1-carboxylate deaminase, mitochondrial	Uniprot
comp30555_c1_seq1	sp|Q9C9Z1|ZTP50_ARATH	2	Putative zinc transporter At3g08650	Uniprot
comp30588_c0_seq1	sp|F4JYC8|PTM_ARATH	2	DDT domain-containing protein PTM	Uniprot
comp30625_c0_seq1	sp|B8BVB6|ARGJ_THAPS	4	Arginine biosynthesis bifunctional protein ArgJ, mitochondrial	Uniprot
comp30643_c0_seq1	sp|O00566|MPP10_HUMAN	1	U3 small nucleolar ribonucleoprotein protein MPP10	Uniprot
comp30659_c1_seq1	sp|Q1XDL3|YCF36_PYRYE	2	Uncharacterized protein ycf36	Uniprot
comp30670_c0_seq2	sp|P40501|AVT7_YEAST	5	Vacuolar amino acid transporter 7	Uniprot
comp30681_c0_seq2	sp|P09243|TBA2_STYLE	1	Tubulin alpha-2 chain	Uniprot
comp30724_c0_seq1	sp|Q94AC1|STR6_ARATH	2	Rhodanese-like domain-containing protein 6	Uniprot
comp30734_c0_seq1	sp|Q68DU8|KCD16_HUMAN	2	BTB/POZ domain-containing protein KCTD16	Uniprot
comp30742_c0_seq1	sp|Q43291|RL211_ARATH	5	60S ribosomal protein L21-1	Uniprot
comp30771_c0_seq1	sp|P12783|PGKY_WHEAT	4	Phosphoglycerate kinase, cytosolic	Uniprot
comp30791_c0_seq2	sp|D0VYS2|HSF3_MOUSE	2	Heat shock factor protein 3	Uniprot
comp30824_c0_seq1	sp|Q9SBJ1|PDK_ARATH	2	[Pyruvate dehydrogenase (acetyl-transferring)] kinase, mitochondrial	Uniprot
comp30853_c0_seq1	sp|Q67472|DNMT_FRG3G	5	Putative DNA (cytosine-5)-methyltransferase	Uniprot
comp30869_c0_seq2	sp|Q9SIV2|PSD2A_ARATH	2	26S proteasome non-ATPase regulatory subunit 2 homolog A	Uniprot
comp30873_c0_seq1	sp|Q550A6|CRTP2_DICDI	2	Crt homolog 2	Uniprot
comp30877_c0_seq2	sp|P25007|PPIA_DROME	1	Peptidyl-prolyl cis-trans isomerase	Uniprot
comp30899_c0_seq2	sp|O81635|ATK4_ARATH	2	Kinesin-4	Uniprot
comp3093_c0_seq1	sp|O14343|KLP5_SCHPO	4	Kinesin-like protein 5	Uniprot
comp30964_c0_seq1	sp|Q8W4G3|DTX46_ARATH	5	Protein DETOXIFICATION 46, chloroplastic	Uniprot
comp30972_c0_seq1	sp|Q4WJS4|PLPL_ASPFU	2	Patatin-like phospholipase domain-containing protein AFUA_1G04970	Uniprot
comp30973_c0_seq1	sp|Q9LHT0|TRNHF_ARATH	5	Tropinone reductase homolog At5g06060	Uniprot
comp30998_c1_seq1	sp|Q54KE6|MCCA_DICDI	1	Methylcrotonoyl-CoA carboxylase subunit alpha, mitochondrial	Uniprot
comp31002_c0_seq1	sp|P69061|RS27A_KLULA	1	Ubiquitin-40S ribosomal protein S27a	Uniprot
comp31086_c0_seq2	sp|O96860|DYL2_DROME	1	Dynein light chain 2, cytoplasmic	Uniprot
comp31097_c0_seq1	VEU36473.1	6	unnamed protein product [Pseudo-nitzschia multistriata]	nr
comp31136_c0_seq1	sp|O14327|PAB2_SCHPO	2	Polyadenylate-binding protein 2	Uniprot
comp31147_c0_seq1	sp|Q5R831|S35B3_PONAB	2	Adenosine 3'-phospho 5'-phosphosulfate transporter 2	Uniprot
comp31149_c0_seq1	sp|Q6IMN8|ALRA_DICDI	5	Aldose reductase A	Uniprot
comp3116_c0_seq1	sp|B8ANF1|CHLH_ORYSI	4	Magnesium-chelatase subunit ChlH, chloroplastic	Uniprot
comp31167_c0_seq1	sp|Q9SL70|TCX6_ARATH	1	Protein tesmin/TSO1-like CXC 6	Uniprot
comp31174_c0_seq2	sp|Q9SW33|TL1Y_ARATH	4	Thylakoid lumenal 17.9 kDa protein, chloroplastic	Uniprot
comp31200_c0_seq1	sp|Q9UJA5|TRM6_HUMAN	1	tRNA (adenine(58)-N(1))-methyltransferase non-catalytic subunit TRM6	Uniprot
comp31200_c0_seq1	sp|Q9UJA5|TRM6_HUMAN	1	tRNA (adenine(58)-N(1))-methyltransferase non-catalytic subunit TRM6	Uniprot
comp31231_c0_seq1	sp|P26302|KPPR_WHEAT	4	Phosphoribulokinase, chloroplastic	Uniprot
comp31266_c0_seq1	sp|Q17FB8|GLT25_AEDAE	1	Glycosyltransferase 25 family member	Uniprot
comp31298_c0_seq1	sp|A9CJC9|PHRA_AGRFC	5	Deoxyribodipyrimidine photo-lyase	Uniprot
comp31309_c0_seq1	sp|Q5HUM7|PCKA_CAMJR	3	Phosphoenolpyruvate carboxykinase [ATP]	Uniprot
comp3132_c0_seq1	sp|P78976|SAR1_HYPJE	6	Small COPII coat GTPase sar1	Uniprot
comp31360_c0_seq1	sp|B7FRU7|LIPA1_PHATC	2	Lipoyl synthase 1, mitochondrial	Uniprot
comp31405_c0_seq2	sp|P14002|BGLB_CLOTH	2	Thermostable beta-glucosidase B	Uniprot
comp31410_c0_seq1	sp|Q9ZW15|TRNH9_ARATH	1	Tropinone reductase homolog At2g29320	Uniprot
comp31413_c0_seq1	sp|Q9LP24|Y1571_ARATH	1	Probable leucine-rich repeat receptor-like protein kinase At1g35710	Uniprot
comp31423_c0_seq1	sp|Q4X084|EGLX_ASPFU	2	Probable endo-1,3(4)-beta-glucanase AFUA_2G14360	Uniprot
comp31435_c0_seq1	sp|Q05046|CH62_CUCMA	2	Chaperonin CPN60-2, mitochondrial	Uniprot
comp31451_c0_seq1	sp|P21914|SDHB_DROME	1	Succinate dehydrogenase [ubiquinone] iron-sulfur subunit, mitochondrial	Uniprot
comp31459_c0_seq1	sp|Q39709|FCP_ISOGA	5	Fucoxanthin-chlorophyll a-c binding protein, chloroplastic	Uniprot
comp31461_c0_seq1	sp|Q6AYG3|PRUNE_RAT	5	Protein prune homolog	Uniprot
comp31475_c0_seq2	sp|O14072|ATC4_SCHPO	1	Manganese-transporting ATPase 4	Uniprot
comp31506_c0_seq1	sp|Q6P5Q4|LMOD2_HUMAN	2	Leiomodin-2	Uniprot
comp31557_c0_seq1	sp|Q5X4M9|PUR7_LEGPA	1	Phosphoribosylaminoimidazole-succinocarboxamide synthase	Uniprot
comp31578_c0_seq2	sp|P92948|CDC5L_ARATH	3	Cell division cycle 5-like protein	Uniprot
comp31609_c1_seq1	sp|Q55BF2|NMD3_DICDI	1	60S ribosomal export protein NMD3	Uniprot
comp31647_c0_seq1	sp|O36025|MPD2_SCHPO	1	GYF domain-containing protein mpd2	Uniprot
comp31679_c0_seq2	sp|Q55680|Y005_SYNY3	2	Uncharacterized protein sll0005	Uniprot
comp31686_c0_seq1	sp|A5DB51|RISA_PICGU	2	Riboflavin synthase	Uniprot
comp31718_c0_seq2	sp|Q9M2F1|RS272_ARATH	5	40S ribosomal protein S27-2	Uniprot
comp31728_c0_seq1	sp|Q8TC12|RDH11_HUMAN	5	Retinol dehydrogenase 11	Uniprot
comp31731_c0_seq2	sp|P24782|DBP2_SCHPO	3	ATP-dependent RNA helicase dbp2	Uniprot
comp31762_c0_seq1	sp|Q8S904|MFDX2_ARATH	1	Adrenodoxin-like protein 2, mitochondrial	Uniprot
comp31781_c0_seq1	sp|Q8GY91|APX6_ARATH	4	Putative L-ascorbate peroxidase 6	Uniprot
comp31802_c0_seq1	sp|Q5U2W5|TBL3_RAT	4	Transducin beta-like protein 3	Uniprot
comp31805_c0_seq2	sp|Q8VZG8|Y4885_ARATH	2	Probable LRR receptor-like serine/threonine-protein kinase At4g08850	Uniprot
comp31816_c0_seq1	sp|P0C242|CCNO_MOUSE	5	Cyclin-O	Uniprot
comp31828_c0_seq2	sp|Q7RAV5|CDPK3_PLAYO	1	Calcium-dependent protein kinase 3	Uniprot
comp31893_c0_seq1	sp|Q0WVF5|MCM4_ARATH	5	DNA replication licensing factor MCM4	Uniprot
comp31919_c0_seq1	sp|Q24XU1|KHSE_DESHY	1	Homoserine kinase	Uniprot
comp31927_c0_seq1	sp|P29787|TRY5_AEDAE	1	Trypsin 5G1	Uniprot
comp32022_c0_seq1	sp|Q6CNU6|MET3_KLULA	4	Sulfate adenylyltransferase	Uniprot
comp32043_c0_seq1	sp|Q6GL69|MK67I_XENTR	1	MKI67 FHA domain-interacting nucleolar phosphoprotein-like	Uniprot
comp32064_c0_seq1	sp|Q24K02|IDE_BOVIN	2	Insulin-degrading enzyme	Uniprot
comp32067_c0_seq1	sp|Q8W4G3|DTX46_ARATH	5	Protein DETOXIFICATION 46, chloroplastic	Uniprot
comp32086_c0_seq2	sp|Q3E7Y3|RS22B_YEAST	1	40S ribosomal protein S22-B	Uniprot
comp32105_c0_seq1	sp|Q9LVP0|Y5639_ARATH	1	Probable leucine-rich repeat receptor-like protein kinase At5g63930	Uniprot
comp32118_c0_seq1	sp|Q9SIM4|RL141_ARATH	1	60S ribosomal protein L14-1	Uniprot
comp32123_c0_seq1	sp|Q402E2|H33A_LILLO	5	Histone H3.3a	Uniprot
comp32129_c0_seq1	sp|P36494|CB4_SPIOL	4	Chlorophyll a-b binding protein CP24, chloroplastic	Uniprot
comp32134_c0_seq1	sp|O74343|YH2X_SCHPO	1	Putative pseudouridine synthase C1A4.09	Uniprot
comp32160_c0_seq1	sp|Q9HD45|TM9S3_HUMAN	2	Transmembrane 9 superfamily member 3	Uniprot
comp32211_c0_seq1	sp|Q9M0G7|PXL2_ARATH	5	Leucine-rich repeat receptor-like protein kinase PXL2	Uniprot
comp32227_c0_seq2	sp|Q5RCU3|NAPEP_PONAB	1	N-acyl-phosphatidylethanolamine-hydrolyzing phospholipase D	Uniprot
comp32229_c0_seq1	sp|Q9FRS6|PXL1_ARATH	2	Leucine-rich repeat receptor-like protein kinase PXL1	Uniprot
comp32246_c0_seq1	sp|Q9FL28|FLS2_ARATH	5	LRR receptor-like serine/threonine-protein kinase FLS2	Uniprot
comp32287_c0_seq1	sp|Q564K3|CND2_ARATH	1	Condensin complex subunit 2	Uniprot
comp32300_c0_seq4	sp|F4KBF3|AAE17_ARATH	1	Probable acyl-activating enzyme 17, peroxisomal	Uniprot
comp32300_c0_seq4	sp|F4KBF3|AAE17_ARATH	1	Probable acyl-activating enzyme 17, peroxisomal	Uniprot
comp32300_c0_seq4	sp|F4KBF3|AAE17_ARATH	1	Probable acyl-activating enzyme 17, peroxisomal	Uniprot
comp32313_c0_seq1	sp|P0C224|RL40_NEUCR	1	Ubiquitin-60S ribosomal protein L40	Uniprot
comp32327_c0_seq1	sp|Q9LZX8|BIG2_ARATH	2	Brefeldin A-inhibited guanine nucleotide-exchange protein 2	Uniprot
comp32330_c0_seq1	sp|Q99L04|DHRS1_MOUSE	5	Dehydrogenase/reductase SDR family member 1	Uniprot
comp32334_c1_seq1	sp|B9L101|OBG_THERP	1	GTPase Obg	Uniprot
comp32339_c0_seq2	sp|O70133|DHX9_MOUSE	5	ATP-dependent RNA helicase A	Uniprot
comp32354_c0_seq1	sp|Q99MN1|SYK_MOUSE	1	Lysine--tRNA ligase	Uniprot
comp32357_c0_seq1	sp|Q5HHX4|NORA_STAAC	2	Quinolone resistance protein NorA	Uniprot
comp32465_c0_seq1	sp|Q0DM51|RH3_ORYSJ	1	DEAD-box ATP-dependent RNA helicase 3, chloroplastic	Uniprot
comp32487_c1_seq1	sp|Q5R5R4|RUFY2_PONAB	4	RUN and FYVE domain-containing protein 2	Uniprot
comp32488_c0_seq2	sp|Q6PEI7|PYRG1_DANRE	1	CTP synthase 1	Uniprot
comp32567_c0_seq1	sp|P51403|RS2_CAEEL	1	40S ribosomal protein S2	Uniprot
comp32568_c0_seq1	sp|P40330|BVGS_BORPA	2	Virulence sensor protein BvgS	Uniprot
comp32614_c0_seq1	sp|P33160|FDH_PSESR	3	Formate dehydrogenase	Uniprot
comp32618_c0_seq1	sp|Q9HEH1|RENT1_NEUCR	2	Regulator of nonsense transcripts 1 homolog	Uniprot
comp32647_c0_seq1	CAE8616257.1	6	unnamed protein product [Polarella glacialis]	nr
comp32665_c1_seq2	sp|Q8BRH4|KMT2C_MOUSE	2	Histone-lysine N-methyltransferase 2C	Uniprot
comp32731_c0_seq1	sp|O23255|SAHH1_ARATH	2	Adenosylhomocysteinase 1	Uniprot
comp32745_c0_seq1	sp|Q21122|F2612_CAEEL	2	6-phosphofructo-2-kinase/fructose-2,6-bisphosphatase	Uniprot
comp32758_c0_seq2	sp|Q8RZ40|PLA3_ORYSJ	2	Phospholipase A1-II 3	Uniprot
comp32805_c0_seq1	sp|P54609|CD48A_ARATH	2	Cell division control protein 48 homolog A	Uniprot
comp32819_c0_seq1	sp|O00567|NOP56_HUMAN	1	Nucleolar protein 56	Uniprot
comp32825_c0_seq1	sp|P20054|PYR1_DICDI	1	Protein PYR1-3	Uniprot
comp32836_c0_seq1	sp|Q6ZIK0|GTOMC_ORYSJ	5	Probable tocopherol O-methyltransferase, chloroplastic	Uniprot
comp32864_c0_seq1	sp|Q62415|ASPP1_MOUSE	2	Apoptosis-stimulating of p53 protein 1	Uniprot
comp32868_c0_seq3	sp|Q8C9J3|SPEF2_MOUSE	4	Sperm flagellar protein 2	Uniprot
comp32872_c0_seq1	sp|Q9Y811|YONI_SCHPO	1	Uncharacterized peptide chain release factor-like protein C1105.18c, mitochondrial	Uniprot
comp32881_c0_seq1	sp|Q06967|14336_ORYSJ	1	14-3-3-like protein GF14-F	Uniprot
comp32884_c0_seq2	sp|Q757I6|MAK5_ASHGO	1	ATP-dependent RNA helicase MAK5	Uniprot
comp32903_c1_seq1	sp|P40373|HIS1_SCHPO	2	ATP phosphoribosyltransferase	Uniprot
comp32915_c0_seq1	sp|P42620|YQJG_ECOLI	2	Glutathionyl-hydroquinone reductase YqjG	Uniprot
comp32930_c0_seq1	sp|Q8W117|SMU1_ARATH	1	Suppressor of mec-8 and unc-52 protein homolog 1	Uniprot
comp32931_c0_seq2	sp|O49453|Y4844_ARATH	3	Uncharacterized protein At4g28440	Uniprot
comp32935_c0_seq1	sp|Q9LK65|Y3307_ARATH	1	Putative DUF21 domain-containing protein At3g13070, chloroplastic	Uniprot
comp32942_c0_seq1	sp|Q9LW57|PAP6_ARATH	2	Probable plastid-lipid-associated protein 6, chloroplastic	Uniprot
comp32951_c0_seq1	sp|O64642|URT1_ARATH	1	UTP:RNA uridylyltransferase 1	Uniprot
comp33000_c0_seq1	sp|Q03965|L181_CHLMO	3	Chlorophyll a-b binding protein L1818, chloroplastic	Uniprot
comp33026_c0_seq1	sp|Q9LUM0|FAB1B_ARATH	1	1-phosphatidylinositol-3-phosphate 5-kinase FAB1B	Uniprot
comp33026_c0_seq1	sp|Q9LUM0|FAB1B_ARATH	1	1-phosphatidylinositol-3-phosphate 5-kinase FAB1B	Uniprot
comp33032_c0_seq1	sp|P62288|ASPM_FELCA	1	Abnormal spindle-like microcephaly-associated protein homolog (Fragment)	Uniprot
comp33043_c0_seq1	sp|Q924N9|PRS28_MOUSE	2	Serine protease 28	Uniprot
comp33060_c0_seq2	sp|P90702|RL44_BRUMA	5	60S ribosomal protein L44	Uniprot
comp33064_c0_seq1	sp|Q75DK1|SEC14_ASHGO	2	SEC14 cytosolic factor	Uniprot
comp33072_c0_seq1	sp|Q8MTI2|BSL1_TRIVA	2	Putative surface protein bspA-like	Uniprot
comp33074_c0_seq2	sp|Q58A42|DD3_DICDI	4	Protein DD3-3	Uniprot
comp33094_c0_seq1	sp|Q5R947|IMP4_PONAB	1	U3 small nucleolar ribonucleoprotein protein IMP4	Uniprot
comp33159_c0_seq1	sp|Q3UZZ6|ST1D1_MOUSE	5	Sulfotransferase 1 family member D1	Uniprot
comp33164_c0_seq1	sp|Q9JJF3|NO66_MOUSE	1	Bifunctional lysine-specific demethylase and histidyl-hydroxylase NO66	Uniprot
comp33164_c1_seq1	sp|Q8CD15|MINA_MOUSE	1	Bifunctional lysine-specific demethylase and histidyl-hydroxylase MINA	Uniprot
comp33172_c0_seq1	sp|Q9LVN1|FH13_ARATH	2	Formin-like protein 13	Uniprot
comp33173_c0_seq1	sp|Q9SHJ3|CALS7_ARATH	4	Callose synthase 7	Uniprot
comp33214_c0_seq1	sp|Q9FGC7|ZEP_ARATH	3	Zeaxanthin epoxidase, chloroplastic	Uniprot
comp33217_c0_seq4	sp|P25491|MAS5_YEAST	5	Mitochondrial protein import protein MAS5	Uniprot
comp33217_c0_seq4	sp|P25491|MAS5_YEAST	5	Mitochondrial protein import protein MAS5	Uniprot
comp33230_c0_seq2	sp|Q924N9|PRS28_MOUSE	2	Serine protease 28	Uniprot
comp33248_c0_seq2	sp|A9BAY8|DCUP_PROM4	5	Uroporphyrinogen decarboxylase	Uniprot
comp33257_c0_seq1	sp|Q6UIM2|ZNHI3_PANTR	1	Zinc finger HIT domain-containing protein 3 (Fragment)	Uniprot
comp33265_c0_seq1	sp|Q9JHW4|SELB_MOUSE	2	Selenocysteine-specific elongation factor	Uniprot
comp33289_c0_seq1	sp|Q9ZV43|CHR8_ARATH	1	Protein CHROMATIN REMODELING 8	Uniprot
comp33289_c0_seq1	sp|Q9ZV43|CHR8_ARATH	1	Protein CHROMATIN REMODELING 8	Uniprot
comp33294_c0_seq1	sp|P12271|RLBP1_HUMAN	2	Retinaldehyde-binding protein 1	Uniprot
comp33298_c0_seq1	sp|Q28FF3|MFS7A_XENTR	5	Major facilitator superfamily domain-containing protein 7-a	Uniprot
comp33302_c0_seq2	sp|Q5AG40|VPS4_CANAL	2	Vacuolar protein sorting-associated protein 4	Uniprot
comp33316_c0_seq1	sp|Q3E9C0|CDPKY_ARATH	2	Calcium-dependent protein kinase 34	Uniprot
comp33371_c1_seq1	sp|Q42806|KPYC_SOYBN	1	Pyruvate kinase, cytosolic isozyme	Uniprot
comp33389_c0_seq1	sp|P58761|MGSA_TRESO	5	Methylglyoxal synthase	Uniprot
comp33417_c0_seq1	sp|Q5VRY0|RH39_ORYSJ	1	DEAD-box ATP-dependent RNA helicase 39	Uniprot
comp33422_c0_seq1	sp|Q8LBM4|ISAM1_ARATH	2	Iron-sulfur assembly protein IscA-like 1, mitochondrial	Uniprot
comp33440_c0_seq1	sp|Q17770|PDI2_CAEEL	5	Protein disulfide-isomerase 2	Uniprot
comp33441_c0_seq2	sp|Q9ZPJ8|AMT12_ARATH	2	Ammonium transporter 1 member 2	Uniprot
comp33445_c0_seq1	sp|Q0VC03|MFSD5_BOVIN	1	Molybdate-anion transporter	Uniprot
comp33465_c0_seq2	sp|Q86WI3|NLRC5_HUMAN	2	Protein NLRC5	Uniprot
comp33469_c0_seq1	sp|Q8LEK4|TRL21_ARATH	2	Thioredoxin-like 2-1, chloroplastic	Uniprot
comp33483_c0_seq1	sp|Q80UY1|CARME_MOUSE	1	Carnosine N-methyltransferase	Uniprot
comp33525_c0_seq1	sp|Q67W50|ORR25_ORYSJ	1	Two-component response regulator ORR25	Uniprot
comp33533_c0_seq1	sp|Q55EJ3|NAT10_DICDI	1	RNA cytidine acetyltransferase	Uniprot
comp33548_c0_seq1	sp|Q8K4Q0|RPTOR_MOUSE	5	Regulatory-associated protein of mTOR	Uniprot
comp33560_c0_seq1	sp|Q0VAA5|PLCX2_HUMAN	5	PI-PLC X domain-containing protein 2	Uniprot
comp33561_c0_seq2	sp|Q9S7U5|HSFA8_ARATH	1	Heat stress transcription factor A-8	Uniprot
comp33574_c0_seq1	sp|P28644|ROC1_SPIOL	1	28 kDa ribonucleoprotein, chloroplastic	Uniprot
comp33579_c0_seq1	sp|A8KBL5|S38AB_DANRE	3	Putative sodium-coupled neutral amino acid transporter 11	Uniprot
comp33580_c0_seq1	sp|Q9VYY9|EVI5_DROME	2	Ecotropic viral integration site 5 ortholog	Uniprot
comp33589_c0_seq3	sp|C1EUQ5|GPMA_BACC3	5	2,3-bisphosphoglycerate-dependent phosphoglycerate mutase	Uniprot
comp33645_c0_seq1	sp|Q766Z3|REV3_ARATH	2	DNA polymerase zeta catalytic subunit	Uniprot
comp33675_c0_seq4	sp|O22145|OSGP2_ARATH	1	Probable tRNA N6-adenosine threonylcarbamoyltransferase, mitochondrial	Uniprot
comp33681_c0_seq1	sp|Q0VC68|SEPT5_BOVIN	5	Septin-5	Uniprot
comp33686_c0_seq1	sp|P62972|UBIQP_XENLA	2	Polyubiquitin (Fragment)	Uniprot
comp33688_c0_seq4	sp|Q8VIG3|RSPH1_MOUSE	1	Radial spoke head 1 homolog	Uniprot
comp33705_c0_seq2	sp|P25776|ORYA_ORYSJ	6	Oryzain alpha chain	Uniprot
comp33712_c0_seq1	sp|Q99MD6|TRXR3_MOUSE	2	Thioredoxin reductase 3	Uniprot
comp33723_c0_seq1	sp|Q9LQ04|RMLCD_ARATH	5	Bifunctional dTDP-4-dehydrorhamnose 3,5-epimerase/dTDP-4-dehydrorhamnose reductase	Uniprot
comp33738_c1_seq1	sp|P46825|KLC_DORPE	1	Kinesin light chain	Uniprot
comp33746_c0_seq1	sp|O14325|YB7A_SCHPO	1	Uncharacterized AAA domain-containing protein C16E9.10c	Uniprot
comp33752_c0_seq1	sp|C0LGQ5|GSO1_ARATH	2	LRR receptor-like serine/threonine-protein kinase GSO1	Uniprot
comp33756_c0_seq3	sp|P42285|SK2L2_HUMAN	1	Superkiller viralicidic activity 2-like 2	Uniprot
comp33760_c0_seq1	sp|Q9C9U3|DOX2_ARATH	1	Alpha-dioxygenase 2	Uniprot
comp33770_c0_seq1	sp|Q5FWU8|ZMY10_XENLA	1	Zinc finger MYND domain-containing protein 10	Uniprot
comp33788_c0_seq2	sp|Q2HJ19|AB17A_BOVIN	1	Protein ABHD17A	Uniprot
comp33809_c0_seq2	sp|Q84K71|DTX44_ARATH	2	Protein DETOXIFICATION 44, chloroplastic	Uniprot
comp33871_c0_seq1	sp|P35130|UBC2_MEDSA	2	Ubiquitin-conjugating enzyme E2 2	Uniprot
comp33882_c0_seq1	VEU40414.1	6	unnamed protein product [Pseudo-nitzschia multistriata]	nr
comp33882_c2_seq1	sp|Q39709|FCP_ISOGA	3	Fucoxanthin-chlorophyll a-c binding protein, chloroplastic	Uniprot
comp33892_c1_seq3	sp|P54677|PI4K_DICDI	1	Phosphatidylinositol 4-kinase	Uniprot
comp33926_c0_seq1	sp|Q07590|SAV_SULAC	5	Protein SAV	Uniprot
comp33942_c0_seq2	sp|Q6P3R2|MFS7B_XENTR	2	Major facilitator superfamily domain-containing protein 7-b	Uniprot
comp33952_c2_seq1	sp|O15439|MRP4_HUMAN	2	Multidrug resistance-associated protein 4	Uniprot
comp33953_c0_seq1	sp|P63872|CYSK_STAAW	5	Cysteine synthase	Uniprot
comp33963_c0_seq1	sp|P9WK87|NLHH_MYCTU	1	Carboxylesterase NlhH	Uniprot
comp33971_c0_seq1	sp|Q6NLC1|AB2D_ARATH	2	ABC transporter D family member 2, chloroplastic	Uniprot
comp33986_c0_seq1	sp|Q84K71|DTX44_ARATH	1	Protein DETOXIFICATION 44, chloroplastic	Uniprot
comp33993_c0_seq1	sp|Q9XY92|SPEE_DICDI	1	Spermidine synthase	Uniprot
comp33994_c5_seq1	sp|Q869S5|DOKA_DICDI	2	Hybrid signal transduction protein dokA	Uniprot
comp34012_c0_seq1	sp|O44001|HSP90_EIMTE	2	Heat shock protein 90	Uniprot
comp34020_c0_seq4	sp|Q9KJ21|SDMT_HALHR	5	Sarcosine/dimethylglycine N-methyltransferase	Uniprot
comp34043_c0_seq2	sp|Q8RWG1|Y4139_ARATH	1	Uncharacterized aarF domain-containing protein kinase At4g31390, chloroplastic	Uniprot
comp34106_c0_seq1	sp|O14494|PLPP1_HUMAN	5	Phospholipid phosphatase 1	Uniprot
comp34116_c0_seq1	sp|Q54VF4|Y8236_DICDI	1	TPR-containing protein DDB_G0280363	Uniprot
comp34119_c0_seq1	sp|P0DJ56|RL6_TETTS	1	60S ribosomal protein L6	Uniprot
comp34170_c0_seq1	sp|Q9VS79|CP4D8_DROME	3	Cytochrome P450 4d8	Uniprot
comp34186_c0_seq1	sp|Q4UMX2|SYM_RICFE	1	Methionine--tRNA ligase	Uniprot
comp34215_c0_seq1	sp|P31178|GLE_CHLRE	2	Autolysin	Uniprot
comp34223_c0_seq6	sp|Q9C270|PWP2_NEUCR	1	Periodic tryptophan protein 2 homolog	Uniprot
comp34233_c0_seq1	sp|P32899|IMP3_YEAST	2	U3 small nucleolar ribonucleoprotein protein IMP3	Uniprot
comp34248_c0_seq1	sp|Q6L732|KANJ_STRKN	1	Kanamycin B dioxygenase	Uniprot
comp34260_c0_seq1	sp|Q643C1|MPPO_STRHY	1	Enduracididine beta-hydroxylase	Uniprot
comp34276_c0_seq1	sp|Q29L43|MON2_DROPS	2	Protein MON2 homolog	Uniprot
comp34298_c0_seq1	sp|Q539E5|APX1_HYDVD	1	Putative ascorbate peroxidase	Uniprot
comp34314_c0_seq1	sp|Q8L3X9|KASM_ARATH	1	3-oxoacyl-[acyl-carrier-protein] synthase, mitochondrial	Uniprot
comp34322_c0_seq1	sp|Q8L7A4|AGD11_ARATH	5	Probable ADP-ribosylation factor GTPase-activating protein AGD11	Uniprot
comp34333_c0_seq1	sp|A8LVF4|KMO_SALAI	2	Kynurenine 3-monooxygenase	Uniprot
comp34341_c0_seq2	sp|Q24VT7|HTPG_DESHY	1	Chaperone protein HtpG	Uniprot
comp34356_c0_seq1	sp|Q5RA22|5NTC_PONAB	2	Cytosolic purine 5'-nucleotidase	Uniprot
comp34362_c0_seq2	sp|Q8AVI4|SHOC2_XENLA	4	Leucine-rich repeat protein SHOC-2	Uniprot
comp34368_c0_seq1	sp|P46718|PDCD2_MOUSE	1	Programmed cell death protein 2	Uniprot
comp34400_c0_seq1	sp|Q8VCH6|DHC24_MOUSE	1	Delta(24)-sterol reductase	Uniprot
comp34401_c0_seq2	sp|Q9UT67|IMT2_SCHPO	2	Inositol phosphoceramide mannosyltransferase 2	Uniprot
comp34422_c0_seq2	sp|Q06572|AVP_HORVU	3	Pyrophosphate-energized vacuolar membrane proton pump	Uniprot
comp34430_c0_seq1	sp|Q9MAY3|PCNA_POPNI	2	Proliferating cell nuclear antigen	Uniprot
comp34473_c0_seq1	sp|Q54KB7|DHE3_DICDI	1	Glutamate dehydrogenase, mitochondrial	Uniprot
comp34477_c0_seq1	sp|Q8RWG2|CF107_ARATH	2	Protein high chlorophyll fluorescent 107	Uniprot
comp34486_c0_seq5	sp|Q32KN8|TBA3_BOVIN	3	Tubulin alpha-3 chain	Uniprot
comp34490_c0_seq1	sp|Q9SR79|PPA16_ARATH	1	Probable inactive purple acid phosphatase 16	Uniprot
comp34494_c0_seq1	sp|Q18169|U483_CAEEL	4	UPF0483 protein C25G4.2	Uniprot
comp34495_c0_seq1	sp|Q9UKK3|PARP4_HUMAN	5	Poly [ADP-ribose] polymerase 4	Uniprot
comp34497_c0_seq1	sp|Q94AQ6|SIR4_ARATH	1	NAD-dependent protein deacylase SRT2	Uniprot
comp34501_c0_seq1	sp|Q9LP24|Y1571_ARATH	2	Probable leucine-rich repeat receptor-like protein kinase At1g35710	Uniprot
comp34505_c0_seq2	sp|O60100|IMB4_SCHPO	1	Probable importin subunit beta-4	Uniprot
comp34512_c0_seq2	sp|Q8IV36|HID1_HUMAN	5	Protein HID1	Uniprot
comp34517_c0_seq1	sp|Q6Z382|COPG2_ORYSJ	2	Coatomer subunit gamma-2	Uniprot
comp34531_c0_seq1	sp|Q7S4N5|MCA1B_NEUCR	5	Metacaspase-1B	Uniprot
comp34538_c0_seq1	sp|P0CT30|SGT2_USTMA	2	Small glutamine-rich tetratricopeptide repeat-containing protein 2	Uniprot
comp34539_c0_seq4	sp|Q9BQ70|TCF25_HUMAN	2	Transcription factor 25	Uniprot
comp34544_c0_seq1	sp|Q38953|DEAH5_ARATH	5	Probable pre-mRNA-splicing factor ATP-dependent RNA helicase DEAH5	Uniprot
comp34559_c0_seq1	sp|Q8BIJ7|RUFY1_MOUSE	4	RUN and FYVE domain-containing protein 1	Uniprot
comp34563_c0_seq1	sp|P73283|FABF_SYNY3	4	3-oxoacyl-[acyl-carrier-protein] synthase 2	Uniprot
comp34567_c0_seq1	sp|O93428|CATD_CHIHA	1	Cathepsin D	Uniprot
comp34576_c0_seq1	sp|P49483|PSAF_ODOSI	5	Photosystem I reaction center subunit III	Uniprot
comp34584_c0_seq1	sp|P22685|RLA0_DICDI	1	60S acidic ribosomal protein P0	Uniprot
comp34605_c0_seq1	sp|O94289|LUB1_SCHPO	2	Ubiquitin homeostasis protein lub1	Uniprot
comp34635_c1_seq2	sp|B9FXV5|IF4G_ORYSJ	1	Eukaryotic translation initiation factor 4G	Uniprot
comp34636_c0_seq1	sp|Q9S9P8|FNRR2_ARATH	4	Ferredoxin--NADP reductase, root isozyme 2, chloroplastic	Uniprot
comp34689_c0_seq2	sp|Q9D0R4|DDX56_MOUSE	1	Probable ATP-dependent RNA helicase DDX56	Uniprot
comp34726_c3_seq1	sp|Q03933|HSF2_HUMAN	2	Heat shock factor protein 2	Uniprot
comp34739_c0_seq1	sp|Q3SZ01|SH3Y1_BOVIN	2	SH3 domain-containing YSC84-like protein 1	Uniprot
comp34756_c0_seq2	sp|P28606|Y1628_SYNP2	5	Uncharacterized protein SYNPCC7002_A1628	Uniprot
comp34767_c0_seq1	sp|B8HU67|OBG_CYAP4	1	GTPase Obg	Uniprot
comp34777_c0_seq3	sp|Q8RWU3|RVE8_ARATH	2	Protein REVEILLE 8	Uniprot
comp34784_c0_seq1	sp|A7LXS9|BGH2A_BACO1	2	Beta-galactosidase BoGH2A	Uniprot
comp34785_c0_seq1	sp|Q9LSP7|UBC32_ARATH	1	Ubiquitin-conjugating enzyme E2 32	Uniprot
comp34793_c0_seq2	sp|P0DJ60|RL19_TETTS	5	60S ribosomal protein L19	Uniprot
comp34818_c0_seq2	sp|P49209|RL91_ARATH	5	60S ribosomal protein L9-1	Uniprot
comp34826_c0_seq1	sp|Q5SWD9|TSR1_MOUSE	1	Pre-rRNA-processing protein TSR1 homolog	Uniprot
comp34863_c0_seq1	sp|P70870|RLUD_BORBU	1	Ribosomal large subunit pseudouridine synthase D	Uniprot
comp34864_c1_seq1	sp|Q9USK3|YJ2D_SCHPO	1	Uncharacterized transporter C4B3.13	Uniprot
comp34874_c0_seq1	sp|Q9FLY5|GNL1_ARATH	2	ARF guanine-nucleotide exchange factor GNL1	Uniprot
comp34889_c0_seq2	sp|P52808|RL30A_SCHPO	5	60S ribosomal protein L30-1	Uniprot
comp34922_c0_seq2	sp|Q0R4F1|PIF1_XENLA	1	ATP-dependent DNA helicase PIF1	Uniprot
comp34937_c1_seq1	sp|Q6ZFZ4|DEK1_ORYSJ	3	Calpain-type cysteine protease ADL1	Uniprot
comp34942_c0_seq1	sp|Q3AU90|ZUPT_CHLCH	5	Zinc transporter ZupT	Uniprot
comp34950_c0_seq1	sp|Q3EAQ5|PTR36_ARATH	2	Probable peptide/nitrate transporter At3g43790	Uniprot
comp35019_c2_seq1	sp|Q3T112|PSB8_BOVIN	2	Proteasome subunit beta type-8	Uniprot
comp35034_c0_seq1	sp|O13861|TCD_SCHPO	1	tRNA threonylcarbamoyladenosine dehydratase	Uniprot
comp35063_c0_seq1	sp|P27323|HS901_ARATH	2	Heat shock protein 90-1	Uniprot
comp35113_c0_seq1	sp|P46222|RL11_DROME	1	60S ribosomal protein L11	Uniprot
comp35127_c0_seq1	sp|Q32PX9|LACE1_RAT	2	Lactation elevated protein 1	Uniprot
comp35131_c0_seq1	sp|Q9ESG9|PMYT1_MOUSE	2	Membrane-associated tyrosine- and threonine-specific cdc2-inhibitory kinase	Uniprot
comp35133_c0_seq1	sp|Q5RFD2|S47A1_PONAB	2	Multidrug and toxin extrusion protein 1	Uniprot
comp35137_c1_seq2	sp|P33590|NIKA_ECOLI	2	Nickel-binding periplasmic protein	Uniprot
comp35155_c0_seq1	sp|Q6Y9H0|RBL2_PROMN	2	Ribulose bisphosphate carboxylase (Fragment)	Uniprot
comp35155_c0_seq1	sp|Q6Y9H0|RBL2_PROMN	2	Ribulose bisphosphate carboxylase (Fragment)	Uniprot
comp35155_c0_seq1	sp|Q6Y9H0|RBL2_PROMN	2	Ribulose bisphosphate carboxylase (Fragment)	Uniprot
comp35182_c0_seq2	sp|P51960|MYBA_MOUSE	1	Myb-related protein A	Uniprot
comp35194_c0_seq2	sp|P55737|HS902_ARATH	3	Heat shock protein 90-2	Uniprot
comp35244_c0_seq1	sp|A9LYZ5|ARGB_NEIM0	2	Acetylglutamate kinase	Uniprot
comp35290_c0_seq2	sp|Q5R4H6|NRDC_PONAB	1	Nardilysin	Uniprot
comp35341_c0_seq2	sp|P28812|Y3568_PSEAE	1	Uncharacterized protein PA3568	Uniprot
comp35349_c0_seq1	sp|Q338B0|HFA2C_ORYSJ	2	Heat stress transcription factor A-2c	Uniprot
comp35368_c0_seq2	sp|Q8NI27|THOC2_HUMAN	2	THO complex subunit 2	Uniprot
comp35381_c0_seq1	sp|O59952|LIP_THELA	3	Lipase	Uniprot
comp35400_c0_seq1	sp|B2RZ78|VPS29_RAT	2	Vacuolar protein sorting-associated protein 29	Uniprot
comp35460_c0_seq1	sp|B4S6P7|DNAK_PROA2	2	Chaperone protein DnaK	Uniprot
comp35463_c1_seq1	sp|O82221|RUXG_ARATH	1	Probable small nuclear ribonucleoprotein G	Uniprot
comp35487_c0_seq2	sp|P0AGJ4|TRMH_SHIFL	1	tRNA (guanosine(18)-2'-O)-methyltransferase	Uniprot
comp35523_c0_seq1	sp|Q8CFV9|RIFK_MOUSE	5	Riboflavin kinase	Uniprot
comp35539_c0_seq1	sp|A6H6T1|PRS40_MOUSE	2	Serine protease 40	Uniprot
comp35544_c0_seq1	sp|O75808|CAN15_HUMAN	2	Calpain-15	Uniprot
comp35549_c0_seq1	sp|Q55G87|CANB1_DICDI	1	Calcineurin subunit B type 1	Uniprot
comp35579_c0_seq4	sp|Q8R238|SDSL_MOUSE	5	Serine dehydratase-like	Uniprot
comp35587_c1_seq1	sp|P28737|MSP1_YEAST	2	Protein MSP1	Uniprot
comp35592_c1_seq1	sp|Q63511|KCNJ9_RAT	5	G protein-activated inward rectifier potassium channel 3	Uniprot
comp35608_c1_seq1	sp|A5E121|FEN1_LODEL	2	Flap endonuclease 1	Uniprot
comp35619_c0_seq1	sp|Q21338|SPT5H_CAEEL	3	Transcription elongation factor SPT5	Uniprot
comp35628_c0_seq1	sp|Q8DT75|ADDB_STRMU	5	ATP-dependent helicase/deoxyribonuclease subunit B	Uniprot
comp35641_c0_seq1	sp|Q8W206|CSN6A_ARATH	5	COP9 signalosome complex subunit 6a	Uniprot
comp35646_c1_seq2	sp|Q5PRC0|CH25H_DANRE	5	Cholesterol 25-hydroxylase-like protein	Uniprot
comp35680_c1_seq1	sp|O23617|TPS5_ARATH	2	Alpha,alpha-trehalose-phosphate synthase [UDP-forming] 5	Uniprot
comp35680_c2_seq1	sp|P91252|GST6_CAEEL	2	Probable glutathione S-transferase 6	Uniprot
comp35699_c0_seq1	sp|Q54Z60|ACSA_DICDI	5	Acetyl-coenzyme A synthetase	Uniprot
comp35717_c0_seq2	sp|P47160|ENT3_YEAST	4	Epsin-3	Uniprot
comp35719_c0_seq1	sp|Q6DN12|MCTP2_HUMAN	2	Multiple C2 and transmembrane domain-containing protein 2	Uniprot
comp35723_c0_seq1	sp|Q0V8H6|MOV10_BOVIN	1	Putative helicase MOV-10	Uniprot
comp35723_c1_seq1	sp|Q14692|BMS1_HUMAN	1	Ribosome biogenesis protein BMS1 homolog	Uniprot
comp35739_c0_seq2	sp|P0DJ14|RL7A_TETTH	1	60S ribosomal protein L7a	Uniprot
comp35750_c0_seq1	sp|Q9FNB0|CHLH_ARATH	4	Magnesium-chelatase subunit ChlH, chloroplastic	Uniprot
comp35752_c0_seq1	sp|Q54UH8|SERA_DICDI	1	D-3-phosphoglycerate dehydrogenase	Uniprot
comp35760_c0_seq1	sp|Q6DCP6|DYM_XENLA	2	Dymeclin	Uniprot
comp35771_c0_seq1	sp|F2Z461|HERC6_MOUSE	1	E3 ISG15--protein ligase Herc6	Uniprot
comp35780_c0_seq1	sp|Q02256|PVH1_YEAST	1	Tyrosine-protein phosphatase YVH1	Uniprot
comp35803_c1_seq1	sp|P10707|CB2D_SOLLC	4	Chlorophyll a-b binding protein 1D (Fragment)	Uniprot
comp35810_c0_seq1	sp|P55577|Y4NA_RHISN	5	Uncharacterized peptidase y4nA	Uniprot
comp35823_c0_seq2	sp|O64628|TXND9_ARATH	1	Thioredoxin domain-containing protein 9 homolog	Uniprot
comp35843_c0_seq1	sp|Q6PGB8|SMCA1_MOUSE	1	Probable global transcription activator SNF2L1	Uniprot
comp35882_c0_seq1	sp|A1WSF3|TRUA_VEREI	2	tRNA pseudouridine synthase A	Uniprot
comp35888_c0_seq1	sp|Q58556|Y1156_METJA	1	Cell division cycle protein 48 homolog MJ1156	Uniprot
comp35898_c0_seq1	sp|P53273|YG35_YEAST	1	Uncharacterized vacuolar membrane protein YGR125W	Uniprot
comp35908_c0_seq3	sp|P94524|ARAB_BACSU	5	Ribulokinase	Uniprot
comp35908_c0_seq3	sp|P94524|ARAB_BACSU	5	Ribulokinase	Uniprot
comp35910_c0_seq2	sp|P26646|ACUI_ECOLI	2	Probable acrylyl-CoA reductase AcuI	Uniprot
comp35917_c0_seq1	sp|Q9VU02|SMD1_DROME	1	Probable small nuclear ribonucleoprotein Sm D1	Uniprot
comp35930_c0_seq2	sp|Q94AC1|STR6_ARATH	1	Rhodanese-like domain-containing protein 6	Uniprot
comp35932_c0_seq1	sp|Q0DBL6|HFC2B_ORYSJ	2	Heat stress transcription factor C-2b	Uniprot
comp35951_c0_seq3	sp|B3N9X2|ASNA_DROER	5	ATPase ASNA1 homolog	Uniprot
comp35988_c0_seq1	sp|Q8WWH5|TRUB1_HUMAN	5	Probable tRNA pseudouridine synthase 1	Uniprot
comp36002_c0_seq4	sp|Q95L05|FKBP5_CHLAE	3	Peptidyl-prolyl cis-trans isomerase FKBP5	Uniprot
comp36027_c0_seq1	sp|Q5U575|KLH21_XENLA	1	Kelch-like protein 21	Uniprot
comp36058_c0_seq1	sp|P16482|CITH_KLEPN	5	Citrate-proton symporter	Uniprot
comp36102_c0_seq2	sp|P10569|MYSC_ACACA	3	Myosin IC heavy chain	Uniprot
comp36108_c1_seq2	sp|P30531|SC6A1_HUMAN	5	Sodium- and chloride-dependent GABA transporter 1	Uniprot
comp36116_c0_seq1	sp|O08437|FKBA_AERHY	1	FKBP-type peptidyl-prolyl cis-trans isomerase FkpA	Uniprot
comp36122_c0_seq1	sp|Q90YT7|RL31_ICTPU	5	60S ribosomal protein L31	Uniprot
comp36126_c0_seq1	sp|F4JZ24|P4H10_ARATH	2	Probable prolyl 4-hydroxylase 10	Uniprot
comp36129_c1_seq1	sp|Q53B87|NOD2_PANTR	1	Nucleotide-binding oligomerization domain-containing protein 2	Uniprot
comp36157_c0_seq1	sp|P53753|ENG1_YEAST	1	Endo-1,3(4)-beta-glucanase 1	Uniprot
comp36167_c0_seq2	sp|P51281|YCF45_PORPU	5	Uncharacterized protein ycf45	Uniprot
comp36231_c0_seq2	sp|P41922|SEC65_YARLI	1	Signal recognition particle SEC65 subunit	Uniprot
comp36239_c0_seq1	sp|Q8LPN7|RNG1L_ARATH	1	E3 ubiquitin-protein ligase RING1-like	Uniprot
comp36272_c0_seq1	sp|Q9JI13|SAS10_MOUSE	1	Something about silencing protein 10	Uniprot
comp36272_c1_seq1	sp|Q5R5R4|RUFY2_PONAB	2	RUN and FYVE domain-containing protein 2	Uniprot
comp36317_c0_seq1	sp|Q9H0S4|DDX47_HUMAN	1	Probable ATP-dependent RNA helicase DDX47	Uniprot
comp36415_c0_seq3	sp|P08570|RLA1_DROME	1	60S acidic ribosomal protein P1	Uniprot
comp36416_c0_seq2	sp|P09327|VILI_HUMAN	5	Villin-1	Uniprot
comp36421_c0_seq1	sp|P52761|Y709_SYNY3	5	RutC family protein slr0709	Uniprot
comp36423_c0_seq2	sp|Q869Q0|Y4527_DICDI	1	COBW domain-containing protein DDB_G0274527	Uniprot
comp36427_c0_seq1	sp|Q8R3N1|NOP14_MOUSE	1	Nucleolar protein 14	Uniprot
comp36450_c2_seq1	sp|Q6P3R8|NEK5_HUMAN	4	Serine/threonine-protein kinase Nek5	Uniprot
comp36469_c0_seq3	sp|Q5JSJ4|DX26B_HUMAN	1	Protein DDX26B	Uniprot
comp36484_c0_seq1	sp|Q94490|UBCB_DICDI	2	Ubiquitin conjugating enzyme E2 B	Uniprot
comp36519_c0_seq1	sp|P46575|RL40_EIMBO	2	Ubiquitin-60S ribosomal protein L40	Uniprot
comp36538_c0_seq2	sp|Q921I9|EXOS4_MOUSE	1	Exosome complex component RRP41	Uniprot
comp36574_c0_seq4	sp|O05519|YDIF_BACSU	2	Uncharacterized ABC transporter ATP-binding protein YdiF	Uniprot
comp36593_c0_seq3	sp|Q6NYX6|CCNF_DANRE	1	Cyclin-F	Uniprot
comp366_c0_seq1	sp|P35041|TRY7_ANOGA	1	Trypsin-7	Uniprot
comp36618_c0_seq1	sp|Q01513|CYAA_PODAS	2	Adenylate cyclase	Uniprot
comp36623_c0_seq1	sp|P53369|8ODP_RAT	1	7,8-dihydro-8-oxoguanine triphosphatase	Uniprot
comp36641_c0_seq2	sp|Q8IUF1|CBWD2_HUMAN	5	COBW domain-containing protein 2	Uniprot
comp36652_c0_seq1	sp|Q5RGU1|ADCK3_DANRE	2	Atypical kinase ADCK3, mitochondrial	Uniprot
comp36679_c0_seq1	sp|P54243|G6PI_OENSH	5	Glucose-6-phosphate isomerase, cytosolic	Uniprot
comp36703_c0_seq1	sp|Q5UQK2|YR406_MIMIV	2	Uncharacterized protein R406	Uniprot
comp36711_c0_seq1	sp|Q6P6X9|NUP53_DANRE	1	Nucleoporin NUP53	Uniprot
comp36726_c0_seq1	sp|Q84MB6|DIOX2_ARATH	1	Probable 2-oxoglutarate-dependent dioxygenase At3g49630	Uniprot
comp36743_c0_seq1	sp|O94666|RPC1_SCHPO	1	DNA-directed RNA polymerase III subunit rpc1	Uniprot
comp36743_c0_seq1	sp|O94666|RPC1_SCHPO	1	DNA-directed RNA polymerase III subunit rpc1	Uniprot
comp36790_c0_seq1	sp|A2XQE8|SAG39_ORYSI	5	Senescence-specific cysteine protease SAG39	Uniprot
comp36798_c0_seq2	sp|P49079|AKH1_MAIZE	5	Bifunctional aspartokinase/homoserine dehydrogenase 1, chloroplastic	Uniprot
comp36807_c0_seq1	sp|Q9D0L4|ADCK1_MOUSE	1	Uncharacterized aarF domain-containing protein kinase 1	Uniprot
comp36822_c0_seq1	sp|Q17N71|CLU_AEDAE	2	Clustered mitochondria protein homolog	Uniprot
comp36830_c0_seq1	sp|Q84K16|AP1G1_ARATH	2	AP-1 complex subunit gamma-1	Uniprot
comp36841_c0_seq1	sp|P9WPS9|CTPF_MYCTU	2	Probable cation-transporting ATPase F	Uniprot
comp36853_c0_seq1	sp|Q84Y18|CXIP4_ARATH	1	CAX-interacting protein 4	Uniprot
comp36899_c0_seq2	sp|Q9FLF0|RS92_ARATH	1	40S ribosomal protein S9-2	Uniprot
comp36900_c0_seq1	sp|P18759|SEC18_YEAST	1	Vesicular-fusion protein SEC18	Uniprot
comp36926_c0_seq1	sp|Q556Q0|PSB4_DICDI	2	Proteasome subunit beta type-4	Uniprot
comp36943_c0_seq1	sp|Q1LXK4|M10B1_DANRE	2	Putative helicase mov-10-B.1	Uniprot
comp36945_c0_seq2	sp|Q1KKV8|MFSD5_TAKRU	1	Molybdate-anion transporter	Uniprot
comp36947_c0_seq1	sp|P30795|Y1242_ZYMMO	1	Uncharacterized protein ZMO1242	Uniprot
comp36953_c0_seq1	sp|Q4DJ07|PGFS_TRYCC	5	Prostaglandin F synthase	Uniprot
comp36958_c0_seq3	sp|Q5TZ51|MPV17_DANRE	3	Protein Mpv17	Uniprot
comp36965_c0_seq2	sp|P9WQ35|CYA1_MYCTU	3	Adenylate cyclase	Uniprot
comp36970_c0_seq1	sp|Q29RK4|RD23B_BOVIN	2	UV excision repair protein RAD23 homolog B	Uniprot
comp36981_c2_seq1	sp|Q6GQE1|T184C_XENLA	2	Transmembrane protein 184C	Uniprot
comp36999_c0_seq1	sp|P52556|BLVRB_BOVIN	5	Flavin reductase (NADPH)	Uniprot
comp37007_c0_seq1	sp|P54243|G6PI_OENSH	5	Glucose-6-phosphate isomerase, cytosolic	Uniprot
comp37040_c0_seq2	sp|Q8L840|RQL4A_ARATH	2	ATP-dependent DNA helicase Q-like 4A	Uniprot
comp37042_c0_seq1	sp|Q8C0L8|COG5_MOUSE	2	Conserved oligomeric Golgi complex subunit 5	Uniprot
comp37044_c0_seq1	sp|O70511|ANK3_RAT	1	Ankyrin-3	Uniprot
comp37060_c0_seq1	sp|Q8GX78|ANTR2_ARATH	2	Ascorbate transporter, chloroplastic	Uniprot
comp37104_c0_seq1	sp|P54453|YQEH_BACSU	1	Uncharacterized protein YqeH	Uniprot
comp37113_c1_seq1	sp|Q63618|ESPN_RAT	5	Espin	Uniprot
comp37146_c0_seq1	sp|A0T0L9|PSAA_PHATC	5	Photosystem I P700 chlorophyll a apoprotein A1	Uniprot
comp37153_c1_seq2	sp|Q8T1C6|GNT1_DICDI	1	[Skp1-protein]-hydroxyproline N-acetylglucosaminyltransferase	Uniprot
comp37172_c0_seq1	sp|A4QND5|NIP7_XENTR	1	60S ribosome subunit biogenesis protein NIP7 homolog	Uniprot
comp37192_c0_seq1	sp|O65282|CH10C_ARATH	1	20 kDa chaperonin, chloroplastic	Uniprot
comp37219_c0_seq4	sp|Q58668|QUED_METJA	1	Putative 6-carboxy-5,6,7,8-tetrahydropterin synthase	Uniprot
comp37221_c0_seq1	sp|P78983|HSP70_ALTAL	2	Heat shock 70 kDa protein (Fragment)	Uniprot
comp37225_c0_seq1	sp|Q9CPW7|ZMAT2_MOUSE	1	Zinc finger matrin-type protein 2	Uniprot
comp37244_c0_seq1	sp|P31692|ADT_PARKE	2	ADP,ATP carrier protein	Uniprot
comp37245_c0_seq1	sp|P35159|RLUB_BACSU	1	Ribosomal large subunit pseudouridine synthase B	Uniprot
comp37279_c0_seq1	sp|P29341|PABP1_MOUSE	2	Polyadenylate-binding protein 1	Uniprot
comp37283_c0_seq3	sp|Q9FYC2|PAO_ARATH	1	Pheophorbide a oxygenase, chloroplastic	Uniprot
comp37289_c0_seq2	sp|Q7ZW77|MSMO1_DANRE	2	Methylsterol monooxygenase 1	Uniprot
comp37292_c0_seq1	sp|Q08587|FCPD_PHATR	4	Fucoxanthin-chlorophyll a-c binding protein D, chloroplastic	Uniprot
comp37298_c0_seq1	sp|Q54TL0|KIF7_DICDI	5	Kinesin-related protein 7	Uniprot
comp37298_c0_seq1	sp|Q54TL0|KIF7_DICDI	5	Kinesin-related protein 7	Uniprot
comp37314_c0_seq2	sp|Q54UL8|MPS1_DICDI	1	Probable serine/threonine-protein kinase mps1	Uniprot
comp37322_c0_seq1	sp|P80455|RS12_DROME	1	40S ribosomal protein S12	Uniprot
comp37338_c0_seq1	sp|O94489|EF3_SCHPO	2	Elongation factor 3	Uniprot
comp37339_c0_seq1	sp|P07207|NOTCH_DROME	2	Neurogenic locus Notch protein	Uniprot
comp37344_c0_seq5	sp|Q9C5W3|NADK2_ARATH	2	NAD kinase 2, chloroplastic	Uniprot
comp37378_c0_seq1	sp|A7SMW7|L2HDH_NEMVE	5	L-2-hydroxyglutarate dehydrogenase, mitochondrial	Uniprot
comp37395_c0_seq1	sp|P46286|RL81_ARATH	1	60S ribosomal protein L8-1	Uniprot
comp37412_c0_seq2	sp|Q4MYZ4|RS3A_THEPA	1	40S ribosomal protein S3a	Uniprot
comp37421_c0_seq1	sp|P0CT61|RL23B_SCHPO	2	60S ribosomal protein L23-B	Uniprot
comp37421_c1_seq1	sp|Q07760|RL23_TOBAC	3	60S ribosomal protein L23	Uniprot
comp37470_c1_seq2	sp|O82318|Y2579_ARATH	1	Probably inactive leucine-rich repeat receptor-like protein kinase At2g25790	Uniprot
comp37472_c0_seq1	sp|A6XIG7|SLMH_RHIRD	5	4-sulfomuconolactone hydrolase	Uniprot
comp37502_c0_seq1	sp|Q7SXM7|PRP31_DANRE	1	U4/U6 small nuclear ribonucleoprotein Prp31	Uniprot
comp37520_c0_seq2	sp|Q9SZ83|Y4967_ARATH	2	Uncharacterized oxidoreductase At4g09670	Uniprot
comp37620_c1_seq1	sp|Q50KB1|SEP2_EMIHU	2	Protein disulfide-isomerase-like protein EhSep2	Uniprot
comp37642_c0_seq1	sp|Q6CGG3|FKBP2_YARLI	1	FK506-binding protein 2	Uniprot
comp37666_c0_seq1	sp|B2S1P1|PGK_BORHD	4	Phosphoglycerate kinase	Uniprot
comp37703_c0_seq1	sp|Q54YG5|TPPC5_DICDI	5	Trafficking protein particle complex subunit 5	Uniprot
comp37714_c0_seq1	sp|Q7ZWS1|DUS3L_XENLA	1	tRNA-dihydrouridine(47) synthase [NAD(P)(+)]-like	Uniprot
comp37715_c0_seq1	sp|Q8TNI1|SERC_METAC	3	Phosphoserine aminotransferase	Uniprot
comp37720_c0_seq1	sp|Q9I163|Y2418_PSEAE	2	Putative quercetin 2,3-dioxygenase PA2418	Uniprot
comp37754_c0_seq1	sp|Q9ZWC8|BRL1_ARATH	1	Serine/threonine-protein kinase BRI1-like 1	Uniprot
comp37759_c0_seq3	sp|B9RAJ0|DNPEP_RICCO	1	Probable aspartyl aminopeptidase	Uniprot
comp37794_c0_seq2	sp|Q9LXD6|BXL3_ARATH	5	Beta-D-xylosidase 3	Uniprot
comp37794_c0_seq2	sp|Q9LXD6|BXL3_ARATH	5	Beta-D-xylosidase 3	Uniprot
comp37809_c0_seq2	sp|Q5ZJR8|ELOV6_CHICK	5	Elongation of very long chain fatty acids protein 6	Uniprot
comp37812_c0_seq1	sp|Q5ZJ85|PRPF3_CHICK	2	U4/U6 small nuclear ribonucleoprotein Prp3	Uniprot
comp37867_c0_seq1	sp|Q9BVS4|RIOK2_HUMAN	1	Serine/threonine-protein kinase RIO2	Uniprot
comp3787_c0_seq1	sp|B7KEG3|ISPH_CYAP7	2	4-hydroxy-3-methylbut-2-enyl diphosphate reductase	Uniprot
comp37876_c0_seq4	sp|F4I6M1|POLIA_ARATH	1	DNA polymerase I A, chloroplastic/mitochondrial	Uniprot
comp37891_c0_seq1	sp|Q9FNB0|CHLH_ARATH	3	Magnesium-chelatase subunit ChlH, chloroplastic	Uniprot
comp37909_c0_seq1	sp|P0C1J6|FKBP4_RHIO9	1	FK506-binding protein 4	Uniprot
comp37958_c0_seq1	sp|Q8ZSU3|Y3581_PYRAE	5	UPF0210 protein PAE3581	Uniprot
comp38021_c0_seq2	MRP1_PSNMU-V1.4_AUG-EV-PASAV3_0024810	6	mating-type related plus 1 [Pseudo-nitzschia multistriata]	Russo et al., 2018
comp38029_c0_seq1	sp|E9Q5F9|SETD2_MOUSE	1	Histone-lysine N-methyltransferase SETD2	Uniprot
comp38060_c0_seq1	sp|Q5BAX7|SMP3_EMENI	5	GPI mannosyltransferase 4	Uniprot
comp38068_c0_seq1	sp|Q64I01|DHE4_GORGO	1	Glutamate dehydrogenase 2, mitochondrial	Uniprot
comp38074_c0_seq1	sp|Q6CIV2|DBP2_KLULA	1	ATP-dependent RNA helicase DBP2	Uniprot
comp38089_c0_seq2	sp|D3Z813|S38AB_RAT	5	Putative sodium-coupled neutral amino acid transporter 11	Uniprot
comp38143_c0_seq1	sp|B8CAZ5|EFTS2_THAPS	1	Elongation factor Ts 2, mitochondrial	Uniprot
comp38149_c1_seq1	sp|P74615|Y1483_SYNY3	5	Uncharacterized protein sll1483	Uniprot
comp38164_c0_seq1	sp|P44771|Y597_HAEIN	1	Putative phosphatase HI_0597	Uniprot
comp38189_c0_seq1	sp|Q9UNX4|WDR3_HUMAN	1	WD repeat-containing protein 3	Uniprot
comp38201_c2_seq1	sp|Q92C39|ISPT_LISIN	2	Isoprenyl transferase	Uniprot
comp38261_c0_seq1	sp|P27431|ROXA_ECOLI	1	50S ribosomal protein L16 3-hydroxylase	Uniprot
comp38270_c0_seq1	sp|Q9SR77|HBPL1_ARATH	3	Heme-binding-like protein At3g10130, chloroplastic	Uniprot
comp38284_c0_seq1	sp|Q9FKR3|PP404_ARATH	1	Pentatricopeptide repeat-containing protein At5g38730	Uniprot
comp38291_c0_seq1	sp|Q4QR75|EXOS9_RAT	1	Exosome complex component RRP45	Uniprot
comp38343_c0_seq4	sp|Q54TR4|CC130_DICDI	2	Coiled-coil domain-containing protein 130 homolog	Uniprot
comp38347_c0_seq1	sp|P82887|H2B_OLILU	2	Histone H2B	Uniprot
comp38347_c1_seq1	sp|Q55CD9|NDH_DICDI	4	Probable NADH dehydrogenase	Uniprot
comp38349_c0_seq1	sp|Q7XR61|MTK1_ORYSJ	5	Methylthioribose kinase 1	Uniprot
comp38358_c0_seq1	sp|B8BKI8|MCM2_ORYSI	2	DNA replication licensing factor MCM2	Uniprot
comp38367_c0_seq1	sp|P51588|TRYP_NEOBL	2	Trypsin	Uniprot
comp38369_c0_seq1	sp|O11780|BGH3_PIG	2	Transforming growth factor-beta-induced protein ig-h3	Uniprot
comp38372_c0_seq1	sp|P10090|WHITE_DROME	2	Protein white	Uniprot
comp38378_c0_seq1	sp|P47082|AVT1_YEAST	1	Vacuolar amino acid transporter 1	Uniprot
comp38385_c0_seq1	sp|P41753|HSP70_ACHKL	2	Heat shock 70 kDa protein	Uniprot
comp38386_c0_seq1	sp|Q8W0Z7|BCAL1_ARATH	2	Branched-chain-amino-acid aminotransferase-like protein 1	Uniprot
comp38387_c0_seq3	sp|O95394|AGM1_HUMAN	5	Phosphoacetylglucosamine mutase	Uniprot
comp38388_c0_seq1	sp|Q2QPW1|GMK1_ORYSJ	1	Guanylate kinase 1	Uniprot
comp38390_c0_seq2	sp|P60204|CALM_EMENI	2	Calmodulin	Uniprot
comp38393_c0_seq13	sp|Q54DU1|MCFP_DICDI	2	Mitochondrial substrate carrier family protein P	Uniprot
comp38397_c1_seq4	sp|Q9PTU3|XPO2_PAGMA	1	Exportin-2	Uniprot
comp38398_c1_seq7	sp|Q6ZC69|KAD2_ORYSJ	2	Probable adenylate kinase 2, chloroplastic	Uniprot
comp38415_c0_seq3	sp|Q5ZJF1|CSN3_CHICK	2	COP9 signalosome complex subunit 3	Uniprot
comp38417_c0_seq2	sp|Q8GYX8|DNJ10_ARATH	1	Chaperone protein dnaJ 10	Uniprot
comp38418_c0_seq1	sp|P47976|CTH1_YEAST	6	mRNA decay factor CTH1	Uniprot
comp38419_c1_seq1	sp|Q9AYT5|RSH1_ORYSJ	2	Putative GTP diphosphokinase RSH1, chloroplastic	Uniprot
comp38423_c0_seq4	sp|Q11076|UBC17_CAEEL	1	Probable ubiquitin-conjugating enzyme protein 17	Uniprot
comp38429_c0_seq1	sp|D4AK17|PLCX1_ARTBC	2	PI-PLC X domain-containing protein 1	Uniprot
comp38430_c0_seq1	sp|P62972|UBIQP_XENLA	4	Polyubiquitin (Fragment)	Uniprot
comp38435_c0_seq1	sp|Q6AWW5|Y5262_ARATH	2	Ankyrin repeat-containing protein At5g02620	Uniprot
comp38436_c0_seq1	sp|Q810F5|T184C_RAT	2	Transmembrane protein 184C	Uniprot
comp38437_c0_seq1	sp|Q9LU21|PNSB3_ARATH	1	Photosynthetic NDH subunit of subcomplex B 3, chloroplastic	Uniprot
comp38441_c0_seq1	sp|Q00218|AROG_ARATH	2	Phospho-2-dehydro-3-deoxyheptonate aldolase 2, chloroplastic	Uniprot
comp38442_c1_seq1	sp|P0AFL3|PPIA_ECOLI	2	Peptidyl-prolyl cis-trans isomerase A	Uniprot
comp38457_c0_seq3	sp|Q08BW0|OTU5A_DANRE	2	OTU domain-containing protein 5-A	Uniprot
comp38462_c0_seq8	sp|Q6PE25|EF1G_DANRE	5	Elongation factor 1-gamma	Uniprot
comp38467_c0_seq1	sp|Q6CQE5|TAR1_KLULA	5	Protein TAR1	Uniprot
comp38472_c0_seq1	sp|Q9LKI8|TBB_THAWE	5	Tubulin beta chain	Uniprot
comp38473_c0_seq4	sp|Q9ZW06|PUM2_ARATH	1	Pumilio homolog 2	Uniprot
comp38477_c1_seq1	sp|Q8L5Y9|PANK2_ARATH	2	Pantothenate kinase 2	Uniprot
comp38484_c0_seq1	sp|F4JAU3|P4H2_ARATH	1	Prolyl 4-hydroxylase 2	Uniprot
comp38487_c1_seq3	sp|Q9NP80|PLPL8_HUMAN	5	Calcium-independent phospholipase A2-gamma	Uniprot
comp38488_c0_seq2	sp|O48782|HMOX1_ARATH	4	Heme oxygenase 1, chloroplastic	Uniprot
comp38492_c0_seq1	sp|P54686|AIP1_DICDI	5	Actin-interacting protein 1	Uniprot
comp38499_c0_seq1	sp|Q8CG76|ARK72_MOUSE	5	Aflatoxin B1 aldehyde reductase member 2	Uniprot
comp38500_c1_seq1	sp|Q91637|KIF2A_XENLA	2	Kinesin-like protein KIF2A	Uniprot
comp38501_c0_seq1	sp|Q4P7S5|GET3_USTMA	1	ATPase GET3	Uniprot
comp38505_c0_seq7	sp|Q9CA40|NUDT1_ARATH	2	Nudix hydrolase 1	Uniprot
comp38508_c0_seq1	sp|Q1KKV8|MFSD5_TAKRU	1	Molybdate-anion transporter	Uniprot
comp38518_c0_seq1	sp|Q7N5W3|Y1816_PHOLL	1	UPF0176 protein plu1816	Uniprot
comp38519_c0_seq1	sp|P0C1E9|YPRB2_CORML	2	Uncharacterized protein in proB 3'region	Uniprot
comp38522_c0_seq1	sp|Q07KJ2|EFTU_RHOP5	1	Elongation factor Tu	Uniprot
comp38524_c0_seq1	sp|O55767|VF179_IIV6	5	Uncharacterized protein 179R	Uniprot
comp38527_c0_seq1	sp|Q74GW7|TTCA_GEOSL	1	tRNA 2-thiocytidine biosynthesis protein TtcA	Uniprot
comp38532_c0_seq4	sp|A5N376|ALR_CLOK5	2	Alanine racemase	Uniprot
comp38532_c1_seq1	sp|Q2G3T3|CLPP_NOVAD	1	ATP-dependent Clp protease proteolytic subunit	Uniprot
comp38537_c0_seq1	sp|Q8YPW9|SYK_NOSS1	1	Lysine--tRNA ligase	Uniprot
comp38540_c2_seq1	sp|Q117I4|HEM1_TRIEI	2	Glutamyl-tRNA reductase	Uniprot
comp38543_c0_seq1	sp|Q28IE5|NIT2_XENTR	5	Omega-amidase NIT2	Uniprot
comp38545_c0_seq1	sp|Q8BI55|DYRK4_MOUSE	2	Dual specificity tyrosine-phosphorylation-regulated kinase 4	Uniprot
comp38547_c0_seq3	sp|P20409|TRPG_PHYBL	2	Multifunctional tryptophan biosynthesis protein	Uniprot
comp38548_c0_seq1	sp|P25600|YCH4_YEAST	2	Putative transposon Ty5-1 protein YCL074W	Uniprot
comp38549_c0_seq1	sp|Q93VK5|LUT5_ARATH	1	Protein LUTEIN DEFICIENT 5, chloroplastic	Uniprot
comp38550_c1_seq1	sp|Q96ST3|SIN3A_HUMAN	2	Paired amphipathic helix protein Sin3a	Uniprot
comp38558_c0_seq2	sp|Q8GYX8|DNJ10_ARATH	2	Chaperone protein dnaJ 10	Uniprot
comp38560_c1_seq2	sp|Q9UBR2|CATZ_HUMAN	2	Cathepsin Z	Uniprot
comp38561_c0_seq1	sp|Q7X9I4|ERO2_ARATH	2	Endoplasmic reticulum oxidoreductin-2	Uniprot
comp38563_c0_seq2	sp|F1M5M3|TEX14_RAT	1	Inactive serine/threonine-protein kinase TEX14	Uniprot
comp38566_c0_seq1	sp|F4JCC1|PR35B_ARATH	2	Pre-mRNA-processing protein 40B	Uniprot
comp38570_c0_seq1	sp|Q5A599|NIK1_CANAL	2	Histidine protein kinase NIK1	Uniprot
comp38583_c0_seq1	sp|P58724|PHOT_LISMO	1	Blue-light photoreceptor	Uniprot
comp38584_c0_seq3	sp|Q925N0|SFXN5_MOUSE	2	Sideroflexin-5	Uniprot
comp38585_c0_seq1	sp|Q8VYP9|ICML1_ARATH	2	Probable isoprenylcysteine alpha-carbonyl methylesterase ICMEL1	Uniprot
comp38586_c0_seq1	sp|Q5B5P1|RGLC_EMENI	1	Probable rhamnogalacturonate lyase C	Uniprot
comp38594_c1_seq1	sp|Q0TUK6|SULF_CLOP1	2	Arylsulfatase	Uniprot
comp38595_c0_seq1	sp|B9DHT4|ARIA_ARATH	2	ARM REPEAT PROTEIN INTERACTING WITH ABF2	Uniprot
comp38596_c0_seq1	sp|Q9SK39|SBP3_ARATH	2	Probable steroid-binding protein 3	Uniprot
comp38608_c0_seq2	sp|O82663|SDHA1_ARATH	5	Succinate dehydrogenase [ubiquinone] flavoprotein subunit 1, mitochondrial	Uniprot
comp38609_c0_seq2	sp|P40210|SIP5_YEAST	2	Protein SIP5	Uniprot
comp38612_c0_seq1	sp|P26683|SIGA_NOSS1	4	RNA polymerase sigma factor SigA	Uniprot
comp38614_c0_seq1	sp|Q9SRH6|HIR3_ARATH	2	Hypersensitive-induced response protein 3	Uniprot
comp38617_c0_seq1	sp|Q4PEQ5|MCA1_USTMA	2	Metacaspase-1	Uniprot
comp38623_c0_seq1	sp|Q9LTV6|DECR2_ARATH	2	Peroxisomal 2,4-dienoyl-CoA reductase	Uniprot
comp38631_c0_seq1	sp|Q7T0Q5|NOL10_XENLA	1	Nucleolar protein 10	Uniprot
comp38632_c0_seq3	sp|Q24JN5|P4H5_ARATH	1	Prolyl 4-hydroxylase 5	Uniprot
comp38640_c1_seq2	sp|O05156|ALE1_STACP	5	Glycyl-glycine endopeptidase ALE-1	Uniprot
comp38641_c0_seq1	sp|P25323|MYLKA_DICDI	2	Myosin light chain kinase A	Uniprot
comp38645_c0_seq1	sp|Q9W770|SPON1_CHICK	2	Spondin-1	Uniprot
comp38653_c0_seq1	sp|P0CS35|ERB1_CRYNB	1	Ribosome biogenesis protein ERB1	Uniprot
comp38653_c1_seq1	sp|Q6F6Q6|CAPP_ACIAD	5	Phosphoenolpyruvate carboxylase	Uniprot
comp38655_c0_seq3	sp|B7FUM7|PURA_PHATC	2	Adenylosuccinate synthetase	Uniprot
comp38661_c0_seq1	sp|Q4UMH6|Y381_RICFE	2	Putative ankyrin repeat protein RF_0381	Uniprot
comp38662_c0_seq1	sp|Q6NRY2|NOL6_XENLA	1	Nucleolar protein 6	Uniprot
comp38676_c0_seq4	sp|Q92506|DHB8_HUMAN	2	Estradiol 17-beta-dehydrogenase 8	Uniprot
comp38681_c0_seq1	sp|Q12725|EXG_YARLI	2	Glucan 1,3-beta-glucosidase	Uniprot
comp38780_c0_seq1	sp|P0CW18|PRS56_HUMAN	1	Serine protease 56	Uniprot
comp38804_c0_seq2	sp|Q55D85|CAS1_DICDI	3	Cycloartenol synthase	Uniprot
comp38819_c0_seq1	sp|Q8H124|Y2446_ARATH	5	Uncharacterized protein At2g34460, chloroplastic	Uniprot
comp38824_c0_seq3	sp|Q8YRI1|YY46_NOSS1	5	Uncharacterized WD repeat-containing protein alr3466	Uniprot
comp38856_c0_seq1	sp|Q75J93|CPAS1_DICDI	3	Circularly permutated Ras protein 1	Uniprot
comp38864_c0_seq1	sp|Q93W22|RL103_ARATH	1	60S ribosomal protein L10-3	Uniprot
comp38891_c0_seq1	sp|Q5UQR2|YL320_MIMIV	1	Uncharacterized protein L320	Uniprot
comp38911_c0_seq1	sp|P48384|TRXM_PEA	2	Thioredoxin M-type, chloroplastic	Uniprot
comp38938_c0_seq2	sp|P59271|R27AA_ARATH	1	Ubiquitin-40S ribosomal protein S27a-1	Uniprot
comp38967_c0_seq1	sp|Q7XHN8|P2C61_ORYSJ	1	Probable protein phosphatase 2C 61	Uniprot
comp38982_c0_seq2	VEU40454.1	6	unnamed protein product [Pseudo-nitzschia multistriata]	nr
comp38992_c0_seq3	MRM2_PSNMU-V1.4_AUG-EV-PASAV3_0006960	2	mating-type related minus 2 [Pseudo-nitzschia multistriata]	Russo et al., 2018
comp39013_c0_seq1	sp|Q8L7K0|R18A1_ARATH	5	60S ribosomal protein L18a-1	Uniprot
comp39045_c0_seq2	sp|Q96JK4|HIPL1_HUMAN	1	HHIP-like protein 1	Uniprot
comp39070_c0_seq2	sp|A8KBL5|S38AB_DANRE	2	Putative sodium-coupled neutral amino acid transporter 11	Uniprot
comp39073_c0_seq1	sp|Q5TJ56|FORF_DICDI	4	Formin-F	Uniprot
comp39123_c0_seq2	sp|Q9NQX3|GEPH_HUMAN	1	Gephyrin	Uniprot
comp39158_c0_seq2	sp|O14254|IDHP_SCHPO	4	Probable isocitrate dehydrogenase [NADP], mitochondrial	Uniprot
comp39173_c0_seq13	sp|P46864|ATK2_ARATH	1	Kinesin-2	Uniprot
comp39218_c0_seq1	sp|Q9FL28|FLS2_ARATH	1	LRR receptor-like serine/threonine-protein kinase FLS2	Uniprot
comp39231_c0_seq3	sp|Q8TEQ8|PIGO_HUMAN	2	GPI ethanolamine phosphate transferase 3	Uniprot
comp39233_c0_seq1	sp|Q9GV41|PGFS_TRYBB	5	Prostaglandin F synthase	Uniprot
comp39249_c0_seq2	sp|P37024|HRPB_ECOLI	1	ATP-dependent RNA helicase HrpB	Uniprot
comp39269_c0_seq2	sp|Q8BVE8|NSD2_MOUSE	1	Histone-lysine N-methyltransferase NSD2	Uniprot
comp39350_c0_seq2	sp|O80929|RL361_ARATH	5	60S ribosomal protein L36-1	Uniprot
comp39351_c0_seq1	sp|P48158|RL23_CAEEL	1	60S ribosomal protein L23	Uniprot
comp39368_c1_seq1	sp|Q8LPK0|AB8A_ARATH	3	ABC transporter A family member 8	Uniprot
comp39372_c0_seq1	sp|P0CD60|FRMC_DICDI	5	FERM domain-containing protein C	Uniprot
comp39382_c0_seq1	sp|Q54FG7|JMJCF_DICDI	1	JmjC domain-containing protein F	Uniprot
comp39390_c0_seq1	sp|Q9LT96|Y5977_ARATH	1	Probable leucine-rich repeat receptor-like protein kinase At5g49770	Uniprot
comp39425_c0_seq2	sp|Q10058|YAM3_SCHPO	5	Putative oxidoreductase C1F5.03c	Uniprot
comp39452_c0_seq5	sp|Q13336|UT1_HUMAN	5	Urea transporter 1	Uniprot
comp39459_c0_seq1	sp|Q9H4Z3|PCIF1_HUMAN	1	Phosphorylated CTD-interacting factor 1	Uniprot
comp39560_c0_seq1	sp|P0DM85|CRFC_ECOLI	3	Clamp-binding protein CrfC	Uniprot
comp39562_c0_seq3	sp|P04441|HG2A_MOUSE	1	H-2 class II histocompatibility antigen gamma chain	Uniprot
comp39581_c0_seq1	sp|P18067|RAB7A_CANLF	3	Ras-related protein Rab-7a	Uniprot
comp3959_c0_seq1	sp|P12759|RSP3_CHLRE	1	Flagellar radial spoke protein 3	Uniprot
comp39670_c0_seq1	sp|Q8H113|DIN11_ARATH	1	Probable 2-oxoglutarate-dependent dioxygenase DIN11	Uniprot
comp39752_c0_seq1	sp|O46382|BIG1_BOVIN	2	Brefeldin A-inhibited guanine nucleotide-exchange protein 1	Uniprot
comp39805_c0_seq2	sp|O94680|PDAT_SCHPO	5	Phospholipid:diacylglycerol acyltransferase	Uniprot
comp39861_c0_seq1	sp|Q56X52|AOX4_ARATH	1	Ubiquinol oxidase 4, chloroplastic/chromoplastic	Uniprot
comp39868_c0_seq2	sp|Q23BV5|RL22_TETTS	1	60S ribosomal protein L22	Uniprot
comp39917_c0_seq2	sp|K9NBS6|AAM_RHOER	5	Acylamidase	Uniprot
comp39994_c0_seq2	sp|P21616|AVP_VIGRR	3	Pyrophosphate-energized vacuolar membrane proton pump	Uniprot
comp40062_c0_seq2	sp|P10978|POLX_TOBAC	1	Retrovirus-related Pol polyprotein from transposon TNT 1-94	Uniprot
comp40088_c0_seq1	sp|Q863I4|GRM6_RABIT	4	Metabotropic glutamate receptor 6	Uniprot
comp40110_c0_seq3	sp|Q9TTJ6|RGN_RABIT	5	Regucalcin	Uniprot
comp40119_c0_seq1	sp|P74615|Y1483_SYNY3	5	Uncharacterized protein sll1483	Uniprot
comp40129_c0_seq2	sp|Q09755|AROF_SCHPO	3	Putative phospho-2-dehydro-3-deoxyheptonate aldolase	Uniprot
comp40156_c0_seq2	sp|Q9J513|V222_FOWPN	2	Putative ankyrin repeat protein FPV222	Uniprot
comp40196_c0_seq1	sp|C0HJB3|MANA_CANEN	5	Alpha-mannosidase	Uniprot
comp40248_c0_seq1	sp|O49954|GCSP_SOLTU	3	Glycine dehydrogenase (decarboxylating), mitochondrial	Uniprot
comp40249_c0_seq2	sp|Q9NXB9|ELOV2_HUMAN	4	Elongation of very long chain fatty acids protein 2	Uniprot
comp40302_c1_seq1	sp|O09452|G3PA_GUITH	4	Glyceraldehyde-3-phosphate dehydrogenase, chloroplastic	Uniprot
comp40317_c0_seq1	sp|Q9S9P8|FNRR2_ARATH	4	Ferredoxin--NADP reductase, root isozyme 2, chloroplastic	Uniprot
comp40334_c0_seq3	sp|Q91820|AURAA_XENLA	1	Aurora kinase A-A	Uniprot
comp40357_c0_seq1	sp|Q03GG8|METK_PEDPA	4	S-adenosylmethionine synthase	Uniprot
comp40366_c0_seq1	sp|Q05086|UBE3A_HUMAN	2	Ubiquitin-protein ligase E3A	Uniprot
comp40384_c0_seq3	sp|Q5JK52|NADK1_ORYSJ	4	Probable NAD kinase 1	Uniprot
comp40407_c0_seq3	sp|Q6AZT7|NPHP3_XENLA	2	Nephrocystin-3	Uniprot
comp40413_c0_seq1	sp|O82514|KAD4_ARATH	1	Adenylate kinase 4	Uniprot
comp40435_c0_seq1	sp|Q9LYZ9|PP362_ARATH	1	Pentatricopeptide repeat-containing protein At5g02860	Uniprot
comp40442_c0_seq1	sp|Q9S720|PPD3_ARATH	5	PsbP domain-containing protein 3, chloroplastic	Uniprot
comp40463_c0_seq3	sp|Q7TSH8|TMM94_MOUSE	1	Transmembrane protein 94	Uniprot
comp40472_c0_seq1	sp|Q9GZT4|SRR_HUMAN	5	Serine racemase	Uniprot
comp40522_c0_seq1	sp|Q6P4S8|INT1_MOUSE	1	Integrator complex subunit 1	Uniprot
comp40532_c0_seq1	dabD	2	Domoic acid biosynthesis D	Lema et al. 2019
comp40535_c0_seq1	sp|Q5M7E1|CLVS1_XENLA	2	Clavesin-1	Uniprot
comp40553_c1_seq1	sp|Q9LT77|CPR1_ARATH	6	Probable cysteine proteinase At3g19400	Uniprot
comp40567_c1_seq2	sp|Q82T70|EFG_NITEU	5	Elongation factor G	Uniprot
comp40568_c0_seq1	sp|P38935|SMBP2_HUMAN	5	DNA-binding protein SMUBP-2	Uniprot
comp40611_c0_seq2	sp|F4HVA6|TAF6B_ARATH	1	Transcription initiation factor TFIID subunit 6b	Uniprot
comp40679_c0_seq1	sp|Q9USN7|HST2_SCHPO	2	NAD-dependent protein deacetylase hst2	Uniprot
comp40682_c0_seq2	sp|A3FKF7|G3P_MUSPF	2	Glyceraldehyde-3-phosphate dehydrogenase	Uniprot
comp4072_c0_seq1	sp|A6QQC0|AHSA2_BOVIN	1	Activator of 90 kDa heat shock protein ATPase homolog 2	Uniprot
comp40724_c0_seq3	sp|Q8AWW7|RUVB1_DANRE	5	RuvB-like 1	Uniprot
comp40729_c0_seq1	sp|A4FUZ5|SERC3_BOVIN	1	Serine incorporator 3	Uniprot
comp40751_c0_seq1	sp|Q94A68|Y1669_ARATH	2	Uncharacterized oxidoreductase At1g06690, chloroplastic	Uniprot
comp40769_c0_seq1	sp|P0CO64|MCES_CRYNJ	2	mRNA cap guanine-N7 methyltransferase	Uniprot
comp40794_c0_seq2	sp|F4ICF4|RBL10_ARATH	1	RHOMBOID-like protein 10, chloroplastic	Uniprot
comp40801_c0_seq3	sp|P22335|HSF24_SOLPE	1	Heat shock factor protein HSF24	Uniprot
comp40820_c1_seq1	sp|Q9LFB8|PTR5_ARATH	1	Protein NRT1/ PTR FAMILY 8.2	Uniprot
comp40821_c0_seq1	sp|Q0VND7|RLMN_ALCBS	1	Dual-specificity RNA methyltransferase RlmN	Uniprot
comp40829_c0_seq1	sp|Q96450|1433A_SOYBN	2	14-3-3-like protein A	Uniprot
comp40835_c0_seq2	sp|Q54C31|PSIR_DICDI	3	Protein psiR	Uniprot
comp40837_c0_seq4	sp|Q797A7|YFNA_BACSU	5	Uncharacterized amino acid permease YfnA	Uniprot
comp40847_c0_seq1	sp|Q75JB5|TM14_DICDI	1	Transmembrane protein 14 homolog	Uniprot
comp40855_c0_seq1	sp|Q8X034|RL15_NEUCR	1	60S ribosomal protein L15	Uniprot
comp40881_c0_seq4	sp|P93262|PGMC_MESCR	4	Phosphoglucomutase, cytoplasmic	Uniprot
comp40891_c0_seq4	sp|Q8VYP6|NOL9_ARATH	3	Polynucleotide 5'-hydroxyl-kinase NOL9	Uniprot
comp40895_c0_seq1	sp|Q924V1|NOX4_RAT	1	NADPH oxidase 4	Uniprot
comp40930_c0_seq8	sp|O64483|SIRK_ARATH	5	Senescence-induced receptor-like serine/threonine-protein kinase	Uniprot
comp40936_c1_seq1	sp|P41233|ABCA1_MOUSE	4	ATP-binding cassette sub-family A member 1	Uniprot
comp40949_c0_seq1	sp|Q805A1|SMC5_XENLA	2	Structural maintenance of chromosomes protein 5	Uniprot
comp40970_c0_seq4	sp|B2GUZ1|UBP4_RAT	5	Ubiquitin carboxyl-terminal hydrolase 4	Uniprot
comp40987_c0_seq5	sp|Q9XYS8|LMPA_DICDI	4	Lysosome membrane protein 2-A	Uniprot
comp40989_c0_seq1	sp|Q87C05|ERA_XYLFT	1	GTPase Era	Uniprot
comp40998_c0_seq4	sp|P54857|TGL2_YEAST	2	Lipase 2	Uniprot
comp41003_c0_seq1	sp|Q874Z5|OXR1_PODAS	1	Oxidation resistance protein 1	Uniprot
comp41010_c0_seq1	sp|B4S4J4|MEND_PROA2	1	2-succinyl-5-enolpyruvyl-6-hydroxy-3-cyclohexene-1-carboxylate synthase	Uniprot
comp41056_c0_seq2	sp|Q4R8E0|E2AK1_MACFA	2	Eukaryotic translation initiation factor 2-alpha kinase 1	Uniprot
comp41069_c0_seq4	sp|Q9LYZ9|PP362_ARATH	1	Pentatricopeptide repeat-containing protein At5g02860	Uniprot
comp41075_c0_seq2	sp|O94279|MGDP1_SCHPO	1	Putative magnesium-dependent phosphatase P8B7.31	Uniprot
comp41102_c0_seq1	sp|Q66PG4|LARG2_CHICK	1	Glycosyltransferase-like protein LARGE2	Uniprot
comp41171_c0_seq1	sp|Q6Z2T6|CHLP_ORYSJ	2	Geranylgeranyl diphosphate reductase, chloroplastic	Uniprot
comp41171_c1_seq1	sp|Q55087|CHLP_SYNY3	4	Geranylgeranyl diphosphate reductase	Uniprot
comp41174_c0_seq2	sp|Q7Q107|MED6_ANOGA	5	Mediator of RNA polymerase II transcription subunit 6	Uniprot
comp41175_c0_seq1	sp|Q54MB4|ASNS_DICDI	5	Probable asparagine synthetase [glutamine-hydrolyzing]	Uniprot
comp41178_c0_seq2	sp|Q5BB41|NDOR1_EMENI	1	NADPH-dependent diflavin oxidoreductase 1	Uniprot
comp41186_c0_seq4	sp|Q9ZH77|MASY_STRC2	1	Malate synthase	Uniprot
comp41194_c0_seq1	sp|Q8CJ27|ASPM_MOUSE	1	Abnormal spindle-like microcephaly-associated protein homolog	Uniprot
comp41229_c0_seq1	sp|Q86X95|CIR1_HUMAN	2	Corepressor interacting with RBPJ 1	Uniprot
comp41240_c0_seq1	sp|Q0WP44|HASTY_ARATH	1	Protein HASTY 1	Uniprot
comp41254_c0_seq1	sp|Q1RLY6|KMO_DANRE	1	Kynurenine 3-monooxygenase	Uniprot
comp41257_c0_seq1	sp|Q9P804|TRM1_SCHPO	1	tRNA (guanine(26)-N(2))-dimethyltransferase	Uniprot
comp41283_c1_seq1	sp|Q16543|CDC37_HUMAN	2	Hsp90 co-chaperone Cdc37	Uniprot
comp41284_c0_seq1	sp|Q54SJ5|MYLKC_DICDI	5	Probable myosin light chain kinase DDB_G0282429	Uniprot
comp41293_c0_seq2	sp|Q54PW5|DPH1_DICDI	1	Diphthamide biosynthesis protein 1	Uniprot
comp41298_c0_seq2	sp|Q680B9|PRRP2_ARATH	1	Proteinaceous RNase P 2	Uniprot
comp41300_c0_seq2	sp|P62752|RL23A_RAT	1	60S ribosomal protein L23a	Uniprot
comp41316_c0_seq1	sp|Q5CC93|UCRIA_CYAPA	4	Cytochrome b6-f complex iron-sulfur subunit 1, cyanelle	Uniprot
comp41337_c0_seq2	sp|P31521|P47K_PSECL	1	47 kDa protein	Uniprot
comp41353_c1_seq2	sp|Q6CUC1|AIM34_KLULA	5	Altered inheritance of mitochondria protein 34, mitochondrial	Uniprot
comp41370_c0_seq1	sp|P41890|SCN1_SCHPO	1	Cut9-interacting protein scn1	Uniprot
comp41384_c0_seq1	sp|P23641|MPCP_YEAST	1	Mitochondrial phosphate carrier protein	Uniprot
comp41391_c0_seq1	sp|Q9LYA9|CP41A_ARATH	2	Chloroplast stem-loop binding protein of 41 kDa a, chloroplastic	Uniprot
comp41398_c1_seq1	sp|A3AVH5|RH13_ORYSJ	1	DEAD-box ATP-dependent RNA helicase 13	Uniprot
comp41427_c0_seq3	sp|A8J6J0|SULT2_CHLRE	1	Proton/sulfate cotransporter 2	Uniprot
comp41430_c0_seq1	sp|P30044|PRDX5_HUMAN	1	Peroxiredoxin-5, mitochondrial	Uniprot
comp41435_c0_seq4	sp|Q9VWP4|SUOX_DROME	2	Probable sulfite oxidase, mitochondrial	Uniprot
comp41436_c0_seq2	sp|Q75IM9|IVD_ORYSJ	1	Isovaleryl-CoA dehydrogenase, mitochondrial	Uniprot
comp41442_c1_seq1	sp|Q9AR38|PPOC_ORYSJ	3	Protoporphyrinogen oxidase, chloroplastic	Uniprot
comp41442_c2_seq4	sp|Q96RT1|LAP2_HUMAN	2	Protein LAP2	Uniprot
comp41456_c0_seq2	sp|P0DM86|CRFC_ECOLX	4	Clamp-binding protein CrfC	Uniprot
comp41482_c0_seq1	sp|Q76C99|RF1_ORYSI	4	Protein Rf1, mitochondrial	Uniprot
comp41504_c0_seq1	sp|P22418|F16P1_SPIOL	1	Fructose-1,6-bisphosphatase, chloroplastic	Uniprot
comp41506_c0_seq2	sp|Q9TW32|PPIB_DICDI	3	Peptidyl-prolyl cis-trans isomerase B	Uniprot
comp41522_c0_seq1	sp|Q9UVL1|NHP6_CANAL	2	Non-histone chromosomal protein 6	Uniprot
comp41552_c0_seq1	sp|P34313|BUD31_CAEEL	2	Protein BUD31 homolog	Uniprot
comp41554_c0_seq1	sp|O22160|TL15A_ARATH	5	Thylakoid lumenal 15 kDa protein 1, chloroplastic	Uniprot
comp41559_c0_seq2	sp|Q6AZT7|NPHP3_XENLA	2	Nephrocystin-3	Uniprot
comp41571_c0_seq4	sp|P75863|YCBX_ECOLI	5	Uncharacterized protein YcbX	Uniprot
comp41573_c1_seq2	sp|Q9JIS4|KCNKA_RAT	2	Potassium channel subfamily K member 10	Uniprot
comp41590_c0_seq1	sp|Q54KF5|LEG1H_DICDI	2	Protein LEG1 homolog	Uniprot
comp41595_c0_seq1	sp|P80197|AFK_PHYPO	1	Actin-fragmin kinase	Uniprot
comp41597_c0_seq1	sp|Q9M2D2|YU88_ARATH	5	UPF0187 protein At3g61320, chloroplastic	Uniprot
comp41604_c0_seq1	sp|Q8GW20|Y5390_ARATH	2	Uncharacterized protein At5g03900, chloroplastic	Uniprot
comp41627_c0_seq1	sp|Q6PGB8|SMCA1_MOUSE	2	Probable global transcription activator SNF2L1	Uniprot
comp41627_c1_seq1	sp|P62334|PRS10_MOUSE	2	26S protease regulatory subunit 10B	Uniprot
comp41638_c0_seq4	sp|Q9H7Z6|KAT8_HUMAN	5	Histone acetyltransferase KAT8	Uniprot
comp41655_c1_seq3	sp|Q9H0F5|RNF38_HUMAN	2	E3 ubiquitin-protein ligase RNF38	Uniprot
comp41687_c0_seq1	sp|O35704|SPTC1_MOUSE	5	Serine palmitoyltransferase 1	Uniprot
comp41690_c0_seq2	sp|Q3U3R4|LMF1_MOUSE	2	Lipase maturation factor 1	Uniprot
comp41721_c0_seq1	sp|Q8C6M1|UBP20_MOUSE	4	Ubiquitin carboxyl-terminal hydrolase 20	Uniprot
comp41723_c0_seq2	sp|P93253|SAHH_MESCR	3	Adenosylhomocysteinase	Uniprot
comp41728_c0_seq4	sp|O43933|PEX1_HUMAN	1	Peroxisome biogenesis factor 1	Uniprot
comp41737_c0_seq1	sp|Q5PQZ7|POPD1_DANRE	2	Blood vessel epicardial substance	Uniprot
comp41754_c0_seq2	sp|O60094|DPO5_SCHPO	1	DNA polymerase V	Uniprot
comp41766_c0_seq2	sp|Q90ZE4|PSN2_DANRE	2	Presenilin-2	Uniprot
comp41779_c1_seq2	sp|Q51363|NADB_PSEAE	2	L-aspartate oxidase	Uniprot
comp41781_c0_seq1	sp|Q93WU3|CVMT1_OCIBA	5	Chavicol O-methyltransferase	Uniprot
comp41802_c1_seq1	sp|Q6F754|GBTR_ACIAD	2	Glycine betaine transporter	Uniprot
comp41834_c1_seq1	sp|Q6PHR2|ULK3_HUMAN	1	Serine/threonine-protein kinase ULK3	Uniprot
comp41861_c0_seq2	sp|Q7VG06|DNAJ_HELHP	2	Chaperone protein DnaJ	Uniprot
comp41889_c0_seq2	sp|Q54ZR7|SRPR_DICDI	2	Signal recognition particle receptor subunit alpha	Uniprot
comp41909_c0_seq1	sp|Q9Z273|TULP1_MOUSE	2	Tubby-related protein 1	Uniprot
comp41913_c1_seq2	sp|Q54TS4|YIPF1_DICDI	2	Protein YIPF1 homolog	Uniprot
comp41933_c0_seq2	sp|Q54B65|SF3A2_DICDI	2	Splicing factor 3A subunit 2	Uniprot
comp41934_c1_seq1	sp|Q9D081|ALG14_MOUSE	2	UDP-N-acetylglucosamine transferase subunit ALG14 homolog	Uniprot
comp41987_c0_seq3	sp|O09452|G3PA_GUITH	4	Glyceraldehyde-3-phosphate dehydrogenase, chloroplastic	Uniprot
comp42012_c1_seq11	sp|Q8BGW1|FTO_MOUSE	1	Alpha-ketoglutarate-dependent dioxygenase FTO	Uniprot
comp42059_c0_seq2	sp|Q8WZA2|RPGF4_HUMAN	2	Rap guanine nucleotide exchange factor 4	Uniprot
comp42115_c0_seq1	sp|A5UG90|PYRE_HAEIG	1	Orotate phosphoribosyltransferase	Uniprot
comp42141_c0_seq2	sp|Q08639|TFDP1_MOUSE	1	Transcription factor Dp-1	Uniprot
comp42146_c0_seq1	sp|O31723|YLMA_BACSU	1	Uncharacterized ABC transporter ATP-binding protein YlmA	Uniprot
comp42153_c1_seq1	sp|Q9SZ67|WRK19_ARATH	2	Probable WRKY transcription factor 19	Uniprot
comp42171_c0_seq1	sp|Q9NX58|LYAR_HUMAN	1	Cell growth-regulating nucleolar protein	Uniprot
comp42171_c0_seq1	sp|Q9NX58|LYAR_HUMAN	1	Cell growth-regulating nucleolar protein	Uniprot
comp42192_c0_seq3	sp|Q73N15|TILS_TREDE	1	tRNA(Ile)-lysidine synthase	Uniprot
comp42195_c0_seq1	sp|F4KDA5|MIPEP_ARATH	5	Probable mitochondrial intermediate peptidase, mitochondrial	Uniprot
comp42198_c0_seq1	sp|O42832|SPB1_SCHPO	1	AdoMet-dependent rRNA methyltransferase spb1	Uniprot
comp42203_c0_seq1	sp|P54689|ILVE_HAEIN	1	Branched-chain-amino-acid aminotransferase	Uniprot
comp42219_c0_seq1	sp|Q8IXQ9|MET20_HUMAN	1	Protein N-lysine methyltransferase METTL20	Uniprot
comp42240_c0_seq1	sp|P69104|GBLP_TRYBR	1	Guanine nucleotide-binding protein subunit beta-like protein	Uniprot
comp42260_c0_seq6	sp|Q8WXX0|DYH7_HUMAN	4	Dynein heavy chain 7, axonemal	Uniprot
comp42266_c0_seq3	sp|Q6BGW8|TFB2_DEBHA	3	RNA polymerase II transcription factor B subunit 2	Uniprot
comp42267_c0_seq1	sp|D3ZGS3|OCRL_RAT	2	Inositol polyphosphate 5-phosphatase OCRL-1	Uniprot
comp42267_c1_seq1	sp|Q7LFX5|CHSTF_HUMAN	1	Carbohydrate sulfotransferase 15	Uniprot
comp42303_c0_seq12	sp|O81884|GALDH_ARATH	5	L-galactose dehydrogenase	Uniprot
comp42311_c0_seq1	sp|P53883|NOP13_YEAST	1	Nucleolar protein 13	Uniprot
comp42313_c0_seq1	sp|Q55118|PPI3_SYNY3	5	Putative thylakoid lumen peptidyl-prolyl cis-trans isomerase sll0408	Uniprot
comp42323_c0_seq1	sp|Q6Q1P4|SMC1_ARATH	2	Structural maintenance of chromosomes protein 1	Uniprot
comp42331_c0_seq1	sp|Q82WZ5|RLUD_NITEU	1	Ribosomal large subunit pseudouridine synthase D	Uniprot
comp42343_c0_seq3	sp|Q9FPL6|METK2_SUASA	2	S-adenosylmethionine synthase 2	Uniprot
comp42346_c0_seq1	sp|Q9LVM1|AB25B_ARATH	1	ABC transporter B family member 25, mitochondrial	Uniprot
comp42360_c0_seq1	sp|Q2NQQ2|RSMB_SODGM	1	Ribosomal RNA small subunit methyltransferase B	Uniprot
comp42364_c0_seq1	sp|Q5ZKG2|BRD7_CHICK	5	Bromodomain-containing protein 7	Uniprot
comp42372_c0_seq1	sp|P44760|FKBY_HAEIN	5	Probable FKBP-type peptidyl-prolyl cis-trans isomerase	Uniprot
comp42382_c0_seq1	sp|P21271|MYO5B_MOUSE	5	Unconventional myosin-Vb	Uniprot
comp42387_c0_seq2	sp|B9FDB8|ALN_ORYSJ	2	Probable allantoinase	Uniprot
comp42398_c1_seq1	sp|A7GLN1|Y694_BACCN	5	UPF0754 membrane protein Bcer98_0694	Uniprot
comp42399_c0_seq1	sp|A7SG73|NADC_NEMVE	5	Nicotinate-nucleotide pyrophosphorylase [carboxylating] (Fragment)	Uniprot
comp42412_c0_seq1	sp|Q8W4I9|AML1_ARATH	2	Protein MEI2-like 1	Uniprot
comp42415_c0_seq2	sp|Q63707|PYRD_RAT	1	Dihydroorotate dehydrogenase (quinone), mitochondrial	Uniprot
comp42421_c1_seq1	sp|Q9C9R3|T112B_ARATH	1	Multifunctional methyltransferase subunit TRM112-like protein At1g78190	Uniprot
comp42423_c0_seq1	sp|Q9ULJ7|ANR50_HUMAN	2	Ankyrin repeat domain-containing protein 50	Uniprot
comp42430_c0_seq1	sp|A1JJ50|LSRG_YERE8	5	(4S)-4-hydroxy-5-phosphonooxypentane-2,3-dione isomerase	Uniprot
comp42451_c0_seq1	sp|Q09621|LACT2_CAEEL	2	Beta-lactamase domain-containing protein 2	Uniprot
comp42451_c2_seq1	sp|O22558|STY8_ARATH	2	Serine/threonine-protein kinase STY8	Uniprot
comp42459_c0_seq1	sp|Q66H39|ABCF3_RAT	2	ATP-binding cassette sub-family F member 3	Uniprot
comp42476_c0_seq1	sp|P30041|PRDX6_HUMAN	1	Peroxiredoxin-6	Uniprot
comp42476_c1_seq3	sp|Q8H715|ATG8_PHYIN	6	Autophagy-related protein 8	Uniprot
comp42477_c0_seq2	sp|B0R0T1|VWA8_DANRE	1	von Willebrand factor A domain-containing protein 8	Uniprot
comp42479_c0_seq1	sp|Q555N6|Y4705_DICDI	5	Glutathione S-transferase domain-containing protein DDB_G0274705	Uniprot
comp42502_c0_seq4	sp|Q6Z8D0|PUT1_ORYSJ	2	Polyamine transporter PUT1	Uniprot
comp42510_c0_seq6	sp|Q54BE0|HS7C3_DICDI	2	Heat shock cognate 70 kDa protein 3	Uniprot
comp42529_c0_seq1	sp|Q8K224|NAT10_MOUSE	1	RNA cytidine acetyltransferase	Uniprot
comp42537_c0_seq2	sp|Q5NC05|TTF2_MOUSE	2	Transcription termination factor 2	Uniprot
comp42555_c0_seq1	sp|F4HT41|SAMC2_ARATH	5	Probable S-adenosylmethionine carrier 2, chloroplastic	Uniprot
comp42559_c0_seq2	sp|Q754F0|SYM1_ASHGO	2	Protein SYM1	Uniprot
comp42565_c0_seq4	sp|P28606|Y1628_SYNP2	2	Uncharacterized protein SYNPCC7002_A1628	Uniprot
comp42581_c0_seq1	sp|P0DJ13|RL7_TETTH	1	60S ribosomal protein L7	Uniprot
comp42609_c0_seq4	sp|Q866F4|ADCYA_RABIT	5	Adenylate cyclase type 10	Uniprot
comp42618_c0_seq1	sp|P21842|CMA1_CANLF	5	Chymase	Uniprot
comp42625_c0_seq1	sp|B2RR83|YTDC2_MOUSE	1	Probable ATP-dependent RNA helicase YTHDC2	Uniprot
comp42626_c0_seq1	sp|Q39VA2|RS15_GEOMG	1	30S ribosomal protein S15	Uniprot
comp42631_c0_seq1	sp|Q5ENN5|RBL2_HETTR	2	Ribulose bisphosphate carboxylase, chloroplastic	Uniprot
comp42636_c0_seq1	sp|P42207|SEPT1_DROME	5	Septin-1	Uniprot
comp42643_c0_seq1	sp|P44697|THID_HAEIN	5	Hydroxymethylpyrimidine/phosphomethylpyrimidine kinase	Uniprot
comp42656_c0_seq1	sp|Q96IC2|REXON_HUMAN	1	Putative RNA exonuclease NEF-sp	Uniprot
comp42658_c0_seq2	sp|A6H751|FOLC_BOVIN	5	Folylpolyglutamate synthase, mitochondrial	Uniprot
comp42713_c0_seq2	sp|Q0WVK7|PPR12_ARATH	1	Pentatricopeptide repeat-containing protein At1g05670, mitochondrial	Uniprot
comp42717_c0_seq2	sp|Q3Y416|KKCC_CAEEL	2	Calcium/calmodulin-dependent protein kinase kinase	Uniprot
comp42722_c0_seq1	sp|P23641|MPCP_YEAST	5	Mitochondrial phosphate carrier protein	Uniprot
comp42724_c0_seq1	sp|Q9C801|MOS2_ARATH	1	Protein MOS2	Uniprot
comp42738_c0_seq4	sp|Q09764|YA7B_SCHPO	1	Uncharacterized protein C24H6.11c	Uniprot
comp42738_c2_seq1	sp|P29146|NECA_HYDVU	2	PC3-like endoprotease variant A	Uniprot
comp42750_c0_seq4	sp|Q9NXF8|ZDHC7_HUMAN	1	Palmitoyltransferase ZDHHC7	Uniprot
comp42757_c0_seq2	sp|Q9FWY7|IMPA6_ARATH	5	Importin subunit alpha-6	Uniprot
comp42772_c1_seq4	sp|Q9D0U6|MAF1_MOUSE	2	Repressor of RNA polymerase III transcription MAF1 homolog	Uniprot
comp42789_c0_seq1	sp|Q9FNB0|CHLH_ARATH	4	Magnesium-chelatase subunit ChlH, chloroplastic	Uniprot
comp42805_c0_seq2	sp|O60287|NPA1P_HUMAN	1	Nucleolar pre-ribosomal-associated protein 1	Uniprot
comp42809_c1_seq2	sp|A3KP37|NDUF5_DANRE	1	NADH dehydrogenase [ubiquinone] 1 alpha subcomplex assembly factor 5	Uniprot
comp42840_c0_seq3	sp|Q6Z9C3|6PGL3_ORYSJ	5	Probable 6-phosphogluconolactonase 3, chloroplastic	Uniprot
comp42843_c1_seq3	sp|Q99KF1|TMED9_MOUSE	2	Transmembrane emp24 domain-containing protein 9	Uniprot
comp42848_c0_seq2	sp|Q55FN7|ODBB_DICDI	2	2-oxoisovalerate dehydrogenase subunit beta, mitochondrial	Uniprot
comp42848_c0_seq2	sp|Q55FN7|ODBB_DICDI	2	2-oxoisovalerate dehydrogenase subunit beta, mitochondrial	Uniprot
comp42861_c0_seq2	sp|Q757H2|CSR1_ASHGO	3	Phosphatidylinositol transfer protein CSR1	Uniprot
comp42865_c0_seq1	sp|Q7ZUW2|HYOU1_DANRE	4	Hypoxia up-regulated protein 1	Uniprot
comp42877_c0_seq1	sp|Q9RDE2|TRI1_STRCO	2	Tricorn protease homolog 1	Uniprot
comp42888_c0_seq2	sp|Q2R1V8|GME2_ORYSJ	3	GDP-mannose 3,5-epimerase 2	Uniprot
comp42909_c1_seq2	sp|Q9ZU40|QSOX2_ARATH	2	Sulfhydryl oxidase 2	Uniprot
comp42912_c3_seq1	sp|Q5RCD2|TCPZ_PONAB	1	T-complex protein 1 subunit zeta	Uniprot
comp42922_c0_seq2	sp|O94606|JMJ4_SCHPO	1	JmjC domain-containing protein 4	Uniprot
comp42930_c0_seq1	sp|Q1LY46|LETM1_DANRE	2	LETM1 and EF-hand domain-containing protein 1, mitochondrial	Uniprot
comp42943_c0_seq1	sp|Q6FU96|RIB7_CANGA	5	2,5-diamino-6-ribosylamino-4(3H)-pyrimidinone 5'-phosphate reductase	Uniprot
comp42956_c0_seq1	sp|Q24572|CAF1_DROME	1	Probable histone-binding protein Caf1	Uniprot
comp42970_c2_seq1	sp|Q9BVA6|FICD_HUMAN	2	Adenosine monophosphate-protein transferase FICD	Uniprot
comp42987_c0_seq1	sp|P27659|RL3_MOUSE	5	60S ribosomal protein L3	Uniprot
comp42999_c0_seq1	sp|P0DJ55|RL4_TETTS	1	60S ribosomal protein L4	Uniprot
comp43050_c0_seq2	sp|D1FP57|LIN2_LOTJA	5	Putative E3 ubiquitin-protein ligase LIN-2	Uniprot
comp43054_c0_seq1	sp|Q24K02|IDE_BOVIN	1	Insulin-degrading enzyme	Uniprot
comp43060_c0_seq1	sp|Q9FWR4|DHAR1_ARATH	5	Glutathione S-transferase DHAR1, mitochondrial	Uniprot
comp43078_c0_seq1	sp|Q6DHK8|NTCP7_DANRE	5	Sodium/bile acid cotransporter 7	Uniprot
[truncated: 1,807 more rows]
