# Supplementary material for: Sexual reproduction during diatom bloom
Source: ISME Commun. 2025 Jan 7;5(1):ycae169. doi: 10.1093/ismeco/ycae169 (PMC11749564; doi:10.1093/ismeco/ycae169)
Supplement: Supplementary_table_3_ycae169 [file supplementary_table_3_ycae169.txt]

transcript	2017_04_04a	2017_04_04b	2017_04_05a	2017_04_06a	2017_04_06b	2017_04_07a	2017_04_07b	2017_04_10a	2017_04_10b	2017_04_11a	2017_04_11b	2017_04_12a	2017_04_12b	2017_04_13a	2017_04_13b	2017_04_14a	2017_04_14b	2017_04_18a	2017_04_18b	2017_04_19a	2017_04_20a	2017_04_20b	2017_04_21a	2017_04_21b	2017_04_24a	2017_04_24b	Cluster
comp10001_c0_seq1	0	0	0	0	0	0	0	0	0	3	7	3	2	0	10	2	2	0	10	10	8	12	7	3	0	0	cluster_2
comp100038_c0_seq1	0	0	0	0	6	20	10	26	16	6	4	10	32	2	0	4	0	0	2	0	2	0	0	0	0	0	NA
comp10005_c0_seq1	8	10	17	0	2	6	0	53	10	12	19	6	10	6	2	13	6	3	4	12	3	8	7	4	2	0	NA
comp10007_c0_seq1	0	0	0	4	0	0	0	0	6	2	13	6	4	4	0	8	0	0	0	9	5	4	3	0	0	0	NA
comp10009_c0_seq1	10	54	20	42	59	37	119	395	181	91	177	154	146	53	73	185	67	61	114	77	57	70	8	37	8	0	cluster_1
comp10010_c0_seq1	449	383	359	335	322	184	887	808	480	117	431	239	299	98	89	513	173	339	461	604	174	377	102	191	26	16	cluster_2
comp100101_c0_seq1	8	8	7	8	4	0	0	10	6	6	5	3	2	0	3	10	0	4	4	6	0	0	4	0	0	1	NA
comp10011_c0_seq1	2	0	2	3	0	2	31	30	0	8	5	28	11	10	4	21	4	0	0	16	0	2	11	0	0	0	NA
comp100112_c0_seq1	0	0	0	0	9	0	0	0	0	0	0	4	0	0	4	2	0	0	0	4	2	3	5	10	70	18	NA
comp100138_c0_seq1	0	5	0	0	0	0	0	24	30	24	6	95	83	0	0	79	3	0	0	0	0	0	0	0	0	0	cluster_1
comp10015_c0_seq1	0	0	0	0	2	2	8	16	5	4	3	10	2	0	2	5	4	2	9	6	0	0	0	2	0	0	NA
comp100152_c0_seq1	0	0	2	2	0	0	19	8	14	1	1	1	17	4	0	7	4	3	0	10	8	7	11	13	2	0	NA
comp10022_c0_seq2	59	38	68	36	110	26	186	314	208	51	119	115	68	43	103	207	29	195	140	77	67	61	27	93	2	16	NA
comp100235_c0_seq1	51	22	29	14	158	21	40	46	45	12	29	30	10	8	15	9	8	6	17	17	8	48	6	2	20	10	cluster_3
comp10024_c0_seq1	108	317	487	675	499	738	2374	1858	1161	532	906	950	789	387	470	1642	495	679	689	478	423	610	211	334	81	58	NA
comp10025_c0_seq1	0	0	2	0	0	0	18	14	2	3	0	9	12	2	2	0	0	8	8	13	4	6	0	0	0	0	NA
comp10026_c0_seq1	0	0	9	4	2	10	40	66	14	14	22	20	28	10	12	36	4	6	0	4	2	2	10	0	0	0	cluster_1
comp10027_c0_seq1	18	16	4	5	8	2	6	36	7	3	12	12	17	6	14	32	2	8	9	14	2	6	2	2	4	0	NA
comp10028_c0_seq1	4	0	22	14	16	17	3	22	7	10	8	5	17	6	21	21	3	12	0	5	0	4	2	2	0	0	cluster_5
comp10033_c0_seq1	0	0	0	0	8	16	6	23	7	1	0	11	15	6	3	0	0	16	10	3	0	6	2	0	2	0	NA
comp100335_c0_seq1	0	0	2	0	4	3	15	14	31	2	4	5	2	1	0	0	0	0	0	0	0	0	0	0	0	4	NA
comp10036_c0_seq1	29	26	23	22	16	49	90	168	48	19	89	43	34	26	36	52	31	28	25	70	36	33	16	16	0	12	NA
comp10036_c1_seq1	15	1	18	16	6	2	19	32	32	8	25	22	6	15	0	10	6	14	16	22	18	13	6	2	0	0	NA
comp100375_c0_seq1	12	40	58	32	25	18	109	82	28	23	17	25	32	19	59	24	4	75	35	12	60	22	6	6	23	2	NA
comp10038_c0_seq1	8	8	2	33	0	0	47	20	11	5	6	23	16	8	4	8	6	17	20	20	9	25	6	24	3	0	cluster_2
comp10039_c0_seq1	2	11	19	1	12	8	0	26	6	12	9	24	10	2	7	16	6	12	6	14	0	5	4	2	0	0	NA
comp1004_c0_seq1	3301	1651	1355	386	540	71	568	1959	1209	586	755	717	156	152	156	671	371	226	460	5202	8050	3706	367	4125	697	1279	cluster_4
comp100404_c0_seq1	68	50	79	36	15	22	24	0	0	0	6	0	2	4	2	6	4	0	4	12	8	8	2	4	18	0	cluster_3
comp100433_c0_seq1	0	71	29	1	93	36	120	130	264	115	213	158	195	19	49	58	18	103	257	57	107	128	12	398	45	0	cluster_2
comp10045_c0_seq1	53	52	96	147	122	87	172	589	184	161	222	210	291	118	94	255	66	167	160	227	97	114	36	106	19	31	NA
comp10046_c0_seq1	8	46	30	12	20	2	14	10	10	0	2	2	0	0	2	0	4	0	0	4	4	9	2	6	8	0	cluster_3
comp10047_c0_seq1	289	199	357	376	188	357	1133	954	468	233	344	418	310	237	284	665	212	438	506	527	398	639	110	295	47	62	cluster_2
comp10048_c0_seq1	4	0	2	20	0	1	4	36	9	8	6	16	5	8	22	20	6	14	13	25	18	8	6	0	0	0	NA
comp100489_c0_seq1	0	0	4	12	10	1	2	6	6	7	0	2	0	2	6	0	0	0	0	0	2	4	2	0	6	0	NA
comp10050_c0_seq2	0	1	0	0	7	0	2	27	6	6	3	8	0	2	0	0	0	2	1	0	0	4	1	10	0	0	NA
comp10051_c0_seq1	28	5	64	133	22	72	433	154	103	65	168	136	180	31	47	328	73	74	93	12	22	24	18	39	14	0	NA
comp10052_c0_seq1	2	0	0	0	14	10	4	6	3	6	5	16	19	0	4	7	0	8	8	12	0	5	4	8	0	0	NA
comp100538_c0_seq1	2121	636	658	418	155	149	328	345	141	56	85	98	301	43	38	84	14	93	80	72	45	97	114	126	126	124	cluster_4
comp10054_c0_seq1	22	2	25	37	24	41	29	151	38	20	23	32	80	25	22	80	16	8	19	52	14	48	10	12	2	0	NA
comp100548_c0_seq1	45	42	44	58	64	18	36	122	31	27	48	80	221	55	70	116	30	118	64	42	42	40	36	93	767	187	NA
comp10055_c0_seq1	0	0	0	0	0	0	14	9	8	0	8	13	8	0	0	3	0	0	0	6	6	0	0	10	0	0	NA
comp100553_c0_seq1	0	7	3	16	0	0	0	20	4	0	5	0	6	0	0	0	0	2	0	0	0	10	0	0	2	0	NA
comp10058_c0_seq1	20	16	12	23	28	11	78	39	33	28	43	54	60	20	22	41	13	6	8	21	6	16	4	2	2	0	cluster_5
comp100712_c0_seq1	16	0	0	0	0	12	18	12	12	0	13	8	6	9	18	16	6	0	0	10	2	12	8	6	4	8	NA
comp100723_c0_seq1	16	0	2	2	0	5	2	14	12	0	13	1	6	6	8	2	0	10	5	0	7	4	2	6	4	9	NA
comp100727_c0_seq1	241	171	145	88	119	64	64	108	56	29	23	55	41	28	71	37	21	69	24	36	45	37	31	26	102	42	cluster_3
comp10074_c0_seq1	0	0	2	0	6	0	8	0	0	0	0	2	0	0	2	2	0	4	2	12	9	18	10	8	0	12	cluster_2
comp100745_c0_seq1	0	0	4	8	0	0	0	0	4	0	0	4	2	4	8	0	0	0	2	0	2	0	4	0	2	39	NA
comp10075_c0_seq1	0	0	2	0	0	2	22	4	9	4	3	3	11	3	4	17	0	0	8	4	0	0	2	0	0	0	NA
comp10075_c1_seq1	0	4	0	0	20	0	20	8	0	6	21	10	37	6	8	15	4	2	7	2	6	2	0	2	0	0	NA
comp100755_c0_seq1	0	4	6	0	0	0	0	22	0	0	6	0	6	0	4	4	2	2	0	8	6	21	17	12	8	16	NA
comp10076_c0_seq1	0	40	21	12	16	22	111	102	6	24	13	18	54	8	30	43	6	10	14	19	10	36	4	8	6	0	cluster_5
comp100774_c0_seq1	0	0	0	0	0	0	0	35	4	4	11	4	2	2	2	4	0	14	0	6	0	6	2	4	0	0	cluster_1
comp100782_c0_seq1	0	0	0	8	0	0	0	4	2	6	1	0	0	2	14	0	0	0	0	30	4	2	0	0	10	2	NA
comp100810_c0_seq1	0	0	0	0	0	3	10	30	11	2	2	0	4	0	2	1	2	0	0	0	0	0	0	0	0	0	NA
comp10085_c0_seq1	144	101	158	88	129	55	229	242	70	56	108	69	103	38	24	131	26	171	127	132	48	71	29	67	18	14	cluster_2
comp10088_c0_seq1	10	26	11	2	2	0	28	47	25	8	12	12	4	12	12	24	22	20	30	18	8	41	2	10	0	0	NA
comp10090_c0_seq1	14	37	33	40	2	15	122	316	124	88	78	159	121	63	69	221	62	107	65	74	49	93	25	25	29	22	cluster_1
comp10093_c0_seq2	57	12	97	50	52	86	157	345	84	84	138	129	149	31	40	117	62	82	59	186	32	70	12	44	12	40	NA
comp100935_c0_seq1	0	0	0	0	0	0	0	2	0	0	0	0	0	0	0	0	0	0	0	0	0	6	4	0	42	18	NA
comp100943_c0_seq1	32	2	26	46	0	4	12	17	14	12	8	4	72	18	20	26	10	23	13	10	15	15	20	21	279	158	NA
comp100950_c0_seq1	0	0	0	32	33	2	0	0	0	0	0	0	0	0	0	0	0	0	0	0	0	0	0	2	0	0	NA
comp10096_c0_seq1	0	0	8	14	8	2	4	33	12	6	24	11	30	4	0	0	0	6	26	16	20	16	7	22	5	8	NA
comp100971_c0_seq1	1164	161	2624	1961	521	1276	289	1219	113	955	118	405	93	263	866	390	985	136	2068	553	1663	657	126	253	3831	1264	cluster_2
comp10100_c0_seq1	0	0	2	0	0	2	0	20	12	6	11	3	10	0	2	2	0	0	4	2	0	4	0	0	2	0	NA
comp101005_c0_seq1	22	10	36	34	32	15	50	47	21	19	22	17	28	10	14	9	0	0	0	0	2	2	12	2	49	53	cluster_5
comp10108_c0_seq1	19	12	52	102	40	65	260	588	188	132	235	194	268	81	104	306	87	86	97	200	75	100	67	79	17	28	cluster_1
comp10110_c0_seq1	1	10	1	0	8	8	48	48	6	2	8	18	12	8	5	22	5	4	0	2	0	12	2	0	2	0	NA
comp101104_c0_seq1	0	0	0	13	4	0	7	14	0	1	0	0	15	4	2	0	0	6	1	4	1	2	8	5	3	0	NA
comp101109_c0_seq1	32	24	34	52	0	3	46	50	7	18	28	20	172	29	68	55	34	73	94	47	91	88	56	94	858	494	NA
comp101146_c0_seq1	17	0	0	0	0	0	10	12	6	4	14	4	11	0	10	12	0	6	14	16	5	30	10	15	0	14	NA
comp101149_c0_seq1	22	0	4	0	14	8	2	61	32	0	4	14	6	0	8	2	4	6	0	8	6	8	4	10	0	0	NA
comp10117_c0_seq1	5	0	12	6	6	12	50	47	14	6	16	31	31	16	7	15	4	10	2	23	4	14	2	4	2	0	NA
comp10117_c1_seq1	1	0	8	2	6	2	20	20	5	0	1	12	8	8	5	9	0	14	0	4	8	0	0	0	0	0	NA
comp101184_c0_seq1	48	7	24	27	29	18	8	58	14	12	6	12	52	0	8	0	4	2	0	0	0	0	0	0	0	0	cluster_5
comp101188_c0_seq1	0	0	0	0	20	0	10	18	26	13	12	6	11	0	4	6	0	4	26	4	12	12	2	17	4	0	NA
comp10119_c0_seq1	0	66	2	8	18	2	14	42	10	4	22	28	62	4	9	12	0	0	20	14	12	6	2	22	14	4	NA
comp101199_c0_seq1	66	28	37	59	28	2	6	11	16	2	20	4	15	10	2	6	4	98	90	81	85	111	95	49	254	120	cluster_4
comp10127_c0_seq1	0	0	1	2	0	6	4	30	0	5	8	10	4	3	2	8	2	8	4	0	2	3	0	0	0	0	NA
comp10132_c0_seq1	339	318	67	18	6	0	18	26	0	4	10	0	8	0	2	0	2	396	314	424	78	150	27	16	0	0	cluster_4
comp10138_c0_seq1	10	0	2	6	2	0	2	48	14	17	15	8	4	12	0	8	0	2	4	2	3	12	0	2	0	0	NA
comp10139_c0_seq1	31	7	12	9	2	7	10	181	53	41	61	58	61	9	20	43	4	25	14	38	10	6	4	16	0	0	NA
comp101391_c0_seq1	2	0	8	5	0	2	2	2	1	2	5	2	19	0	10	10	8	34	20	14	21	27	9	28	137	50	cluster_2
comp10140_c0_seq1	35	52	147	198	80	62	420	932	410	163	357	342	334	137	202	488	122	214	313	329	227	339	83	186	33	40	cluster_2
comp101409_c0_seq1	0	21	4	0	0	4	6	54	6	12	8	34	20	4	3	24	6	4	15	8	18	4	6	4	8	0	NA
comp10145_c0_seq1	188	262	415	427	269	342	1254	1213	590	283	519	527	605	246	327	767	252	391	367	433	253	583	148	266	42	0	NA
comp10149_c0_seq1	4	1	0	0	10	29	41	68	10	2	21	24	8	4	14	13	5	1	0	10	3	2	7	8	0	0	NA
comp10150_c0_seq1	0	2	0	12	0	0	4	0	14	8	2	12	8	4	1	10	0	4	8	4	0	0	4	3	0	0	NA
comp10151_c0_seq1	0	24	2	16	11	3	23	95	16	6	9	8	9	0	2	2	2	8	24	10	20	6	3	22	6	14	NA
comp101548_c0_seq1	0	17	9	0	0	0	14	0	2	0	0	0	2	2	4	0	0	0	0	0	2	2	0	0	12	0	NA
comp10157_c0_seq1	0	14	4	6	0	0	20	13	4	4	6	6	0	2	0	7	2	25	12	6	2	12	0	0	0	0	NA
comp10160_c0_seq1	20	0	2	10	2	10	50	42	13	4	10	26	33	3	4	30	6	2	5	5	0	6	10	10	0	20	NA
comp101655_c0_seq1	0	54	14	24	42	45	163	299	176	170	200	402	530	38	73	88	14	22	287	159	41	65	25	187	266	63	cluster_1
comp10169_c0_seq1	0	0	2	6	0	12	2	8	7	8	4	11	14	2	4	26	0	2	2	0	0	0	2	0	2	0	NA
comp10171_c0_seq1	1	2	40	25	48	23	155	258	180	88	134	104	94	30	37	175	25	36	62	54	23	48	9	18	14	3	NA
comp10173_c0_seq1	0	8	4	20	6	4	33	46	6	9	6	13	33	6	2	16	16	19	9	25	12	1	4	2	2	0	NA
comp10180_c0_seq1	12	0	2	4	6	7	0	13	8	2	6	12	4	2	2	21	4	0	0	2	0	4	4	2	0	0	NA
comp10181_c0_seq1	0	0	0	0	0	0	0	22	23	3	0	10	13	6	2	0	0	2	0	2	4	15	0	4	0	0	cluster_1
comp101911_c0_seq1	2	0	0	0	0	4	14	6	16	3	0	18	2	0	2	0	0	2	7	0	4	8	1	0	23	14	NA
comp101915_c0_seq1	4	0	4	0	4	4	4	18	14	2	2	5	10	2	8	2	0	0	0	9	2	8	4	4	10	10	NA
comp10194_c0_seq1	0	4	2	0	8	2	38	25	0	5	13	10	5	5	10	37	0	0	1	0	9	13	2	4	0	0	NA
comp101949_c0_seq1	346	639	249	59	82	42	24	42	23	6	6	4	6	5	31	5	10	6	30	10	32	30	9	12	30	20	cluster_4
comp10195_c0_seq1	16	0	0	4	0	4	0	617	447	31	49	6	8	2	5	10	6	8	3	10	18	16	2	4	2	0	cluster_6
comp101952_c0_seq1	137	65	65	10	8	8	0	10	2	0	0	0	4	0	2	0	0	0	0	2	2	2	0	0	6	0	cluster_4
comp102097_c0_seq1	6	2	9	0	0	8	4	61	10	7	0	21	0	2	0	0	4	4	0	4	0	0	0	0	0	0	NA
comp10210_c0_seq1	28	61	16	30	20	4	120	77	62	35	75	63	81	16	9	51	27	24	26	44	10	8	6	16	12	0	NA
comp10212_c0_seq2	12	0	6	2	10	4	16	32	4	10	1	6	8	0	0	6	0	4	2	4	2	4	9	4	6	0	NA
comp102193_c0_seq1	2	4	0	0	0	0	0	32	4	8	3	22	4	12	0	6	4	2	14	4	0	36	2	0	2	65	NA
comp102256_c0_seq1	150	224	170	71	33	0	2	67	15	63	12	32	0	1	8	23	36	6	16	280	796	173	18	235	42	54	cluster_4
comp102276_c0_seq1	0	10	6	8	0	0	4	1	22	16	0	0	0	0	2	0	2	0	2	7	19	5	0	2	0	0	NA
comp102300_c0_seq1	0	0	3	0	2	9	18	18	11	18	26	7	13	15	8	17	16	0	2	13	4	16	10	34	6	25	NA
comp10231_c0_seq1	0	0	0	6	0	5	61	10	0	1	4	9	20	0	1	0	2	14	6	0	2	10	1	0	2	0	NA
comp102360_c0_seq1	12	12	10	46	38	8	2	0	0	0	0	0	0	0	0	0	0	0	0	0	0	0	0	0	0	0	cluster_3
comp1024_c0_seq1	7	0	2	16	22	38	18	144	110	6	6	44	43	4	14	7	4	0	0	10	6	2	4	3	4	4	NA
comp102415_c0_seq1	7	22	6	13	10	6	0	0	0	0	5	4	0	2	4	4	3	34	14	20	7	33	10	1	26	28	cluster_4
comp102428_c0_seq1	50	96	29	8	73	54	82	58	36	5	20	20	0	17	25	14	24	10	4	2	6	15	16	4	20	14	cluster_3
comp10243_c0_seq2	10	0	0	0	1	2	4	16	3	8	14	16	22	4	10	16	12	19	0	0	0	16	0	0	0	0	NA
comp102452_c0_seq1	918	358	187	58	93	32	93	385	710	79	142	142	40	22	40	160	71	50	123	2637	906	2406	42	291	279	569	cluster_4
comp10248_c0_seq1	76	64	209	412	292	237	1097	757	435	198	287	450	229	161	290	665	207	597	510	390	398	560	136	320	101	7	NA
comp102481_c0_seq1	0	0	3	0	0	6	8	10	0	2	0	6	7	2	2	8	0	4	0	7	0	6	2	0	0	0	NA
comp10250_c0_seq1	0	0	8	8	0	14	46	99	13	6	37	20	49	4	8	0	8	17	20	21	10	3	4	10	1	0	NA
comp102507_c0_seq1	355	286	208	323	203	44	191	163	81	50	40	68	349	77	78	143	67	81	53	106	65	52	51	101	687	304	cluster_3
comp10251_c0_seq1	2	0	2	0	0	12	0	24	8	23	0	10	12	2	14	13	6	4	0	1	0	23	20	4	0	0	NA
comp102534_c0_seq1	0	0	2	0	0	0	0	0	4	0	0	0	0	2	5	0	0	6	0	12	8	8	10	0	2	18	NA
comp10255_c0_seq1	0	8	0	4	0	0	16	4	4	2	2	0	8	2	4	2	0	6	0	0	0	4	6	0	0	0	NA
comp10256_c0_seq1	0	0	4	9	0	0	11	0	4	1	8	2	2	0	0	2	0	10	0	4	0	6	4	4	0	8	NA
comp102578_c0_seq1	583	323	380	176	123	30	105	130	47	22	21	39	60	23	28	49	25	36	28	67	31	45	39	50	218	63	cluster_4
comp102584_c0_seq1	0	0	0	0	4	0	1	12	10	0	8	2	2	0	0	2	2	2	6	2	20	20	14	4	4	0	cluster_2
comp102619_c0_seq1	1	2	6	8	4	0	10	18	1	18	3	19	6	6	9	1	4	2	6	0	2	15	5	0	18	0	NA
comp10266_c0_seq1	6	12	19	11	13	19	164	53	86	8	118	44	42	27	21	135	41	55	130	48	36	74	14	24	10	6	NA
comp102689_c0_seq1	108	0	38	81	18	14	8	77	48	21	89	84	162	59	12	183	22	156	176	160	369	422	918	977	2659	1801	cluster_2
comp102735_c0_seq1	47	126	78	105	183	74	33	1231	1118	217	234	825	909	99	182	325	154	58	25	4	23	29	2	0	12	16	cluster_1
comp10276_c0_seq1	511	225	434	459	365	483	1081	2097	841	470	870	807	892	286	409	1022	320	606	624	1063	420	706	202	432	84	54	NA
comp10279_c0_seq1	54	27	68	60	32	77	81	152	121	82	78	110	40	65	56	101	27	36	55	95	16	62	23	18	6	2	NA
comp102812_c0_seq1	10	14	0	0	0	0	0	1	9	10	3	10	0	4	6	2	6	0	0	2	2	3	2	0	11	0	NA
comp10287_c0_seq2	0	0	1	0	0	8	0	14	4	6	2	6	0	0	8	2	10	0	0	2	2	2	0	0	0	0	NA
comp102876_c0_seq1	0	0	18	4	2	0	0	3	0	0	0	4	4	4	8	0	0	11	12	31	13	44	12	34	62	24	cluster_4
comp102905_c0_seq1	6	0	14	2	10	6	8	30	22	6	0	14	0	14	12	2	6	20	4	5	13	18	6	23	19	10	NA
comp10294_c0_seq1	0	0	6	0	2	0	16	16	1	0	10	9	8	5	6	2	0	2	15	6	4	25	0	2	0	0	NA
comp102967_c0_seq1	5	0	14	4	4	12	0	10	10	0	0	0	0	2	0	0	0	0	1	4	0	0	2	0	5	0	NA
comp102973_c0_seq1	217	54	430	372	406	105	328	163	92	27	14	20	16	26	30	40	42	36	103	26	49	72	5	25	81	54	cluster_3
comp10298_c0_seq1	0	8	8	0	0	6	6	14	0	6	2	4	0	0	2	6	0	2	8	8	0	2	0	0	3	0	NA
comp10301_c0_seq1	86	86	30	26	22	4	44	53	17	4	26	14	14	6	0	6	0	149	92	213	74	125	32	64	20	0	cluster_4
comp103056_c0_seq1	6	0	2	2	16	0	6	20	2	5	3	2	8	6	0	10	0	0	0	4	1	12	0	14	0	0	NA
comp103105_c0_seq1	0	2	1	0	0	14	4	31	6	0	3	3	4	4	2	0	10	2	1	12	2	8	7	4	2	8	NA
comp103112_c0_seq1	0	0	2	2	0	10	9	6	12	7	0	5	25	2	6	2	3	0	0	5	2	7	0	0	0	0	NA
comp10313_c0_seq2	22	0	4	2	2	0	10	11	2	4	18	31	17	3	4	16	2	6	1	14	6	0	3	0	0	0	NA
comp103144_c0_seq1	0	8	0	26	28	0	0	0	0	0	0	4	4	0	0	0	0	0	3	6	0	0	2	0	0	0	NA
comp10318_c0_seq1	8	22	31	20	7	16	26	58	27	10	6	19	60	6	8	8	2	28	18	11	2	30	4	10	0	0	NA
comp10319_c0_seq1	0	0	0	0	0	0	10	14	0	0	8	5	5	2	0	9	0	2	4	0	0	11	10	2	0	0	NA
comp10327_c0_seq1	0	0	0	8	0	0	0	21	9	2	0	4	13	1	0	5	2	2	5	11	0	8	10	0	0	0	NA
comp103272_c0_seq1	10	0	0	27	14	0	0	47	17	2	10	15	6	8	22	0	8	7	4	6	1	14	6	0	18	14	NA
comp103349_c0_seq1	54	20	44	44	30	8	28	0	8	2	2	6	4	2	2	2	2	6	18	13	66	97	92	163	530	303	cluster_4
comp10337_c0_seq1	27	71	88	153	70	185	469	826	319	152	339	190	251	74	60	153	44	377	360	380	68	126	62	64	29	0	NA
comp103384_c0_seq1	26	0	5	20	0	0	10	0	0	0	0	0	0	0	0	0	0	0	15	16	4	10	0	0	0	0	cluster_4
comp10342_c0_seq1	0	0	2	0	0	0	0	0	0	0	0	0	0	0	0	1	0	0	0	580	0	0	0	0	0	0	NA
comp103478_c0_seq1	96	96	156	126	222	64	85	101	40	20	11	23	19	27	36	12	6	31	29	47	62	47	5	40	71	74	cluster_3
comp103484_c0_seq1	0	0	2	93	94	0	0	0	4	2	2	2	6	2	2	0	0	2	2	1	0	0	0	4	0	0	NA
comp10351_c0_seq1	63	425	118	95	113	61	1375	675	394	253	263	431	248	169	238	582	252	891	464	420	454	457	114	340	74	28	NA
comp10356_c0_seq1	0	0	2	0	0	0	0	14	0	4	9	7	0	5	2	9	0	5	1	3	3	2	2	0	0	0	cluster_1
comp103560_c0_seq1	0	0	14	14	12	0	6	20	2	10	6	18	27	16	0	28	2	16	21	2	12	6	9	14	146	83	NA
comp103607_c0_seq1	0	0	4	0	16	0	18	14	6	8	24	12	20	2	8	1	6	0	8	4	4	9	4	16	0	10	NA
comp10361_c0_seq2	12	8	0	0	4	0	4	0	12	0	0	0	0	2	3	4	0	10	0	2	6	2	0	0	12	12	NA
comp103719_c0_seq1	8	0	0	0	12	22	4	103	84	16	4	12	40	7	16	11	16	0	2	0	2	6	0	2	0	0	cluster_1
comp10373_c0_seq1	10	10	8	16	16	14	56	56	46	32	26	38	12	48	47	59	12	145	88	96	9	23	5	16	2	0	NA
comp103736_c0_seq1	158	66	87	44	45	26	91	36	26	8	10	18	29	21	38	23	18	10	10	6	14	10	6	7	26	8	cluster_3
comp103818_c0_seq1	0	0	2	0	0	0	0	0	0	4	0	2	0	0	0	0	2	4	14	2	0	4	8	16	8	0	cluster_2
comp103827_c0_seq1	5	6	0	0	0	0	0	4	2	0	0	0	0	4	2	6	2	0	3	11	4	0	8	0	6	12	NA
comp103877_c0_seq1	0	0	4	18	12	2	0	2	4	2	0	8	0	4	2	0	8	6	0	0	2	13	0	8	0	0	NA
comp10390_c0_seq1	0	0	2	6	0	6	8	42	5	2	2	8	18	3	7	17	2	1	3	6	11	8	0	4	0	0	NA
comp103931_c0_seq1	20	2	24	16	0	16	34	16	3	9	7	2	14	10	22	12	2	21	8	62	27	28	92	13	2	24	cluster_2
comp10395_c0_seq2	42	57	98	116	60	114	275	495	176	101	142	219	173	87	61	267	52	104	102	200	93	128	34	90	18	22	NA
comp10397_c0_seq1	0	0	7	0	6	6	22	16	0	6	12	13	24	0	3	13	3	6	8	2	10	10	0	0	0	0	NA
comp103971_c0_seq1	0	0	0	0	0	2	12	0	0	4	5	0	34	0	2	0	0	0	14	0	4	0	0	0	2	0	NA
comp103985_c0_seq1	0	12	10	0	6	25	20	70	77	55	55	128	18	15	11	56	4	12	112	286	8	10	0	102	25	62	cluster_2
comp104038_c0_seq1	0	0	5	0	18	4	0	4	2	4	1	0	6	4	0	0	0	0	0	14	10	12	2	16	17	16	NA
comp10404_c0_seq1	0	14	15	4	6	6	22	12	12	14	19	16	12	9	5	12	2	16	2	8	0	18	2	12	0	0	NA
comp104066_c0_seq1	0	0	4	14	0	4	2	22	1	1	2	2	15	7	2	4	2	14	12	3	10	4	0	2	5	9	NA
comp10416_c0_seq1	122	232	253	168	150	165	667	965	654	298	413	432	379	149	162	475	106	300	338	442	210	459	86	219	14	0	NA
comp104162_c0_seq1	0	0	0	41	38	0	6	0	4	0	0	2	16	2	0	0	0	0	0	0	0	0	0	0	0	0	NA
comp104175_c0_seq1	0	2	7	228	277	0	10	2	2	2	0	6	8	2	1	0	0	0	10	0	24	2	2	0	1	0	NA
comp104197_c0_seq1	0	0	12	0	4	4	6	8	2	4	2	0	14	4	2	2	0	0	10	2	4	1	0	0	0	0	NA
comp104247_c0_seq1	0	0	10	0	21	0	0	0	2	0	0	0	0	2	6	4	0	14	2	8	15	3	1	0	0	0	NA
comp10429_c0_seq2	0	0	51	102	22	52	55	47	14	5	24	13	53	4	0	55	20	0	2	6	4	2	2	2	0	0	cluster_5
comp104339_c0_seq1	11	0	4	1	2	4	16	19	2	0	11	23	5	4	14	10	2	0	13	12	14	20	10	23	16	78	NA
comp10434_c0_seq1	54	34	52	121	59	71	217	707	369	196	329	292	344	164	164	486	110	170	140	306	128	143	62	127	42	26	cluster_1
comp104342_c0_seq1	28	0	6	5	2	2	0	10	8	7	6	26	8	6	10	4	5	2	8	7	4	0	0	18	16	16	NA
comp10437_c0_seq1	0	0	4	0	0	0	2	52	10	3	10	8	14	4	0	25	4	3	0	5	1	0	0	0	0	0	NA
comp104382_c0_seq1	0	0	4	0	6	8	0	0	0	4	2	2	0	0	6	0	2	0	2	0	8	6	2	0	0	16	NA
comp104388_c0_seq1	125	109	170	232	99	66	119	149	44	41	69	34	37	23	91	41	16	25	36	81	101	65	47	55	371	93	cluster_3
comp104440_c0_seq1	1	0	5	28	6	0	16	2	4	6	12	4	0	0	2	18	0	0	2	8	2	4	2	2	1	0	NA
comp10445_c0_seq2	8	0	19	16	0	24	0	26	0	57	15	6	7	1	7	18	89	0	20	6	2	5	0	2	0	0	NA
comp104514_c0_seq1	0	8	1	5	0	0	0	8	0	8	0	2	4	2	0	1	1	0	0	6	0	3	4	4	7	18	NA
comp10453_c0_seq1	0	0	2	12	11	4	48	24	0	6	15	15	16	0	6	18	2	17	6	4	3	15	5	2	0	0	NA
comp104543_c0_seq1	0	4	4	24	33	16	78	201	103	50	85	142	187	36	14	45	10	22	88	70	43	17	16	110	13	0	NA
comp10460_c0_seq1	4	0	2	0	0	6	16	20	0	0	8	4	4	0	0	8	6	3	2	2	0	12	0	4	0	0	NA
comp104606_c0_seq1	0	0	14	343	354	9	14	18	14	13	0	16	43	2	0	4	0	4	16	2	7	14	2	4	0	2	NA
comp104628_c0_seq1	0	9	0	0	1	0	2	16	0	0	2	18	0	0	4	14	4	8	1	0	4	12	4	18	11	0	NA
comp10464_c0_seq2	1219	1060	1531	1092	483	1303	3601	3196	1477	800	1580	1229	1802	370	566	1792	545	1601	1403	1835	924	2341	672	1458	249	370	cluster_2
comp104652_c0_seq1	0	12	23	2	6	0	8	4	0	2	4	6	16	2	8	8	0	62	14	42	10	4	4	4	6	0	cluster_4
comp10472_c0_seq1	0	0	8	0	0	0	4	0	8	0	0	0	4	2	10	0	0	14	4	8	16	12	50	4	1	0	NA
comp104727_c0_seq1	2	0	0	0	0	6	0	18	12	2	0	4	8	0	0	13	2	0	4	0	0	0	0	0	0	0	NA
comp10479_c0_seq1	14	0	0	3	0	18	6	8	10	4	9	0	2	6	6	2	4	5	4	14	2	7	1	0	2	0	NA
comp104827_c0_seq1	0	0	0	0	4	0	12	0	9	1	2	4	0	0	2	0	0	0	0	12	0	8	4	9	0	0	NA
comp10486_c0_seq1	8	12	0	0	0	0	12	54	0	2	2	4	26	6	4	21	4	8	4	0	0	5	0	4	0	0	NA
comp104870_c0_seq1	0	0	0	0	0	0	0	16	10	8	8	67	63	4	0	6	0	0	8	0	4	2	0	6	332	0	cluster_1
comp104959_c0_seq1	0	16	0	0	0	6	2	0	4	0	0	2	0	0	0	0	0	0	5	2	10	12	2	22	0	0	cluster_4
comp10497_c0_seq2	22	44	18	6	0	6	104	82	78	8	11	12	44	0	4	2	4	59	52	29	24	28	8	20	0	16	NA
comp10497_c1_seq1	0	8	6	0	10	12	15	58	44	15	18	20	19	5	42	15	9	22	8	4	9	19	5	18	5	0	NA
comp105017_c0_seq1	0	4	9	13	30	2	42	12	2	1	2	2	0	0	8	4	4	1	0	0	10	2	0	0	2	0	cluster_3
comp10506_c0_seq1	2	0	36	48	22	50	102	86	18	24	41	25	45	17	13	70	16	21	11	18	28	23	7	2	4	12	NA
comp10529_c0_seq1	310	438	994	600	466	532	2207	2386	1446	863	917	1733	626	898	1458	2851	622	3985	3801	2195	1961	3213	652	1929	381	218	cluster_2
comp10537_c0_seq1	0	0	0	4	0	4	39	196	58	59	126	85	102	57	32	201	61	18	72	112	24	43	12	24	22	0	cluster_1
comp10543_c0_seq2	119	58	106	157	87	98	526	398	258	126	514	268	212	83	126	430	132	277	423	171	142	257	75	84	39	12	NA
comp105458_c0_seq1	0	6	0	0	0	0	8	63	32	6	0	1	39	0	0	1	2	0	4	0	0	0	0	0	0	0	NA
comp105517_c0_seq1	0	0	2	13	16	0	0	0	0	0	0	0	2	0	0	0	2	0	10	0	4	9	2	4	81	30	NA
comp10553_c0_seq1	0	0	0	3	0	0	23	0	10	0	4	2	0	0	2	0	0	7	8	0	19	12	10	3	0	0	NA
comp10554_c0_seq1	12	0	4	0	0	8	0	10	10	13	6	8	0	0	0	9	67	4	12	6	4	0	2	2	6	0	NA
comp105542_c0_seq1	0	0	4	0	0	0	14	18	18	0	0	6	6	2	1	2	2	0	0	0	0	0	0	0	0	0	NA
comp105596_c0_seq1	6	8	10	6	10	0	0	10	0	4	0	0	15	8	0	2	0	38	19	12	12	14	22	18	138	113	cluster_4
comp10560_c0_seq1	0	0	4	2	0	0	14	6	4	4	7	0	6	6	0	8	2	0	3	0	4	4	4	0	0	0	NA
comp105606_c0_seq1	0	6	0	14	0	0	8	0	4	0	0	0	8	2	6	0	0	40	10	38	24	28	16	16	8	0	cluster_4
comp10562_c0_seq1	0	0	0	0	0	0	12	26	6	2	8	0	6	0	6	7	4	10	12	4	12	6	11	10	0	8	cluster_2
comp10566_c0_seq1	0	2	12	4	8	25	113	134	53	24	81	50	33	21	31	82	26	2	12	2	6	6	12	2	0	0	cluster_5
comp105669_c0_seq1	128	181	45	30	26	22	16	8	0	1	2	0	0	0	0	0	0	28	29	46	9	2	8	14	52	26	cluster_4
comp105692_c0_seq1	0	0	8	12	2	2	0	8	0	2	2	10	4	0	10	12	0	0	0	8	10	4	2	4	0	0	NA
comp10577_c0_seq1	0	0	4	0	2	10	20	14	8	3	17	18	12	5	4	52	2	0	6	12	8	25	0	8	0	0	NA
comp105809_c0_seq1	0	0	4	0	0	2	0	0	2	0	2	0	2	0	4	17	0	4	2	14	9	6	2	10	6	0	NA
comp105887_c0_seq1	6	24	2	8	0	0	0	24	17	5	4	7	4	2	3	17	4	0	0	1	0	0	0	0	0	0	cluster_5
comp10589_c0_seq1	14	0	6	4	0	4	16	24	0	0	0	2	10	0	0	4	2	2	4	4	2	0	4	2	2	0	NA
comp10594_c0_seq1	0	6	4	0	0	0	2	13	0	2	0	0	0	3	12	2	0	6	4	16	2	0	2	0	0	0	NA
comp10596_c0_seq1	0	0	1	6	0	0	8	8	14	0	8	5	10	0	2	12	0	0	2	2	2	8	2	0	2	0	NA
comp1060_c0_seq1	0	8	33	29	25	12	9	42	81	11	16	42	30	2	10	7	2	8	0	0	4	0	0	0	0	0	cluster_5
comp106015_c0_seq1	167	102	239	237	286	191	359	245	102	78	36	116	183	69	95	109	21	63	72	30	100	137	59	83	149	34	cluster_5
comp10611_c0_seq1	0	0	0	0	0	0	1	2	8	2	2	4	0	4	0	2	4	6	4	12	2	3	18	0	0	0	cluster_2
comp106112_c0_seq1	16	8	17	0	18	33	2	32	10	26	13	34	112	22	28	59	18	62	37	62	18	41	28	40	400	114	cluster_2
comp10620_c0_seq1	8	0	10	14	6	22	12	63	17	8	8	37	16	1	2	6	4	7	13	22	4	10	4	0	0	12	NA
comp10626_c0_seq1	0	0	2	0	10	4	2	2	2	0	4	8	0	4	4	4	0	4	10	0	6	13	0	0	2	0	NA
comp106277_c0_seq1	0	0	0	0	0	2	0	10	10	0	4	10	0	4	0	0	0	3	0	4	4	2	0	7	6	0	NA
comp106292_c0_seq1	6	6	10	2	12	0	4	21	41	4	0	12	9	4	0	14	4	0	0	0	0	0	0	0	0	0	cluster_5
comp10634_c0_seq1	0	9	11	0	2	4	18	34	17	7	29	42	12	8	21	15	4	27	19	14	14	22	2	10	0	0	NA
comp106348_c0_seq1	20	0	9	10	19	0	22	32	13	1	17	17	16	0	6	19	6	4	5	13	2	13	13	9	6	41	NA
comp106369_c0_seq1	0	0	4	0	0	0	0	24	4	6	0	3	0	0	2	2	0	2	3	2	5	0	2	13	6	6	NA
comp10637_c0_seq1	18	0	22	8	0	7	74	28	4	0	24	22	10	14	4	20	0	4	0	2	0	0	0	0	0	0	cluster_5
comp106386_c0_seq1	25	32	18	58	32	24	28	8	0	2	2	0	0	0	8	0	0	0	0	0	2	0	0	0	4	0	cluster_3
comp1064_c0_seq1	0	0	0	0	0	0	0	102	99	2	10	0	0	0	0	0	0	2	0	4	0	6	0	2	0	0	cluster_6
comp106536_c0_seq1	0	0	2	0	2	0	0	4	16	6	4	54	18	0	2	4	0	0	2	6	2	2	0	4	195	0	NA
comp10664_c0_seq1	4	6	4	3	0	16	38	14	0	1	4	17	28	2	5	6	2	19	8	0	12	4	0	4	0	0	NA
comp106678_c0_seq1	21	12	14	6	0	8	0	0	2	2	7	0	10	5	10	10	6	22	8	14	44	15	24	45	230	88	cluster_2
comp106702_c0_seq1	0	0	0	6	0	2	0	10	4	16	6	10	44	4	0	8	0	0	4	26	4	6	2	0	0	0	NA
comp106729_c0_seq1	0	0	0	0	4	0	0	4	4	0	6	8	30	2	2	4	2	0	6	10	2	4	0	2	2	0	NA
comp106770_c0_seq1	156	40	21	12	0	110	12	203	38	40	19	34	0	4	2	2	0	62	4	961	206	858	86	749	438	778	cluster_4
comp106782_c0_seq1	0	0	0	0	6	11	0	13	11	0	8	0	0	0	0	0	0	4	0	0	0	2	0	0	6	36	NA
comp10682_c0_seq1	0	12	6	0	13	12	26	22	25	8	8	6	22	6	4	20	2	2	1	8	8	11	0	10	0	0	NA
comp10686_c0_seq1	128	41	147	213	180	200	892	1012	368	188	368	449	455	127	105	598	224	291	407	379	172	358	104	97	36	14	NA
comp106894_c0_seq1	0	18	0	0	19	0	0	4	0	1	0	0	0	0	0	0	1	2	4	2	6	12	0	0	0	0	cluster_4
comp106958_c0_seq1	0	0	0	0	0	0	0	0	0	0	0	0	12	0	2	0	0	2	0	6	8	18	12	10	0	0	cluster_2
comp107062_c0_seq1	0	18	8	6	34	6	28	25	11	4	3	38	7	11	25	16	0	18	18	27	44	41	10	11	37	2	NA
comp10708_c0_seq2	0	0	4	8	0	0	10	26	0	4	14	11	12	4	8	19	0	5	2	4	4	2	2	0	2	0	NA
comp107086_c0_seq1	0	4	2	0	0	0	0	16	4	6	16	8	0	2	0	5	2	11	2	2	7	21	0	6	17	0	NA
comp10711_c0_seq1	0	8	2	3	0	10	6	30	34	22	33	28	25	7	3	16	13	10	5	3	4	9	2	12	0	12	NA
comp107152_c0_seq1	16	4	0	0	0	0	0	58	36	2	2	2	11	11	8	10	2	0	0	0	0	0	0	0	0	0	cluster_6
comp107198_c0_seq1	0	0	4	11	0	22	12	2	0	0	0	2	0	2	1	16	2	0	0	0	0	0	0	0	0	0	cluster_5
comp10727_c0_seq2	0	0	3	10	0	0	6	0	0	0	0	0	0	0	4	0	0	14	2	12	4	12	2	0	0	0	cluster_4
comp10729_c0_seq1	0	0	2	0	0	0	10	22	11	0	2	6	31	4	0	7	4	0	11	6	6	2	0	0	2	6	NA
comp10731_c0_seq1	0	5	4	14	4	0	7	8	6	2	2	10	10	0	2	11	4	19	2	2	0	12	0	0	0	0	NA
comp107379_c0_seq1	0	4	2	0	0	0	0	145	0	0	0	6	2	0	0	0	0	0	0	2	0	0	0	0	0	0	NA
comp10739_c0_seq1	0	0	6	6	10	0	20	1	15	4	3	10	0	1	4	2	2	0	2	4	4	6	6	0	0	0	NA
comp10739_c1_seq1	20	30	25	38	66	10	187	105	62	42	78	80	32	66	62	60	23	34	45	113	19	20	7	30	0	0	NA
comp107445_c0_seq1	0	0	0	0	0	2	0	20	0	0	6	4	2	2	4	2	4	0	2	2	0	2	6	2	4	14	NA
comp10758_c0_seq2	44	45	53	31	39	42	112	125	96	28	62	35	37	18	24	78	16	32	71	37	40	110	20	27	12	26	NA
comp107590_c0_seq1	28	18	26	84	32	52	138	18	0	2	8	8	10	0	0	4	4	15	8	34	4	12	5	0	0	0	cluster_3
comp10762_c0_seq1	0	0	8	26	0	0	14	30	7	2	0	14	8	0	0	8	0	0	0	2	2	0	0	0	0	0	NA
comp10763_c0_seq1	0	10	0	6	0	2	2	27	0	2	0	6	0	4	0	8	0	1	0	0	4	12	1	4	0	0	NA
comp107660_c0_seq1	0	0	8	0	0	0	12	44	12	4	0	4	0	2	2	4	2	0	0	0	0	0	0	0	2	0	cluster_1
comp107686_c0_seq1	39	14	16	4	0	0	0	0	0	0	0	0	0	0	0	0	0	14	10	20	8	6	12	2	8	10	cluster_4
comp10769_c0_seq1	0	0	0	0	4	0	12	55	11	2	11	5	11	5	5	19	2	8	11	13	10	8	0	2	2	0	NA
comp107709_c0_seq1	4	16	2	0	0	0	2	51	4	0	7	2	4	8	0	2	12	0	3	32	42	15	2	23	8	0	NA
comp10772_c0_seq1	0	0	8	0	1	16	107	42	20	9	19	14	19	6	2	18	6	16	26	4	8	16	7	14	0	0	NA
comp107795_c0_seq1	34	63	29	34	37	28	54	342	462	86	63	220	214	17	55	98	44	6	0	2	4	17	2	0	12	0	cluster_1
comp10792_c0_seq1	40	16	8	24	4	14	28	920	586	87	57	21	39	6	20	36	8	4	21	27	4	20	0	0	0	0	cluster_6
comp10797_c0_seq2	0	0	12	0	0	0	13	0	0	9	2	6	12	6	4	28	2	0	0	4	0	1	2	0	2	0	NA
comp107974_c0_seq1	0	4	8	0	0	2	12	16	14	0	24	2	12	4	0	16	0	12	24	16	16	4	10	12	22	12	NA
comp107984_c0_seq1	22	8	8	10	70	25	14	35	35	13	18	12	16	21	24	10	2	17	5	30	20	40	4	6	61	4	NA
comp108000_c0_seq1	0	0	2	8	12	2	0	8	2	0	0	4	0	4	0	2	0	0	0	3	10	0	4	0	2	49	NA
comp10801_c0_seq1	6	0	6	6	0	6	20	44	1	5	11	6	2	7	2	3	5	8	4	42	2	4	0	0	2	0	NA
comp108033_c0_seq1	0	0	0	0	0	2	8	10	6	0	2	4	0	0	0	0	0	0	14	3	5	0	0	14	0	0	NA
comp10805_c0_seq2	12	2	10	0	10	10	0	0	2	10	0	6	4	0	4	0	0	0	0	0	2	11	36	8	0	0	NA
comp10820_c0_seq1	0	18	23	42	31	17	123	73	57	4	38	36	24	6	16	48	35	15	16	16	24	43	11	35	1	0	NA
comp108200_c0_seq1	6	6	10	6	12	26	24	6	6	4	6	0	4	2	10	2	8	2	7	7	2	4	2	0	4	0	cluster_3
comp10822_c0_seq1	0	2	16	14	0	10	0	0	14	2	0	10	0	0	0	0	10	2	0	0	6	9	2	0	0	0	NA
comp108234_c0_seq1	0	0	0	0	0	0	14	34	14	4	6	4	4	6	6	4	4	12	0	14	6	0	0	2	8	0	NA
comp10824_c0_seq2	0	0	0	0	2	4	0	0	6	2	2	0	0	0	0	4	0	6	5	0	13	5	4	14	0	0	NA
comp108264_c0_seq1	0	0	8	0	0	0	0	0	0	2	0	0	0	0	0	6	2	0	2	0	11	3	5	11	16	0	NA
comp108305_c0_seq1	0	0	2	0	0	0	0	0	4	0	0	0	0	0	0	0	4	0	0	28	2	48	0	8	0	0	cluster_4
comp108311_c0_seq1	10	36	22	12	25	14	14	201	139	31	20	45	48	13	24	36	2	8	0	0	8	8	4	0	0	0	cluster_1
comp10832_c0_seq1	4	0	0	0	38	16	6	13	20	8	2	12	34	0	2	2	0	0	0	0	0	0	0	0	0	0	cluster_5
comp108342_c0_seq1	20	0	0	0	0	0	0	0	0	0	0	0	0	0	0	0	0	0	0	42	169	2	0	0	32	35	NA
comp108385_c0_seq1	18	0	14	26	9	7	18	0	0	0	0	0	6	0	0	2	2	48	47	21	38	45	32	44	200	122	cluster_4
comp10840_c0_seq2	10	10	0	0	14	4	0	0	8	2	2	8	8	0	2	2	0	2	4	6	24	2	2	2	3	0	NA
comp10848_c0_seq1	0	0	6	1	2	4	13	3	4	0	0	1	11	2	2	4	2	6	0	2	6	2	6	2	4	0	NA
comp10861_c0_seq2	4	1	4	15	37	26	16	23	25	23	23	36	12	7	22	37	3	49	15	26	15	15	7	2	0	0	NA
comp10867_c0_seq2	248	502	463	579	609	563	1848	2496	1445	549	1015	1198	1248	369	545	1871	496	1125	1311	1153	767	1239	377	677	185	55	NA
comp108704_c0_seq1	6	16	38	52	20	70	112	128	55	4	14	2	0	0	2	0	0	0	0	0	0	2	4	0	0	0	cluster_5
comp10873_c0_seq1	0	0	12	15	0	0	9	3	0	6	0	6	5	4	4	11	2	21	0	2	4	7	2	6	0	6	NA
comp108756_c0_seq1	16	8	0	0	0	0	0	2	10	2	7	4	0	3	2	0	4	11	0	0	8	2	4	6	8	0	NA
comp108800_c0_seq1	10	27	11	14	0	0	0	2	0	0	0	0	14	0	0	2	0	6	0	0	0	4	0	0	3	0	cluster_4
comp10884_c0_seq1	0	0	4	2	11	5	15	22	9	20	17	17	24	12	10	47	10	2	0	8	4	2	6	0	0	0	cluster_1
comp10886_c0_seq1	0	0	2	0	0	0	12	7	10	10	10	0	4	0	8	4	2	8	4	0	0	9	2	4	0	0	NA
comp10887_c0_seq1	0	4	0	2	4	0	18	38	16	10	11	11	6	12	12	14	11	1	9	31	0	21	0	0	0	0	NA
comp10890_c0_seq1	6	0	4	10	5	2	0	32	2	21	5	8	12	1	7	1	4	2	2	12	10	5	2	4	0	0	NA
comp10891_c0_seq1	0	0	2	0	4	0	2	70	23	2	4	0	0	2	0	0	0	0	0	0	0	2	0	0	0	0	NA
comp108929_c0_seq1	0	0	4	8	0	0	0	24	0	4	0	0	12	0	0	2	4	6	4	6	0	10	0	0	14	14	NA
comp10893_c0_seq1	131	100	121	100	30	79	284	297	154	61	146	113	80	68	52	171	56	143	156	167	109	120	8	40	26	4	NA
comp10896_c0_seq1	0	0	6	10	12	8	53	135	35	14	55	57	29	19	9	65	8	12	28	27	28	22	2	9	10	0	NA
comp10897_c0_seq1	0	4	12	2	0	0	20	25	4	1	5	12	10	2	6	9	0	2	0	2	8	0	0	8	0	0	NA
comp10898_c0_seq1	0	28	35	52	67	61	183	293	139	78	90	162	125	29	90	193	44	75	74	44	66	101	20	78	14	0	NA
comp109123_c0_seq1	0	0	0	0	0	0	0	2	0	2	2	0	0	0	4	2	4	0	0	6	10	8	10	18	0	12	cluster_2
comp109127_c0_seq1	2	2	31	30	16	4	21	4	2	0	0	4	14	5	1	9	0	56	67	73	74	81	55	105	234	136	cluster_4
comp10914_c0_seq2	0	6	2	0	22	4	6	4	12	0	0	0	0	0	0	4	0	0	0	0	4	6	0	0	0	0	NA
comp109164_c0_seq1	0	0	14	7	10	2	4	32	0	2	4	0	4	2	10	0	0	0	2	4	4	2	0	0	10	0	NA
comp10926_c0_seq2	0	8	25	40	8	25	82	80	14	14	23	16	34	9	10	51	10	10	6	42	4	12	5	22	1	18	NA
comp10932_c0_seq1	1	0	2	2	0	2	18	21	0	2	2	6	6	4	2	3	0	0	0	2	0	4	0	10	0	0	NA
comp109339_c0_seq1	2	0	2	10	3	8	44	12	8	2	8	8	8	0	0	0	0	0	0	0	4	0	0	4	0	0	NA
comp10938_c0_seq1	0	8	20	0	4	18	61	18	6	10	28	6	40	9	2	37	9	0	5	0	6	2	3	2	0	0	cluster_5
comp10939_c0_seq1	0	0	12	8	8	6	0	22	10	7	11	10	16	0	0	4	0	0	0	0	0	4	0	0	0	0	NA
comp109399_c0_seq1	0	0	0	0	0	2	14	18	16	10	4	2	15	0	0	8	0	2	10	0	6	3	0	8	0	0	NA
comp109421_c0_seq1	0	0	0	12	0	0	14	1	2	6	5	1	1	1	2	5	10	2	0	0	0	3	0	2	0	16	NA
comp10946_c0_seq1	22	48	44	48	36	36	120	198	34	37	66	94	158	32	28	170	37	26	31	61	28	21	4	34	0	0	cluster_5
comp1095_c0_seq1	0	0	5	0	0	0	10	20	0	0	2	4	1	2	10	10	4	6	2	8	26	22	8	16	10	0	NA
comp109516_c0_seq1	0	0	0	0	6	0	4	8	9	2	2	4	2	4	0	10	0	0	2	16	4	2	0	2	5	0	NA
comp10954_c0_seq1	0	0	0	0	0	0	12	38	5	0	3	8	4	3	4	7	2	0	0	0	3	4	0	0	1	0	NA
comp109565_c0_seq1	0	0	8	2	12	0	0	6	4	0	1	0	0	2	2	0	2	0	0	0	0	4	0	4	8	24	NA
comp10960_c0_seq1	112	132	297	362	220	278	869	1965	503	375	647	595	869	274	332	941	258	333	274	625	276	404	135	246	49	76	NA
comp109644_c0_seq1	0	0	22	8	15	33	29	108	65	83	103	95	209	21	22	33	14	18	107	84	32	33	3	58	78	0	cluster_1
comp109663_c0_seq1	0	8	4	0	0	0	0	6	0	0	0	0	0	0	2	0	0	0	0	18	26	4	0	0	0	0	NA
comp10971_c0_seq1	8	2	6	0	0	4	6	18	18	2	0	5	6	0	6	8	5	12	4	21	5	8	0	0	2	0	NA
comp10973_c0_seq1	28	10	16	21	18	38	50	132	126	41	41	69	77	42	47	107	29	86	41	129	63	80	22	34	6	0	cluster_2
comp109750_c0_seq1	0	0	2	10	0	0	0	4	25	8	0	4	28	0	10	0	0	0	0	0	0	6	0	0	0	0	NA
comp109758_c0_seq1	352	106	60	28	22	2	10	24	8	10	12	10	28	5	4	2	4	4	8	0	0	0	0	0	0	0	cluster_4
comp109778_c0_seq1	6	0	0	12	30	0	0	12	0	0	0	4	0	0	0	0	0	35	32	11	12	11	15	5	43	50	cluster_4
comp10982_c0_seq1	0	0	0	3	0	0	19	10	6	3	20	0	6	2	0	16	2	2	3	8	0	17	0	0	6	0	NA
comp10985_c0_seq1	0	0	0	6	7	12	4	4	2	0	15	8	8	8	0	24	2	0	0	12	0	0	0	0	0	0	NA
comp109864_c0_seq1	0	6	2	0	16	8	4	4	4	4	0	0	2	0	7	6	2	4	16	24	48	24	1	6	23	8	cluster_2
comp10987_c0_seq1	0	12	6	11	6	11	18	100	17	11	24	23	25	10	8	18	2	5	7	21	8	11	6	6	0	0	NA
comp10991_c0_seq1	0	0	2	8	3	2	12	13	9	7	2	11	11	2	0	4	0	0	4	16	0	4	0	0	0	0	NA
comp109915_c0_seq1	0	4	30	34	66	16	54	122	121	32	6	64	15	19	24	22	4	8	7	0	0	15	0	4	0	0	cluster_5
comp10994_c0_seq1	0	0	3	0	16	0	44	24	4	1	4	2	9	2	2	10	0	5	0	10	5	3	0	10	0	0	NA
comp10995_c0_seq1	14	0	17	10	0	14	28	24	14	10	43	31	28	14	8	82	8	11	2	10	6	1	6	14	0	0	NA
comp109979_c0_seq1	0	0	2	2	0	0	0	28	4	0	0	0	12	0	2	8	1	0	8	0	0	0	2	0	13	0	NA
comp11008_c0_seq1	2	0	3	21	16	8	116	64	13	12	15	16	18	11	9	27	12	0	1	4	12	35	8	14	2	0	NA
comp11009_c0_seq2	0	4	2	9	0	4	7	32	4	12	8	15	45	8	2	10	2	8	11	2	10	12	2	14	0	0	NA
comp11012_c0_seq2	0	0	4	12	0	14	14	38	0	13	2	8	22	2	10	11	0	0	7	10	0	2	2	4	0	0	NA
comp110128_c0_seq1	6	0	2	0	0	0	16	8	0	0	0	15	14	0	0	13	0	0	5	0	2	6	4	0	0	0	NA
comp110140_c0_seq1	557	347	40	12	6	4	18	0	0	0	0	0	6	0	0	0	0	4	14	3	4	8	0	0	0	0	NA
comp110255_c0_seq1	0	6	0	0	0	0	0	0	2	0	0	0	0	0	0	0	0	0	0	10	17	6	6	10	12	10	cluster_4
comp110263_c0_seq1	14	0	2	0	0	8	0	0	6	6	4	4	0	2	4	0	8	8	4	8	0	6	6	8	8	0	NA
comp11036_c0_seq1	0	0	10	0	0	9	13	40	11	2	10	9	27	2	2	12	2	4	4	0	0	5	0	0	0	0	NA
comp11038_c0_seq1	0	2	8	6	0	14	24	10	0	7	0	4	4	0	0	2	1	0	2	0	8	1	1	0	0	0	NA
comp110439_c0_seq1	0	0	0	2	0	0	0	5	14	1	2	6	12	2	2	6	0	1	6	6	0	4	0	0	0	0	NA
comp11045_c0_seq1	0	4	8	4	0	4	12	26	4	6	7	2	12	2	4	10	2	0	0	0	2	4	0	8	0	0	NA
comp110471_c0_seq1	336	216	419	923	817	354	303	47	29	12	6	23	28	20	20	12	8	90	39	23	98	76	11	6	12	0	cluster_3
comp110497_c0_seq1	76	32	194	89	63	51	48	38	18	17	0	0	23	6	2	19	5	11	22	25	17	8	0	9	40	0	cluster_3
comp11050_c0_seq1	0	0	6	0	0	10	5	12	2	2	8	4	0	0	0	6	0	8	2	8	4	4	0	0	4	0	NA
comp110518_c0_seq1	0	0	0	0	0	0	0	64	23	11	19	41	15	28	51	27	40	9	17	17	22	9	23	45	62	40	cluster_1
comp11052_c0_seq1	4	32	22	6	0	2	49	171	62	20	61	34	85	19	30	79	8	20	8	64	4	20	12	40	8	0	NA
comp11053_c0_seq1	36	57	154	94	4	62	273	894	311	244	360	400	571	140	151	650	204	164	162	236	106	225	108	170	15	28	cluster_1
comp11054_c0_seq1	0	0	4	0	8	0	12	22	8	2	3	9	2	0	4	0	2	0	2	0	0	2	0	1	4	0	NA
comp11061_c0_seq1	40	0	6	8	0	14	4	16	0	4	0	6	0	3	1	4	0	2	2	6	2	2	0	0	0	0	cluster_3
comp110671_c0_seq1	0	0	0	0	8	0	0	26	2	4	12	2	24	0	2	8	0	0	10	0	0	2	8	10	2	0	NA
comp110692_c0_seq1	17	0	9	10	16	6	10	20	6	13	8	10	20	5	8	15	6	13	9	0	11	5	13	33	169	96	NA
comp110699_c0_seq1	0	8	0	0	0	2	0	0	0	0	0	4	4	0	0	0	0	5	4	18	0	6	30	0	0	0	cluster_4
comp110709_c0_seq1	59	75	15	110	20	50	76	40	12	16	14	4	0	3	4	4	2	4	2	0	14	4	0	4	6	0	cluster_3
comp11073_c0_seq1	0	6	20	12	0	16	4	46	16	13	14	29	24	0	21	21	9	17	26	24	6	20	2	10	0	0	NA
comp11074_c0_seq1	7	4	4	0	4	0	45	28	9	9	17	21	2	4	2	11	4	28	12	24	17	26	1	12	2	0	NA
comp110771_c0_seq1	46	34	24	0	12	4	0	0	0	0	0	0	0	0	4	9	0	2	11	0	0	2	2	6	6	22	cluster_4
comp110840_c0_seq1	13	85	33	20	61	46	72	415	402	93	65	139	231	34	51	116	33	2	4	2	16	11	4	2	8	0	cluster_1
comp110849_c0_seq1	0	16	15	10	5	14	8	28	14	2	3	0	12	5	4	4	0	8	13	15	1	23	13	2	5	0	NA
comp11089_c0_seq1	296	326	226	187	103	77	512	825	363	169	358	231	267	92	39	233	62	493	654	612	215	556	109	177	18	20	cluster_2
comp11097_c0_seq1	2	0	6	6	0	0	6	22	2	8	2	2	23	6	2	17	0	0	6	2	2	0	0	0	0	0	NA
comp11101_c0_seq1	0	10	0	0	4	10	44	52	24	6	27	12	12	5	11	33	18	25	41	10	4	0	2	8	0	0	NA
comp11105_c0_seq1	0	6	2	1	4	0	17	8	0	9	3	8	17	2	9	6	2	1	0	2	2	8	2	0	0	0	NA
comp11108_c0_seq1	66	40	62	110	34	63	211	437	155	81	137	133	191	73	67	194	84	163	166	160	104	163	22	51	10	8	NA
comp11109_c0_seq1	0	0	11	38	7	10	110	27	18	8	21	32	22	12	6	2	21	31	12	4	0	14	14	0	0	0	NA
comp1111_c0_seq1	0	0	2	0	6	0	12	12	6	6	4	6	0	0	8	5	0	2	2	4	2	4	2	0	4	27	NA
comp11110_c0_seq2	0	0	12	4	12	0	0	40	30	20	4	38	25	10	2	12	0	0	2	14	8	2	3	0	14	6	NA
comp11113_c0_seq1	14	28	30	59	48	25	237	139	52	28	60	83	106	22	33	96	39	36	36	77	33	77	19	18	4	8	NA
comp11113_c1_seq1	0	2	2	0	8	4	33	8	9	0	4	2	1	0	0	4	4	1	2	6	0	2	0	0	0	0	NA
comp11117_c0_seq1	2	8	0	0	0	0	18	0	17	2	2	2	6	1	10	0	0	2	4	0	10	18	5	0	0	8	NA
comp11136_c0_seq1	5	14	22	4	0	12	56	43	41	18	4	54	26	14	5	50	4	22	28	18	15	34	11	0	4	0	NA
comp11141_c0_seq1	225	367	295	324	200	247	914	1104	446	300	505	529	522	157	292	641	197	686	592	516	238	490	118	342	78	20	NA
comp11142_c0_seq1	0	0	0	0	0	2	1	24	0	4	3	13	6	2	3	10	4	1	3	3	6	6	2	0	0	0	cluster_1
comp11146_c0_seq1	0	0	0	10	0	2	0	41	0	2	4	7	6	2	6	7	0	8	4	8	0	2	0	2	0	0	NA
comp11168_c0_seq2	0	0	5	3	0	0	0	11	4	0	1	7	4	0	0	2	0	12	0	16	0	4	3	0	0	0	NA
comp11170_c0_seq1	2	0	6	4	6	27	115	494	160	205	252	215	346	106	110	368	151	45	35	144	19	37	27	37	19	10	cluster_1
comp11174_c0_seq1	0	0	10	30	0	2	37	26	6	8	8	9	13	2	0	4	12	10	2	10	6	13	6	0	0	0	NA
comp11174_c1_seq1	0	0	2	20	14	7	95	52	9	19	30	12	32	4	13	26	7	17	23	6	16	29	2	0	2	0	NA
comp11185_c0_seq1	18	4	0	0	0	2	2	2	13	0	0	5	0	6	4	6	4	0	4	4	14	4	0	2	0	0	NA
comp11189_c0_seq1	40	57	118	90	47	104	282	560	191	135	166	200	180	90	112	249	92	230	205	238	128	229	50	85	16	16	cluster_2
comp11191_c0_seq1	35	119	117	191	61	134	586	855	322	166	305	301	397	170	157	574	176	294	262	255	92	165	59	86	20	44	NA
comp11193_c0_seq1	0	2	2	3	0	8	0	2	2	0	1	1	5	0	2	9	6	2	5	10	0	2	10	2	0	0	NA
comp11195_c0_seq1	0	4	8	13	0	0	10	36	42	6	22	16	14	8	2	6	4	0	0	6	2	12	0	0	6	2	NA
comp11204_c0_seq1	14	0	2	10	4	0	43	25	2	18	6	6	10	2	2	2	0	2	1	0	0	2	4	6	0	0	NA
comp11206_c0_seq1	0	0	0	0	4	12	0	7	8	6	10	16	18	4	0	15	5	0	0	2	0	2	4	0	0	0	NA
comp1121_c0_seq1	310	208	337	489	319	151	308	178	85	59	61	79	333	78	137	164	52	640	485	634	722	1003	892	1122	5021	2218	cluster_4
comp11212_c0_seq1	0	4	0	0	0	0	16	6	4	0	3	4	1	0	0	0	0	2	6	0	13	8	0	0	0	0	NA
comp11213_c0_seq1	16	12	7	17	30	29	72	318	54	24	76	131	147	6	17	124	88	36	30	66	30	31	24	25	6	0	cluster_1
comp11226_c0_seq1	0	0	0	0	8	0	3	8	3	4	9	10	8	2	2	6	8	0	0	2	0	2	0	0	0	0	NA
comp11230_c0_seq1	40	73	87	59	23	68	292	177	82	94	163	185	219	81	79	266	101	46	58	183	19	75	15	41	10	0	NA
comp11240_c0_seq1	0	0	5	0	0	22	0	22	13	11	7	10	14	7	2	12	2	12	10	10	2	0	6	0	0	0	NA
comp11251_c0_seq1	0	0	5	2	0	0	12	0	10	6	10	14	2	0	2	6	0	0	0	0	2	4	1	2	0	0	NA
comp11258_c0_seq1	14	12	30	70	6	11	62	84	32	33	59	41	40	13	6	65	8	43	22	27	15	22	0	5	6	0	NA
comp11259_c0_seq1	0	5	4	0	2	0	0	4	6	4	5	2	20	2	8	26	6	8	7	0	2	0	1	0	0	0	NA
comp1126_c0_seq1	0	2	1	0	0	0	0	8	2	4	3	8	0	0	6	0	6	10	2	3	8	26	14	19	3	13	cluster_2
comp11271_c0_seq1	18	0	4	12	0	0	4	8	12	0	2	9	2	0	4	12	4	0	12	2	3	0	0	0	8	4	NA
comp11276_c0_seq1	24	10	2	0	6	0	28	54	25	13	26	18	32	8	8	25	5	10	6	22	9	6	6	4	10	0	NA
comp11284_c0_seq1	16	12	10	0	0	0	0	11	0	5	2	0	0	0	2	0	0	8	0	5	11	2	7	2	0	0	NA
comp11304_c0_seq1	12	10	6	20	8	13	29	74	20	14	11	12	16	6	18	20	0	6	24	2	2	20	0	8	0	0	NA
comp11311_c0_seq1	0	2	16	20	0	10	55	67	9	6	4	12	26	2	12	31	0	10	0	3	0	8	6	0	0	0	NA
comp11312_c0_seq1	0	0	0	0	0	0	16	37	12	16	2	15	7	0	0	9	0	2	3	3	6	2	0	0	0	0	NA
comp11313_c0_seq1	14	14	2	0	0	0	16	25	22	4	2	0	4	6	4	2	2	12	11	15	0	2	0	2	0	0	NA
comp11313_c1_seq1	6	12	0	0	0	0	4	19	10	2	6	9	2	4	2	10	8	4	2	9	2	2	0	0	0	0	NA
comp11322_c0_seq1	0	0	2	0	2	10	6	23	9	4	0	8	4	7	4	8	0	0	0	8	1	6	0	4	0	0	NA
comp11353_c0_seq1	2	0	8	10	8	12	18	18	4	4	20	0	9	15	4	2	8	9	3	12	1	19	4	2	0	0	NA
comp11358_c0_seq1	787	870	1797	1355	583	1182	4489	1406	717	905	1356	1849	2021	723	718	3617	926	400	389	962	298	834	281	663	80	64	cluster_5
comp11359_c0_seq1	0	0	2	0	0	0	0	4	2	8	7	5	16	1	0	2	8	0	4	0	2	5	2	0	0	0	NA
comp11366_c0_seq1	93	162	135	125	134	140	634	832	476	152	332	340	367	145	162	464	156	381	361	375	347	468	76	308	74	20	cluster_2
comp11367_c0_seq1	0	0	0	6	0	12	14	0	2	0	7	13	6	4	1	0	2	0	10	12	0	2	0	0	0	0	NA
comp11370_c0_seq1	275	326	427	389	296	511	1436	2555	819	483	1016	892	1041	349	346	1421	442	487	435	835	327	739	180	458	86	62	NA
comp11371_c0_seq1	42	90	115	165	163	175	371	543	310	208	246	239	172	121	173	387	92	254	205	270	153	312	54	238	30	2	NA
comp11377_c0_seq1	26	64	38	6	48	26	246	166	118	33	136	84	108	27	30	174	39	48	37	42	5	59	12	23	0	0	cluster_5
comp1138_c0_seq1	0	0	8	0	0	0	18	0	0	0	4	0	4	7	4	0	0	0	2	0	10	12	14	2	0	0	NA
comp11384_c0_seq1	0	0	4	2	2	6	34	30	12	15	2	6	5	0	6	10	3	12	18	17	2	12	0	14	4	0	NA
comp11388_c0_seq1	0	0	0	4	0	8	0	14	4	2	11	4	11	0	2	14	0	0	0	0	6	8	0	0	0	0	NA
comp11398_c0_seq1	34	107	54	40	21	89	173	216	80	44	24	38	44	18	50	92	25	90	93	87	36	51	11	20	6	14	NA
comp11405_c0_seq1	2	0	24	29	2	22	97	81	23	7	21	33	33	0	8	36	6	6	2	0	4	0	1	0	2	0	cluster_5
comp11409_c0_seq1	0	0	14	0	0	2	10	4	8	14	4	14	8	0	6	5	2	13	12	14	6	0	0	0	0	0	NA
comp11410_c0_seq1	2	0	21	17	0	5	30	10	5	14	2	1	9	1	0	18	2	0	0	0	0	2	2	0	0	0	cluster_5
comp11416_c0_seq2	15	53	84	78	80	108	507	259	98	29	48	83	41	20	33	57	30	18	37	76	47	131	31	65	7	2	cluster_5
comp11416_c1_seq1	32	8	34	37	4	43	120	181	73	42	84	69	76	16	27	119	40	52	61	72	99	80	21	41	11	0	NA
comp11419_c0_seq1	0	0	0	4	0	0	4	4	0	2	0	2	21	0	0	5	0	9	5	2	5	8	1	2	3	0	NA
comp11420_c0_seq1	24	4	0	0	18	6	10	10	0	4	11	10	2	4	20	14	6	0	2	4	18	2	2	2	7	8	NA
comp11428_c0_seq1	0	2	2	8	12	4	2	19	0	0	0	8	0	2	0	4	2	0	0	4	0	4	2	0	6	12	NA
comp11433_c0_seq1	0	0	0	12	0	0	4	25	0	10	2	6	9	6	4	0	12	0	2	8	8	4	2	0	0	0	NA
comp11434_c0_seq2	0	0	22	18	14	19	52	70	14	20	17	21	25	6	2	11	0	0	4	0	0	2	4	0	6	0	cluster_5
comp11436_c0_seq1	0	1	4	0	0	4	2	16	3	0	2	4	0	2	2	2	0	5	5	0	18	10	0	6	6	0	NA
comp11443_c0_seq1	0	30	25	26	2	10	39	34	8	4	22	37	21	5	19	17	6	8	22	8	14	19	4	2	0	0	NA
comp11447_c0_seq1	0	0	11	40	2	6	38	48	4	4	16	12	20	2	6	17	4	0	0	4	0	0	0	0	0	0	cluster_5
comp11449_c0_seq1	0	0	2	0	6	0	0	14	4	0	2	8	10	0	5	3	2	8	9	2	0	8	0	0	0	0	NA
comp11461_c0_seq1	0	4	0	0	14	8	0	12	16	3	11	6	29	8	0	7	0	6	5	8	6	4	0	0	0	0	NA
comp11470_c0_seq1	42	67	51	64	37	47	238	167	122	42	62	62	52	19	40	94	25	80	76	53	77	131	34	70	8	10	cluster_2
comp11471_c0_seq1	122	93	148	110	117	143	369	524	127	120	157	153	192	67	83	250	99	136	80	223	30	56	27	62	14	0	cluster_5
comp11472_c0_seq1	20	0	11	9	18	2	102	115	38	40	37	37	71	14	13	71	8	31	51	48	24	40	12	17	8	8	NA
comp11473_c0_seq1	10	8	20	20	38	6	55	88	21	34	34	48	46	10	9	24	19	10	4	90	21	28	11	7	0	0	NA
comp11474_c0_seq1	16	22	45	56	67	45	154	393	74	53	86	116	143	39	38	143	64	62	67	112	83	78	27	46	9	2	NA
comp11475_c0_seq1	0	0	26	18	26	30	49	274	72	68	68	102	167	41	46	172	51	3	10	44	18	22	20	32	5	6	cluster_1
comp11476_c0_seq1	69	146	128	181	105	87	409	502	307	116	251	200	171	98	94	357	62	101	186	204	105	210	35	122	8	16	NA
comp11477_c0_seq1	67	115	149	121	62	127	316	511	177	152	182	216	235	83	139	318	112	205	154	345	153	265	74	188	79	26	cluster_2
comp11478_c0_seq1	4	6	5	7	12	10	6	18	2	6	12	7	18	4	0	16	0	11	18	14	4	11	6	3	0	0	NA
comp11479_c0_seq1	0	0	3	18	27	4	52	24	18	2	15	22	65	16	6	43	8	30	2	8	0	2	0	0	0	0	NA
comp11480_c0_seq1	4	1	26	32	0	21	30	24	4	14	22	19	11	2	8	18	12	14	17	4	14	16	5	10	0	0	NA
comp11481_c0_seq1	28	28	77	84	63	80	267	313	155	80	184	138	195	81	56	222	90	108	111	52	62	128	35	74	15	0	NA
comp11482_c0_seq1	96	240	278	407	178	293	1019	452	140	79	156	106	159	37	79	80	45	426	242	581	118	247	88	162	26	8	cluster_3
comp11483_c0_seq1	76	111	98	123	76	83	176	464	118	68	122	100	157	36	51	112	38	68	62	152	60	79	57	48	16	0	NA
comp11484_c0_seq1	222	96	341	441	364	410	934	1698	670	334	553	511	615	195	218	902	220	175	295	497	282	430	114	311	63	32	NA
comp11485_c0_seq1	16	0	0	8	22	30	138	1019	576	268	605	499	607	254	242	902	266	116	194	219	141	167	115	138	32	36	cluster_1
comp11487_c0_seq1	0	6	2	0	5	0	12	40	5	10	12	5	0	8	4	6	0	54	53	26	12	35	0	0	8	0	cluster_2
comp11488_c0_seq1	24	56	78	134	16	73	136	182	106	64	111	109	134	41	27	146	39	43	52	95	26	61	11	43	12	0	cluster_5
comp11490_c0_seq1	27	10	10	30	0	2	84	49	44	7	31	61	14	9	16	34	27	15	14	32	10	22	3	24	2	0	NA
comp11492_c0_seq1	19	0	26	1	10	20	11	130	77	38	62	56	25	21	23	71	4	59	55	72	28	58	11	18	18	47	cluster_2
comp11493_c0_seq1	7	1	3	28	10	28	22	12	9	9	21	18	15	12	4	15	4	26	18	17	2	15	0	1	4	0	NA
comp11494_c0_seq1	18	148	342	409	82	180	1290	315	164	140	237	319	387	59	160	324	182	124	151	68	58	143	54	121	4	0	cluster_5
comp11495_c0_seq1	184	251	162	229	143	182	821	835	476	153	360	309	251	110	181	622	131	448	489	472	331	360	76	187	29	16	NA
comp11497_c0_seq1	42	32	171	123	78	102	167	550	249	86	156	169	194	60	57	241	89	43	45	51	15	60	20	18	22	8	cluster_5
comp11498_c0_seq1	0	22	6	2	2	2	40	22	8	6	13	17	7	4	4	10	4	18	15	11	8	13	0	1	0	0	NA
comp11499_c0_seq1	0	0	2	0	0	0	18	81	23	13	20	11	40	6	13	49	16	8	8	6	0	6	5	0	0	0	cluster_1
comp11500_c0_seq1	22	10	67	70	35	75	163	266	77	65	71	81	80	28	24	127	37	61	21	82	17	48	24	22	1	0	NA
comp11501_c0_seq1	20	38	71	91	20	54	252	253	153	62	170	178	203	58	60	333	60	24	17	50	9	20	12	31	2	6	cluster_5
comp11502_c0_seq1	334	349	225	169	60	223	701	985	348	314	634	398	443	150	175	782	256	491	320	646	261	511	139	185	25	16	NA
comp11503_c0_seq1	0	0	6	2	8	0	0	1	0	10	2	2	2	1	4	0	10	8	4	2	0	2	2	0	2	2	NA
comp11504_c0_seq2	90	40	106	36	64	148	114	238	126	122	177	125	85	68	89	196	65	111	184	202	64	57	43	70	9	0	NA
comp11505_c0_seq1	48	2	34	62	28	32	154	195	80	43	57	63	80	18	38	144	12	98	92	97	53	133	40	72	1	0	cluster_2
comp11506_c0_seq1	0	0	8	28	12	8	72	318	58	37	136	140	117	57	30	240	53	4	48	18	20	19	11	12	6	0	cluster_1
comp11507_c0_seq1	10	24	30	49	73	47	96	334	132	87	133	163	142	47	22	135	67	44	91	88	34	68	25	46	11	23	NA
comp11508_c0_seq1	48	2	50	26	2	41	70	101	24	30	75	66	38	41	16	121	22	24	13	65	24	15	14	17	2	0	NA
comp11510_c0_seq1	4	20	26	18	14	18	48	48	17	7	10	38	18	14	14	48	26	19	22	26	12	20	4	12	4	4	NA
comp11512_c0_seq1	82	18	203	207	118	188	508	627	166	135	209	248	264	77	79	332	117	75	58	111	43	148	46	76	20	0	cluster_5
comp11513_c0_seq1	10	8	7	2	6	0	26	10	12	10	2	17	19	4	6	24	10	30	3	17	20	28	0	12	0	0	NA
comp11514_c0_seq2	66	38	61	78	63	77	167	651	175	90	239	232	278	93	91	324	41	138	89	209	49	125	20	75	4	8	cluster_1
comp11515_c0_seq1	24	24	106	178	44	62	238	394	155	46	145	116	132	35	22	153	32	24	5	38	16	46	23	27	4	0	cluster_5
comp11516_c0_seq1	368	402	377	381	387	492	1286	1580	831	435	802	580	504	284	332	1002	325	597	676	905	471	906	190	463	78	44	NA
comp11517_c0_seq1	140	76	214	160	88	171	412	521	270	136	305	253	329	110	136	524	133	100	49	249	68	110	23	42	7	0	cluster_5
comp11519_c0_seq1	112	40	137	118	102	152	259	913	231	215	234	398	256	121	119	392	125	137	121	321	58	150	52	60	34	6	NA
comp11520_c0_seq1	0	6	6	37	8	12	6	75	33	24	17	29	60	10	8	14	4	0	6	46	0	6	0	0	2	8	NA
comp11521_c0_seq1	0	6	26	12	9	16	96	34	22	21	30	42	31	8	18	66	10	42	48	8	15	40	10	19	0	4	NA
comp11522_c0_seq1	0	0	2	0	0	8	17	11	18	7	5	25	21	2	2	9	2	4	18	5	4	6	4	4	0	0	NA
comp11523_c0_seq1	17	22	35	33	10	36	100	28	10	31	94	76	75	7	12	92	37	6	13	36	19	55	1	8	4	0	NA
comp11524_c0_seq1	6	22	27	2	0	9	42	183	55	21	35	40	35	39	17	31	8	23	38	31	32	51	10	10	0	0	NA
comp11525_c0_seq1	24	19	37	33	2	25	106	99	53	13	48	58	27	11	16	39	12	16	41	55	20	38	5	5	0	0	NA
comp11529_c0_seq1	0	21	0	18	4	0	0	91	2	5	20	19	30	14	14	7	4	30	10	88	8	14	8	4	0	0	NA
comp11529_c1_seq1	36	55	60	62	77	86	360	378	123	61	122	146	113	55	44	179	65	76	82	137	52	99	12	26	12	0	NA
comp11530_c0_seq1	0	12	2	12	0	4	59	24	16	6	7	6	9	4	2	24	2	10	11	12	16	40	2	6	0	0	NA
comp11531_c0_seq1	32	41	45	53	44	30	128	123	35	33	71	99	53	27	26	133	30	20	29	52	70	95	29	42	2	0	NA
comp11532_c0_seq1	205	132	252	219	164	255	659	958	397	266	327	501	286	218	210	609	208	463	446	540	253	363	89	174	26	8	NA
comp11533_c0_seq1	9	26	22	34	40	41	124	154	91	29	48	64	50	28	37	75	13	50	33	82	47	30	6	32	10	16	NA
comp11534_c0_seq1	0	0	0	0	0	0	14	35	16	4	5	0	4	0	0	1	0	6	10	2	10	6	2	14	0	0	NA
comp11536_c0_seq2	4	12	15	14	14	16	34	57	22	13	28	21	37	29	13	29	7	19	11	25	19	21	14	12	2	0	NA
comp11537_c0_seq1	18	40	22	22	0	2	64	92	52	25	29	40	26	25	27	55	18	89	73	88	35	35	2	12	4	0	NA
comp11537_c1_seq1	151	117	142	292	110	154	643	761	321	184	244	340	185	113	116	388	140	175	225	342	148	283	69	94	15	28	NA
comp11538_c0_seq1	2	4	40	38	8	232	0	154	28	161	42	43	14	45	2	43	309	10	45	10	0	2	2	4	0	0	cluster_5
comp11539_c0_seq1	180	142	371	254	214	258	469	1199	402	369	495	533	460	259	217	622	190	346	305	721	232	401	122	176	40	86	NA
comp11540_c0_seq1	22	27	89	111	28	46	312	388	133	97	102	178	148	64	91	161	79	126	123	192	80	89	64	91	53	14	NA
comp11541_c0_seq1	0	0	5	16	0	2	16	22	19	8	7	12	34	6	8	12	0	4	4	2	12	18	9	4	0	0	NA
comp11542_c0_seq1	0	6	12	4	2	7	19	46	2	11	20	6	22	6	10	21	16	9	32	4	8	11	0	6	0	0	NA
comp11543_c0_seq1	32	11	0	6	0	0	10	4	6	0	0	2	1	0	0	6	0	20	25	7	2	0	2	0	0	0	cluster_4
comp11545_c0_seq1	19	0	6	16	33	20	38	227	129	97	78	198	196	54	38	170	62	32	15	29	12	32	21	16	4	0	cluster_1
comp11546_c0_seq1	12	12	52	53	3	11	103	90	31	15	9	15	23	8	9	39	15	31	37	8	38	69	10	18	2	0	cluster_2
comp11547_c0_seq1	22	26	35	28	8	12	111	95	20	25	40	40	68	19	38	43	12	57	46	40	34	44	2	6	7	10	NA
comp11549_c0_seq1	36	2	54	56	72	29	79	318	85	50	86	140	135	42	48	114	26	47	62	84	20	63	13	46	5	0	NA
comp11550_c0_seq1	29	4	2	14	6	8	18	6	14	5	18	11	17	2	3	8	4	2	12	11	14	2	5	0	0	0	NA
comp11551_c0_seq1	18	0	8	4	16	15	42	107	22	5	16	24	50	12	23	33	18	20	12	22	14	23	5	6	0	0	NA
comp11553_c0_seq1	36	0	6	20	12	21	54	82	30	4	25	47	26	20	32	50	16	18	16	36	12	26	7	33	2	16	NA
comp11554_c0_seq1	102	18	58	0	24	67	113	229	159	59	80	80	49	66	89	172	56	159	132	176	146	181	32	90	16	2	NA
comp11555_c0_seq1	8	8	8	46	30	9	67	64	50	9	46	51	19	16	19	52	16	50	59	10	51	30	9	40	9	0	NA
comp11558_c0_seq1	32	44	97	105	74	60	480	171	83	42	126	144	57	34	67	232	67	179	155	68	98	244	49	72	26	8	NA
comp11559_c0_seq1	19	42	32	35	12	40	131	129	97	32	92	85	25	37	32	83	42	53	71	56	77	86	25	57	12	6	NA
comp11561_c0_seq1	37	28	171	139	97	159	470	1548	402	478	539	801	946	282	278	891	339	263	208	665	137	230	95	258	38	32	cluster_1
comp11562_c0_seq1	0	0	4	0	0	4	0	6	12	4	13	2	2	0	4	11	6	18	8	6	6	12	0	1	0	0	NA
comp11563_c0_seq1	33	0	34	50	21	27	192	138	44	33	50	49	69	18	38	85	18	37	67	60	45	68	16	31	8	30	NA
comp11564_c0_seq2	28	63	121	150	78	99	389	389	167	56	130	79	161	51	47	133	60	105	127	242	79	144	55	122	14	0	cluster_2
comp11565_c0_seq1	8	0	16	6	6	2	32	20	9	3	4	0	17	4	20	12	2	42	30	4	14	15	6	9	10	24	NA
comp11567_c0_seq1	0	0	2	0	2	8	8	43	6	7	18	25	31	11	7	11	7	17	4	16	8	14	2	0	4	0	cluster_1
comp11568_c0_seq1	60	102	208	221	165	139	782	393	121	89	122	111	191	80	79	301	70	175	229	165	183	237	53	96	17	22	cluster_2
comp11569_c0_seq1	83	76	105	122	2	108	220	389	220	118	210	228	263	71	103	316	54	229	170	223	125	281	71	154	22	46	cluster_2
comp11570_c0_seq1	108	86	271	234	130	230	876	638	237	153	249	209	240	112	177	348	78	383	287	313	159	440	131	190	32	28	cluster_2
comp11572_c0_seq1	223	131	235	210	134	241	1067	875	498	207	467	464	418	234	171	841	300	190	259	404	237	392	77	220	22	16	NA
comp11573_c0_seq1	181	228	529	306	250	411	1232	1848	790	514	885	896	851	314	437	1217	478	631	669	640	392	725	223	550	68	84	NA
comp11574_c0_seq1	0	4	30	24	2	38	69	56	13	24	30	21	39	8	8	40	26	0	2	12	2	6	0	0	0	0	cluster_5
comp11575_c0_seq1	6	10	22	26	0	24	30	46	22	4	14	0	12	0	16	8	10	0	14	12	2	18	6	22	4	0	NA
comp11576_c0_seq1	0	0	0	0	23	12	36	83	41	14	32	10	18	17	16	26	2	9	18	24	27	39	4	28	12	2	NA
comp11578_c0_seq1	126	127	198	221	129	196	613	543	265	145	326	256	171	94	140	389	135	136	176	327	133	215	76	151	43	8	cluster_2
comp11579_c0_seq1	10	0	57	22	0	23	34	28	28	22	25	48	47	21	16	69	8	11	5	23	9	23	12	24	0	0	NA
comp11583_c0_seq1	0	0	7	12	2	2	14	18	13	4	6	6	14	5	3	9	1	10	4	8	8	8	4	0	0	0	NA
comp11586_c0_seq1	0	0	0	2	0	2	0	27	5	22	3	10	3	2	4	9	2	9	2	18	4	16	5	0	0	0	cluster_1
comp11587_c0_seq1	78	53	135	151	152	147	411	899	293	136	299	259	264	83	98	354	74	115	130	262	83	137	56	72	28	30	NA
comp11588_c0_seq1	26	2	34	47	36	47	141	268	112	49	104	99	108	51	24	174	46	32	15	47	14	65	13	42	9	0	cluster_1
comp11589_c0_seq1	0	22	14	45	1	21	71	63	24	7	26	19	24	13	22	23	10	38	35	15	16	44	14	18	5	0	NA
comp11591_c0_seq1	62	4	46	28	52	43	106	110	35	51	58	95	73	32	32	143	41	36	19	47	10	43	5	22	4	30	cluster_5
comp11592_c0_seq1	82	92	137	123	125	144	571	704	367	115	285	219	228	83	90	358	108	109	116	132	78	147	51	105	43	8	cluster_5
comp11593_c0_seq1	20	17	10	29	44	4	86	508	233	76	184	187	130	65	63	141	44	147	145	139	113	135	55	95	17	0	cluster_1
comp11594_c0_seq1	157	44	199	232	145	187	507	613	168	129	193	206	155	136	85	371	89	231	286	253	176	232	49	169	34	24	cluster_2
comp11595_c0_seq1	0	20	6	8	14	6	43	42	18	1	13	18	45	14	6	39	4	24	5	19	10	13	6	7	4	0	NA
comp11597_c0_seq1	14	0	2	0	6	0	0	130	76	46	38	66	121	40	20	96	42	9	26	53	10	19	17	26	8	8	cluster_1
comp11598_c0_seq1	0	24	50	24	53	80	161	226	99	94	96	120	51	54	70	200	49	43	116	161	95	85	32	42	16	0	NA
comp11599_c0_seq1	4	8	2	6	10	1	1	4	3	0	3	4	2	4	6	9	0	0	6	13	0	12	0	0	0	0	NA
comp11600_c0_seq1	82	122	87	83	68	67	413	325	124	37	101	63	67	68	53	121	21	146	132	226	113	177	33	56	8	0	cluster_2
comp11601_c0_seq1	44	45	95	56	67	52	207	451	110	63	136	148	158	32	55	161	59	50	100	162	42	79	30	68	12	26	NA
comp11602_c0_seq2	336	312	376	464	213	430	942	1340	705	382	632	541	553	271	358	1045	235	434	521	1184	382	613	143	376	65	26	NA
comp11603_c0_seq1	104	168	227	322	121	341	1509	1286	409	240	587	524	487	202	183	884	235	229	222	424	162	373	69	214	38	46	NA
comp11604_c0_seq1	6	34	41	25	16	4	99	53	48	26	33	48	110	9	8	69	15	25	24	48	21	17	5	11	0	11	NA
comp11605_c0_seq1	40	38	108	131	99	98	403	404	278	75	176	305	168	71	96	445	144	111	173	178	172	280	108	199	30	12	NA
comp11606_c0_seq1	44	27	155	256	194	249	838	1294	564	346	529	579	693	177	205	686	294	345	432	361	152	233	119	153	46	14	NA
comp11607_c0_seq1	54	64	46	91	23	82	86	295	89	85	62	88	99	43	34	169	41	185	169	152	34	65	26	56	6	26	NA
comp11608_c0_seq1	0	0	4	0	0	12	5	13	10	2	13	6	2	4	2	14	6	11	26	17	24	9	14	4	2	0	cluster_2
comp11609_c0_seq1	0	1	6	6	0	6	9	24	13	9	20	18	23	8	23	5	2	20	14	28	6	17	2	1	0	0	NA
comp11610_c0_seq1	10	0	8	0	0	0	0	0	0	0	1	10	2	4	2	2	0	26	17	33	18	16	4	20	0	0	cluster_4
comp11611_c0_seq1	25	6	36	16	16	21	62	91	34	18	44	19	70	14	14	47	20	40	60	47	26	42	13	16	12	0	NA
comp11611_c1_seq1	35	51	70	108	54	93	264	1557	476	441	614	721	843	324	413	1185	373	225	154	487	137	223	83	195	44	6	cluster_1
comp11612_c0_seq1	228	323	267	344	265	348	758	1383	728	313	515	659	520	246	265	826	248	332	349	820	383	617	205	349	58	58	NA
comp11613_c0_seq1	279	535	233	168	50	40	269	160	80	16	77	66	68	9	2	34	7	584	414	651	129	310	32	56	15	8	cluster_4
comp11615_c0_seq1	14	22	36	62	36	69	110	397	159	103	106	97	136	39	56	126	35	83	71	90	51	87	20	60	9	33	NA
comp11616_c0_seq1	8	26	6	0	2	8	14	153	44	9	37	32	36	10	13	20	14	36	33	59	32	14	24	4	0	0	NA
comp11618_c0_seq1	3	0	1	25	10	20	59	75	7	10	30	35	21	12	21	38	12	14	35	2	7	16	4	10	4	0	NA
comp11620_c0_seq1	18	0	13	24	17	18	31	100	33	28	41	41	69	25	22	43	14	14	2	49	12	12	16	26	4	0	NA
comp11623_c0_seq1	494	328	266	191	159	85	567	787	282	186	314	296	361	110	109	391	138	544	356	551	150	264	83	127	28	42	cluster_2
comp11624_c0_seq1	82	15	194	145	100	84	395	472	211	36	139	160	181	20	13	161	91	34	90	70	51	76	27	37	7	10	cluster_5
comp11626_c0_seq1	253	382	107	35	10	20	89	277	152	72	60	49	31	18	14	35	20	865	508	332	127	156	41	58	10	0	cluster_4
comp11627_c0_seq1	129	84	144	205	253	72	39	53	67	33	45	26	107	24	102	30	9	28	47	23	82	72	31	26	34	28	cluster_3
comp11628_c0_seq1	6	52	63	105	16	48	231	232	109	52	89	104	145	27	41	182	51	68	134	69	91	107	33	37	8	0	NA
comp11629_c0_seq1	4	10	4	4	2	6	0	28	4	6	12	20	12	7	7	20	6	12	12	15	10	9	3	8	8	0	NA
comp11630_c0_seq1	20	0	33	17	61	47	66	196	109	63	81	56	67	53	45	134	35	47	51	120	37	66	7	44	2	0	NA
comp11631_c0_seq1	0	20	20	14	11	2	58	66	67	16	21	23	6	13	6	64	23	29	26	12	18	49	14	20	2	0	NA
comp11632_c0_seq1	0	0	2	0	2	10	33	88	12	5	30	11	22	10	2	43	13	18	0	12	1	2	2	0	4	0	NA
comp11632_c1_seq1	86	62	72	147	99	100	371	622	154	114	199	214	248	85	57	197	60	226	168	263	82	117	44	54	42	0	NA
comp11633_c0_seq1	0	0	10	10	4	0	15	75	14	10	15	12	5	13	0	29	3	12	10	16	8	17	6	0	2	0	NA
comp11634_c0_seq1	12	0	12	5	22	6	3	12	22	4	32	9	0	4	7	31	10	2	8	10	19	24	8	14	0	0	NA
comp11635_c0_seq1	0	6	7	17	2	17	88	97	5	25	31	20	49	4	6	55	17	10	29	45	2	26	0	2	6	0	NA
comp11636_c0_seq1	0	0	10	8	0	0	27	48	17	8	4	15	6	4	8	20	8	0	4	17	6	18	4	4	0	0	NA
comp11639_c0_seq1	62	14	99	110	84	79	276	501	147	114	138	249	262	131	119	426	93	146	99	313	93	133	75	115	24	4	NA
comp11640_c0_seq1	59	28	34	14	20	57	61	119	52	48	56	92	78	21	30	83	30	36	53	88	45	52	38	67	12	20	NA
comp11642_c0_seq1	0	35	43	64	16	27	191	205	118	43	78	83	66	43	40	80	37	81	77	28	50	62	8	55	6	16	NA
comp11643_c0_seq1	74	20	70	103	37	60	174	346	105	69	86	85	179	48	46	155	67	27	38	100	29	61	8	36	4	14	cluster_5
comp11644_c0_seq1	0	0	6	0	4	15	20	19	14	0	6	2	10	1	10	2	8	2	4	21	12	12	20	0	2	1	NA
comp11645_c0_seq1	0	0	10	0	4	0	43	253	131	31	115	107	162	30	53	213	40	26	63	46	16	12	12	24	0	8	cluster_1
comp11646_c0_seq1	16	1	10	32	22	39	12	228	45	39	53	35	40	10	16	85	8	43	30	45	8	30	7	22	4	0	NA
comp11647_c0_seq1	25	12	1	16	4	0	14	2	0	0	6	0	2	0	4	2	0	7	9	16	2	3	0	8	6	14	cluster_4
comp11649_c0_seq1	29	25	49	83	101	49	141	112	60	26	41	64	87	10	9	54	25	24	23	45	14	37	7	26	3	0	cluster_5
comp11650_c0_seq1	1	21	7	17	0	2	148	38	35	18	53	31	68	12	13	86	18	24	11	4	19	10	12	6	4	0	NA
comp11651_c0_seq1	8	0	0	0	8	0	33	83	69	29	46	28	42	22	20	71	24	12	10	39	13	4	11	24	3	0	cluster_1
comp11653_c0_seq1	49	74	12	12	0	0	11	111	33	37	22	22	23	6	2	7	6	103	105	159	24	23	7	16	6	0	NA
comp11654_c0_seq1	111	46	412	488	387	657	1395	1329	417	280	433	477	585	176	225	870	284	71	88	266	112	187	89	193	43	48	cluster_5
comp11655_c0_seq1	2	50	26	16	37	20	122	101	231	49	89	54	43	18	28	49	18	65	78	34	28	42	26	22	1	0	NA
comp11656_c0_seq1	12	0	0	6	13	39	24	159	21	70	79	68	80	27	54	82	18	18	6	128	31	12	10	14	6	0	cluster_1
comp11657_c0_seq1	54	14	110	179	104	127	396	496	184	102	189	203	203	71	86	355	89	43	50	113	15	58	38	50	12	0	cluster_5
comp11658_c0_seq1	20	0	23	27	17	44	103	208	103	76	95	140	193	72	67	255	63	45	37	57	38	52	29	61	12	7	cluster_1
comp11663_c0_seq1	6	2	38	2	16	23	98	190	48	39	35	76	77	28	43	85	48	40	8	97	28	45	8	32	4	4	NA
comp11664_c0_seq1	65	72	101	183	53	174	372	594	91	105	233	212	247	89	89	287	136	24	64	134	38	91	38	70	18	0	cluster_5
comp11665_c0_seq1	2	22	24	23	29	18	126	97	16	16	43	50	90	5	26	40	17	10	28	5	11	35	8	7	0	0	NA
comp11666_c0_seq1	0	4	6	4	20	2	34	138	104	38	61	76	74	16	24	130	24	78	25	57	29	47	16	44	10	0	cluster_1
comp11667_c0_seq1	20	16	26	45	33	20	79	110	57	20	27	24	42	4	10	30	9	32	16	35	4	22	7	10	0	0	NA
comp11668_c0_seq1	6	22	14	9	14	36	60	86	26	13	32	35	59	14	5	42	3	24	17	18	20	26	3	12	0	0	NA
comp11669_c0_seq1	24	45	26	81	27	57	28	197	76	69	47	56	125	26	58	74	29	32	53	72	28	40	14	18	1	0	NA
comp11670_c0_seq1	0	0	6	2	2	11	43	56	26	14	17	15	30	4	14	8	2	10	23	6	8	17	10	13	0	0	NA
comp11672_c0_seq1	0	6	2	5	0	2	34	29	22	19	20	50	49	13	19	75	19	28	40	40	32	45	12	6	2	0	cluster_2
comp11673_c0_seq1	0	7	9	15	8	14	70	49	26	7	44	19	20	2	8	29	4	22	33	15	16	25	7	32	0	0	NA
comp11674_c0_seq1	19	41	19	6	3	0	21	63	11	6	23	25	48	0	8	28	22	38	52	71	36	51	7	36	2	0	cluster_2
comp11675_c0_seq1	71	106	3	0	0	0	0	0	0	0	1	0	6	0	0	16	0	252	80	66	0	8	0	0	0	0	NA
comp11676_c0_seq1	44	4	28	28	8	10	95	132	44	12	57	42	55	10	4	58	12	44	24	79	20	42	9	10	0	0	NA
comp11677_c0_seq1	2	4	30	24	35	29	99	153	77	10	37	59	24	13	22	68	17	16	20	28	18	25	11	6	0	0	NA
comp11678_c0_seq1	195	171	84	14	6	12	32	58	20	16	11	10	26	0	10	18	2	195	139	209	60	65	12	24	0	0	cluster_4
comp11680_c0_seq1	76	53	74	88	71	63	216	313	91	60	134	142	184	67	46	182	47	51	76	101	70	96	23	46	12	8	NA
comp11681_c0_seq1	34	28	74	65	69	31	175	128	67	10	57	39	79	17	16	55	16	36	29	50	28	27	14	14	0	8	cluster_5
comp11682_c0_seq1	16	22	24	26	0	8	46	0	0	0	4	8	0	2	6	6	2	19	30	18	1	14	0	0	2	0	cluster_3
comp11683_c0_seq1	41	120	248	240	82	194	546	948	378	204	370	386	490	152	167	596	218	249	232	363	179	301	82	159	41	26	NA
comp11684_c0_seq1	0	30	8	26	0	13	22	117	33	29	41	33	22	13	17	56	15	0	2	19	4	12	11	2	0	0	cluster_1
comp11685_c0_seq1	24	14	60	70	10	74	108	191	50	36	63	84	90	30	41	89	17	28	42	128	26	30	5	26	26	0	NA
comp11686_c0_seq1	0	14	11	2	4	3	42	38	28	8	8	19	24	2	4	35	3	34	26	9	24	15	4	10	0	0	NA
comp11687_c0_seq2	14	0	16	6	0	0	10	44	12	23	21	13	13	6	6	16	6	11	14	12	3	7	0	8	4	0	NA
comp11688_c0_seq1	178	111	372	318	332	283	997	927	508	197	449	343	297	183	190	717	220	321	404	448	364	543	147	219	82	6	NA
comp11689_c0_seq1	56	172	120	134	73	185	813	935	385	230	536	330	401	142	209	655	293	234	317	311	208	393	89	243	35	16	NA
comp11690_c0_seq1	46	10	70	82	79	28	29	255	38	32	42	60	74	4	26	50	28	19	26	50	30	14	14	10	0	0	cluster_5
comp11691_c0_seq1	0	30	16	6	28	11	106	33	66	14	65	11	27	23	21	64	25	43	66	27	14	58	12	30	3	12	NA
comp11691_c1_seq1	40	64	64	146	78	66	345	430	196	109	219	132	216	58	96	311	94	146	130	176	123	174	53	118	20	10	NA
comp11693_c0_seq1	52	46	100	60	54	56	127	202	50	31	34	73	81	38	12	127	13	25	50	97	42	42	15	7	0	4	cluster_5
comp11694_c0_seq1	0	0	0	0	0	0	6	4	6	8	6	7	26	6	4	10	7	46	56	89	58	117	29	38	5	0	cluster_2
comp11695_c0_seq1	2	0	4	8	0	2	10	12	0	0	0	0	6	0	2	4	0	0	0	0	2	6	0	2	6	10	NA
comp11697_c0_seq1	22	30	16	28	36	24	246	428	174	130	298	268	273	112	88	424	185	78	73	70	50	83	25	67	18	10	cluster_1
comp11698_c0_seq1	0	4	8	34	6	60	208	1187	320	314	631	437	649	220	191	1013	208	101	149	224	38	125	74	107	73	42	cluster_1
comp11699_c0_seq2	200	269	220	241	122	244	834	825	698	206	616	306	251	156	154	632	249	410	540	501	280	471	115	398	35	24	NA
comp1170_c0_seq1	0	0	0	0	0	0	0	15	6	14	4	4	14	0	0	6	0	0	0	0	2	3	5	2	0	0	cluster_1
comp11701_c0_seq1	92	63	137	123	68	77	302	289	152	80	118	128	143	84	55	248	89	54	93	127	92	154	52	88	48	50	NA
comp11702_c0_seq1	20	6	8	1	0	2	11	40	6	0	20	11	2	2	2	21	8	3	8	2	2	10	2	0	0	0	NA
comp11703_c0_seq1	35	26	8	4	1	7	18	17	14	4	4	14	18	6	8	20	10	30	17	15	21	29	4	16	0	0	NA
comp11704_c0_seq1	20	4	62	50	16	26	179	143	78	65	60	86	97	27	52	144	42	57	85	79	59	131	19	36	7	14	NA
comp11705_c0_seq1	39	96	130	117	36	122	243	278	101	65	86	120	112	46	13	125	36	114	116	209	61	120	32	44	6	0	cluster_2
comp11706_c0_seq1	18	0	18	10	0	16	61	49	18	13	23	34	74	8	14	48	8	18	17	13	6	17	6	10	0	0	NA
comp11707_c0_seq1	28	54	44	34	51	90	256	281	118	68	87	119	131	43	100	178	34	94	102	76	111	166	27	69	16	16	NA
comp11708_c0_seq1	42	82	122	80	44	41	267	124	94	55	99	59	72	10	31	115	30	62	79	80	92	125	17	97	12	20	cluster_2
comp11709_c0_seq1	0	10	37	17	30	15	207	85	58	28	48	70	55	26	48	124	27	48	62	19	33	56	10	28	8	10	NA
comp11710_c0_seq1	0	27	10	28	10	25	164	266	139	94	142	175	255	68	54	186	82	30	28	56	23	56	12	40	8	0	cluster_1
comp11711_c0_seq1	46	30	30	3	4	2	65	75	44	14	44	24	50	9	2	16	6	57	20	69	6	23	7	20	0	0	NA
comp11712_c0_seq1	18	0	10	4	8	0	53	9	7	2	8	2	13	12	6	6	6	6	14	3	16	3	7	4	2	0	NA
comp11713_c0_seq1	12	2	6	42	22	12	61	513	177	134	292	267	252	106	98	433	141	55	60	54	18	21	15	30	4	0	cluster_1
comp11714_c0_seq1	118	143	210	223	50	59	657	272	131	49	178	148	209	47	40	210	86	170	166	124	96	197	54	63	10	0	cluster_2
comp11715_c0_seq1	8	0	18	0	20	2	23	22	20	15	17	17	20	10	12	24	8	34	18	8	10	6	0	8	0	26	NA
comp11716_c0_seq1	3	38	39	5	10	36	29	121	39	30	57	33	36	24	14	80	24	31	1	34	8	13	2	13	2	0	NA
comp11718_c1_seq1	94	102	42	139	36	133	831	1798	598	381	929	742	886	222	244	1035	282	298	302	396	152	359	140	263	54	26	cluster_1
comp11719_c0_seq2	24	48	47	29	7	19	87	137	64	49	49	55	59	21	26	51	27	49	97	84	60	66	20	56	2	0	cluster_2
comp11720_c0_seq1	38	88	36	61	52	47	188	158	32	34	66	111	74	21	24	85	18	51	83	78	30	51	16	16	10	10	cluster_2
comp11721_c0_seq1	14	0	11	4	6	16	24	48	26	6	26	18	23	5	10	4	15	11	2	9	5	0	1	0	0	0	cluster_5
comp11723_c0_seq1	0	2	14	0	0	0	13	0	0	4	8	4	2	0	0	0	0	4	0	6	2	4	0	0	4	0	NA
comp11724_c0_seq1	32	26	120	100	63	90	156	385	162	112	145	161	180	35	53	196	74	85	73	143	50	118	52	70	4	1	NA
comp11725_c0_seq1	28	6	38	20	13	18	90	40	8	16	56	30	89	12	23	73	29	8	11	13	8	23	2	0	3	0	cluster_5
comp11726_c0_seq1	0	0	3	0	8	14	54	18	8	0	5	12	13	4	7	4	0	6	11	14	11	0	0	0	1	0	NA
comp11727_c0_seq1	515	773	440	135	54	70	452	574	206	161	308	282	308	135	55	424	128	740	711	863	399	659	110	250	25	37	cluster_2
comp11728_c0_seq1	28	58	48	67	40	98	372	272	112	70	112	130	66	38	87	201	74	113	122	159	80	127	28	34	17	0	NA
comp11729_c0_seq1	18	0	21	2	8	34	16	88	23	12	19	47	43	17	14	29	6	35	17	27	4	2	6	2	16	0	NA
comp11730_c0_seq1	26	16	45	48	19	27	159	1287	290	184	213	448	439	177	178	262	91	95	72	208	61	57	24	53	30	0	cluster_1
comp11730_c1_seq1	0	0	6	16	0	1	60	332	56	52	45	133	67	33	29	40	31	35	7	33	2	11	6	1	20	0	cluster_1
comp11732_c0_seq2	99	110	115	154	68	75	251	449	274	104	214	195	204	92	64	510	129	120	175	321	143	227	70	124	36	2	NA
comp11733_c0_seq1	40	341	136	104	190	119	534	329	592	184	280	106	119	34	44	154	69	82	172	91	81	141	40	134	6	0	NA
comp11734_c0_seq1	17	16	35	23	49	14	72	63	14	42	52	46	22	35	24	82	6	24	28	95	30	33	12	22	8	16	NA
comp11735_c0_seq1	0	20	0	16	16	11	19	41	18	14	29	26	51	17	0	24	27	18	14	8	6	8	2	10	0	0	NA
comp11736_c0_seq1	2	0	15	12	20	11	26	121	49	24	44	54	55	7	21	62	12	22	18	35	24	13	4	18	6	0	NA
comp11737_c0_seq1	0	18	2	24	16	6	40	43	41	6	12	15	32	2	4	33	14	10	8	12	0	32	8	28	0	14	NA
comp11738_c0_seq1	16	18	1	19	4	4	27	39	32	7	38	44	40	4	18	15	4	0	0	15	13	10	6	6	4	0	NA
comp11740_c0_seq1	22	32	114	79	86	61	202	398	138	87	142	153	236	45	38	197	53	64	62	130	61	113	29	36	6	0	NA
comp11741_c0_seq1	0	25	17	54	22	20	249	76	60	28	44	98	54	10	25	58	34	66	88	24	83	115	13	26	18	16	NA
comp11742_c0_seq1	38	70	165	229	163	161	464	1033	303	276	421	485	519	186	199	566	134	264	243	311	80	163	32	88	18	8	NA
comp11743_c0_seq1	0	0	0	0	0	2	24	80	22	16	58	52	67	20	24	94	6	2	10	14	0	6	2	6	6	0	cluster_1
comp11744_c0_seq1	282	251	141	98	28	12	34	139	57	17	37	62	75	5	4	8	8	49	102	67	40	87	23	26	11	0	cluster_4
comp11745_c0_seq1	0	31	18	52	6	22	137	134	63	22	50	61	49	9	23	44	21	22	27	70	8	17	0	27	0	0	NA
comp11746_c0_seq1	232	278	197	118	17	47	140	147	69	17	48	58	80	15	17	81	18	204	181	191	77	166	34	56	2	0	cluster_4
comp11748_c0_seq1	6	0	5	2	22	47	16	242	95	36	40	78	85	34	21	104	19	38	18	38	8	15	2	14	9	0	cluster_1
comp11749_c1_seq2	62	128	117	152	49	47	265	234	96	37	99	110	112	26	31	82	8	171	197	192	61	252	62	64	16	8	cluster_2
comp11750_c0_seq1	16	0	27	28	22	9	57	95	46	25	22	31	37	18	26	44	16	8	13	18	2	33	8	16	2	0	NA
comp11752_c0_seq2	174	161	315	226	127	198	538	918	334	110	200	189	241	65	57	385	163	135	168	188	82	149	69	98	36	18	cluster_5
comp11753_c0_seq1	52	10	47	50	50	100	182	262	85	63	155	107	137	37	24	173	44	44	49	92	34	65	19	34	19	0	NA
comp11754_c0_seq1	93	63	171	205	54	189	358	3206	802	376	819	847	975	201	357	934	214	208	246	679	106	189	110	153	41	36	cluster_1
comp11755_c0_seq1	26	0	22	50	17	42	83	100	36	26	67	38	17	8	14	77	10	11	14	15	0	10	7	3	2	0	cluster_5
comp11757_c0_seq1	0	22	37	22	8	22	135	123	70	9	39	22	25	16	15	62	8	15	42	28	45	43	24	12	4	6	NA
comp11758_c0_seq1	14	8	28	59	19	25	105	73	22	18	45	44	37	5	10	50	27	27	47	27	23	20	4	21	2	0	NA
comp11760_c0_seq1	132	88	150	213	179	185	737	1563	1028	307	450	607	298	289	270	1015	221	1172	1456	1034	1142	1004	228	457	130	115	cluster_2
comp11761_c0_seq1	324	317	604	836	354	513	2233	1560	664	488	843	909	1118	304	342	1417	436	359	350	366	146	326	124	287	30	100	cluster_5
comp11762_c0_seq1	22	34	11	2	36	10	71	1006	718	110	178	73	94	53	70	75	23	155	201	190	42	62	17	30	12	0	cluster_6
comp11763_c0_seq1	0	0	9	4	10	1	22	45	18	16	9	23	16	6	12	20	11	12	19	2	0	13	0	8	0	0	NA
comp11764_c0_seq1	12	16	19	6	8	10	91	170	91	10	27	27	31	16	22	46	17	8	26	6	8	16	10	0	8	0	NA
comp11765_c0_seq1	20	0	43	34	17	18	79	203	119	54	53	77	79	16	33	76	24	36	47	73	34	55	18	19	2	0	NA
comp11766_c0_seq1	14	21	21	82	0	15	131	95	31	14	29	37	30	21	33	43	18	36	45	31	36	99	29	47	0	0	NA
comp11767_c0_seq1	2	6	0	4	6	0	0	0	0	4	13	6	6	10	0	0	7	2	6	2	2	8	2	0	0	0	NA
comp11768_c0_seq1	61	59	64	102	26	76	170	312	233	60	137	114	157	45	53	96	40	101	155	205	150	192	74	152	14	53	cluster_2
comp11769_c0_seq1	17	97	88	44	64	39	261	274	173	72	154	160	104	76	88	220	68	148	170	155	68	137	21	86	12	10	NA
comp11770_c0_seq1	22	4	43	84	51	32	175	220	76	46	85	115	63	73	54	112	52	50	77	96	32	55	13	37	0	4	NA
comp11772_c0_seq1	12	0	18	52	47	48	68	102	10	26	35	59	37	13	18	28	19	10	6	65	14	31	5	8	2	0	NA
comp11772_c1_seq1	0	0	10	16	4	2	48	84	28	6	5	8	14	8	4	22	4	13	9	28	1	12	0	4	2	0	NA
comp11773_c0_seq1	0	12	26	16	0	18	58	83	23	14	16	13	47	11	9	47	9	22	30	24	16	52	10	9	0	0	NA
comp11778_c0_seq1	5	30	22	22	72	47	110	316	182	73	169	153	206	71	59	277	71	67	164	128	82	166	49	74	6	10	cluster_1
comp11778_c1_seq1	146	112	254	331	161	295	765	1129	471	223	504	437	415	183	151	730	235	338	292	531	264	464	101	178	74	26	NA
comp11779_c0_seq1	24	60	55	64	59	83	221	419	91	59	130	124	150	63	44	233	63	141	156	137	64	125	36	31	6	0	NA
comp11781_c0_seq1	0	8	0	0	0	0	0	76	24	4	10	22	13	6	2	30	2	8	6	10	22	11	5	10	4	8	NA
comp11783_c0_seq1	16	0	0	0	0	0	16	367	123	118	142	114	242	51	84	447	52	72	56	236	36	67	43	66	30	10	cluster_1
comp11784_c0_seq1	60	12	58	134	86	83	348	681	313	102	174	297	228	86	131	372	100	184	296	248	206	263	83	187	40	46	cluster_2
comp11785_c0_seq1	8	8	12	8	16	0	10	39	8	10	11	16	4	2	3	14	7	4	5	26	4	15	0	4	0	0	NA
comp11786_c0_seq1	9	26	22	13	36	27	120	151	54	23	39	42	14	9	21	41	14	53	70	72	37	68	25	22	2	22	cluster_2
comp11788_c0_seq1	7	0	4	6	0	0	10	4100	2215	328	383	169	172	16	12	46	6	21	43	93	21	71	12	21	5	0	cluster_6
comp11790_c0_seq1	439	551	310	364	217	240	707	1183	533	242	471	426	405	156	109	556	185	492	505	767	337	522	141	199	48	20	cluster_2
comp11792_c0_seq1	169	194	506	418	387	416	1379	1283	534	338	634	598	412	288	317	928	258	317	495	748	489	711	202	349	94	70	NA
comp11793_c0_seq1	63	48	114	131	93	161	399	538	263	112	179	229	186	100	127	306	128	151	101	199	118	143	45	69	14	18	NA
comp11794_c0_seq1	60	62	98	52	14	70	231	332	177	76	159	134	193	21	45	154	26	17	46	35	5	57	24	37	22	12	cluster_5
comp11795_c0_seq1	89	55	61	98	58	53	96	635	196	114	202	225	216	81	91	217	73	146	132	259	96	226	69	102	20	6	NA
comp11796_c0_seq1	0	0	8	5	0	2	12	12	6	9	12	23	27	8	4	30	8	0	8	4	6	14	3	0	0	0	NA
comp11796_c1_seq2	190	109	104	104	97	58	199	305	161	80	146	97	94	34	32	140	19	168	210	277	101	148	35	76	5	14	cluster_2
comp11797_c0_seq1	0	0	20	17	2	11	17	47	4	25	23	29	41	13	10	27	4	2	4	12	4	10	3	2	0	0	NA
comp11797_c1_seq1	22	36	65	90	38	80	146	333	82	110	149	128	178	56	72	167	47	36	40	55	35	84	26	48	12	0	cluster_1
comp11799_c0_seq1	36	26	47	71	29	93	165	489	116	116	122	196	148	66	58	205	63	65	53	89	27	44	10	46	32	14	cluster_1
comp11800_c0_seq1	0	2	0	1	2	3	0	105	68	16	11	6	2	6	7	21	2	4	8	20	18	9	0	4	0	0	cluster_6
comp11801_c0_seq1	261	333	585	456	440	600	1966	1416	694	386	837	624	538	308	241	1270	400	558	774	630	617	981	189	538	139	42	NA
comp11802_c0_seq1	2	0	0	24	0	9	0	28	4	10	2	14	19	6	4	6	0	6	0	27	6	16	1	2	0	0	NA
comp11803_c0_seq1	2	6	27	3	12	15	101	37	28	16	12	16	25	20	10	41	20	8	23	18	22	24	12	14	6	0	NA
comp11804_c0_seq1	0	22	0	14	0	12	38	135	42	36	45	16	65	27	19	113	34	44	20	67	4	20	6	0	2	0	NA
comp11805_c0_seq1	60	143	154	106	44	135	391	386	255	111	279	236	176	83	129	273	133	146	192	211	91	265	43	73	16	0	NA
comp11807_c0_seq1	0	5	5	6	0	0	2	24	0	1	2	3	2	2	1	8	1	8	4	11	8	4	8	2	0	0	NA
comp11808_c0_seq2	0	0	14	19	0	3	29	131	74	30	67	96	108	37	44	120	40	33	32	24	8	16	2	11	2	2	cluster_1
comp11810_c0_seq1	24	37	20	15	6	2	13	62	12	17	21	32	51	12	2	45	22	40	48	63	10	31	7	14	0	0	NA
comp11811_c0_seq2	39	51	259	228	113	196	660	1437	512	288	476	569	683	131	201	810	226	220	221	402	145	286	65	238	35	56	NA
comp11814_c0_seq2	4	14	8	8	0	5	53	14	29	4	26	9	17	2	0	31	6	5	25	2	13	24	4	2	2	0	NA
comp11815_c0_seq1	2	0	10	28	10	8	63	49	39	12	31	10	35	16	33	48	8	9	15	23	7	27	6	7	4	0	NA
comp11816_c0_seq1	22	22	123	174	122	111	400	269	70	71	112	136	124	30	50	154	51	20	54	72	25	44	30	14	6	0	cluster_5
comp11817_c0_seq1	26	18	65	75	40	61	118	345	67	75	129	107	105	62	34	144	42	72	87	100	64	51	25	53	9	4	NA
comp11818_c0_seq1	0	0	9	0	0	13	0	42	16	6	3	3	0	4	3	17	6	0	0	6	6	4	3	0	0	0	NA
comp11819_c0_seq1	0	0	6	8	0	2	12	18	8	3	10	8	5	6	0	5	0	10	0	14	4	4	0	0	0	0	NA
comp11820_c0_seq2	133	180	184	236	118	223	624	602	341	120	239	310	300	69	119	241	64	215	186	176	123	180	38	77	24	6	cluster_5
comp11821_c0_seq1	63	88	115	91	35	138	328	135	87	93	160	146	219	101	54	307	65	50	43	162	73	65	39	38	4	0	NA
comp11822_c0_seq1	34	129	197	155	121	257	480	517	236	219	291	347	330	166	140	618	129	225	227	233	63	130	56	80	21	18	NA
comp11823_c0_seq1	22	0	18	41	15	2	30	51	36	11	23	67	48	11	16	28	16	27	21	16	14	4	6	2	0	0	NA
comp11824_c0_seq1	14	12	12	16	27	25	47	104	10	8	41	27	28	32	18	59	18	10	1	15	1	5	8	9	1	0	cluster_5
comp11825_c0_seq1	26	0	7	0	32	0	0	6	12	12	4	8	8	2	8	22	2	16	4	29	9	21	8	7	0	0	NA
comp11826_c0_seq2	84	136	114	64	71	69	262	354	170	113	183	191	148	77	126	376	61	171	186	124	69	149	23	147	10	16	NA
comp11827_c0_seq1	242	263	306	469	230	371	1169	1658	705	330	683	569	427	216	191	745	258	352	438	637	246	558	147	338	51	30	NA
comp11828_c0_seq2	56	48	106	106	141	115	337	649	224	100	208	251	200	100	84	472	82	162	237	289	262	277	80	134	65	26	cluster_2
comp11829_c0_seq1	52	76	57	134	87	130	346	878	412	164	195	260	236	113	120	497	128	257	339	411	299	353	78	172	18	38	cluster_2
comp11830_c0_seq2	125	190	237	252	201	149	900	1009	428	265	540	577	595	234	261	893	266	606	699	642	427	609	148	407	80	35	cluster_2
comp11831_c0_seq1	0	10	25	5	0	29	139	66	18	25	26	42	48	18	14	43	35	53	42	15	19	23	6	14	0	0	NA
comp11833_c0_seq1	8	7	42	24	26	71	126	228	103	130	102	113	100	41	52	141	63	26	31	77	19	58	18	14	4	2	cluster_1
comp11834_c0_seq1	23	26	16	33	8	4	121	64	39	13	41	59	47	7	19	70	16	57	88	50	38	39	19	42	2	16	cluster_2
comp11835_c0_seq1	20	2	12	3	20	10	52	101	50	27	24	44	65	22	19	54	25	16	8	24	11	12	10	4	0	0	cluster_1
comp11836_c0_seq1	0	0	4	0	6	0	0	18	0	4	2	2	19	2	6	14	0	8	2	17	0	4	0	0	0	2	NA
comp11839_c0_seq1	0	0	16	58	6	3	88	29	23	27	35	21	28	6	12	52	22	0	0	0	0	12	12	4	0	0	NA
comp11840_c0_seq1	0	30	30	30	33	31	184	71	50	32	54	51	73	8	36	52	27	37	51	38	31	80	17	22	22	8	NA
comp11841_c0_seq1	0	0	13	16	18	2	49	51	44	15	25	30	40	6	7	56	8	12	8	25	18	5	2	4	0	22	NA
comp11842_c0_seq1	24	8	19	30	0	6	40	125	58	29	51	39	63	21	15	45	14	42	38	71	24	50	11	8	0	0	NA
comp11845_c0_seq1	8	0	46	29	29	35	52	84	23	16	31	26	25	15	26	42	17	32	36	27	31	31	13	21	2	14	NA
comp11848_c0_seq1	0	0	1	2	0	2	33	6	0	2	4	6	6	4	0	0	2	10	1	2	2	0	0	0	0	0	NA
comp11849_c0_seq1	128	180	467	557	231	382	1240	668	319	219	451	639	621	253	323	1141	379	87	117	194	82	180	113	145	23	60	cluster_5
comp11850_c0_seq1	0	4	0	0	10	0	6	15	10	0	2	10	6	0	10	0	0	12	14	2	7	7	0	0	0	0	NA
comp11851_c0_seq1	2	14	14	24	6	17	47	105	45	20	67	56	76	43	20	99	51	23	42	36	22	27	11	2	0	0	cluster_1
comp11854_c0_seq1	150	127	195	311	184	226	602	750	324	207	317	433	321	205	181	602	186	240	324	446	237	429	80	178	76	22	NA
comp11857_c0_seq1	12	44	6	14	3	2	20	2	4	1	1	0	14	2	10	8	2	2	6	6	3	5	10	0	8	18	cluster_3
comp11858_c0_seq1	0	6	6	12	8	16	20	41	12	8	11	22	15	14	1	32	2	2	5	8	0	2	1	6	0	6	NA
comp11859_c0_seq1	24	34	77	79	65	49	182	378	130	55	133	97	125	47	50	136	47	49	93	94	45	105	29	62	6	0	NA
comp11860_c0_seq1	74	321	115	75	164	97	914	803	491	193	241	424	237	152	264	533	221	625	564	394	412	383	104	275	40	62	NA
comp11861_c0_seq1	28	111	140	154	210	93	860	311	412	116	234	266	96	65	119	407	124	239	282	143	228	431	110	290	36	4	NA
comp11863_c0_seq1	52	22	59	14	40	59	84	174	82	49	90	89	96	42	30	152	28	24	17	53	38	47	25	24	4	4	NA
comp11864_c0_seq1	60	50	20	60	27	56	327	166	130	32	53	85	60	28	22	110	31	94	114	51	92	88	31	80	2	0	NA
comp11865_c0_seq1	50	67	91	80	20	81	164	185	97	65	103	115	118	40	45	229	107	164	295	174	98	174	51	104	15	16	cluster_2
comp11866_c0_seq1	46	35	79	96	54	106	249	537	156	125	218	194	231	115	75	328	81	81	51	104	36	35	19	19	10	0	cluster_1
comp11867_c0_seq1	0	4	22	42	30	2	70	96	20	8	16	32	57	9	8	28	10	2	8	14	8	17	5	2	0	0	NA
comp11868_c0_seq1	136	73	245	141	104	253	573	716	525	226	460	319	237	140	130	678	166	271	408	456	152	299	113	158	22	0	NA
comp11869_c0_seq1	28	16	17	13	18	9	130	101	41	27	29	72	56	13	21	18	4	48	93	26	50	99	11	9	0	0	NA
comp11871_c0_seq1	6	0	20	14	13	10	84	37	28	15	1	30	13	8	9	26	10	75	44	16	27	30	3	2	0	0	NA
comp11872_c0_seq1	0	0	2	10	0	0	20	4	6	2	6	2	2	0	0	0	2	5	22	6	9	7	5	0	4	0	NA
comp11873_c0_seq1	10	24	16	42	0	14	80	40	21	11	23	25	26	15	4	19	8	21	21	7	23	28	2	19	0	0	NA
comp11874_c0_seq1	97	417	116	31	27	68	196	55	120	30	26	37	14	8	16	34	10	44	45	50	24	73	22	27	0	0	cluster_3
comp11875_c0_seq1	4	0	2	0	10	12	8	89	53	22	40	27	59	11	11	38	6	19	24	29	10	51	7	8	0	14	cluster_1
comp11879_c0_seq1	0	0	52	75	39	30	270	291	87	60	124	154	126	38	21	145	63	111	162	70	38	106	29	20	4	0	NA
comp1188_c0_seq1	9	2	9	0	0	8	0	56	23	8	8	12	44	0	2	4	8	4	0	0	0	0	0	0	0	2	cluster_1
comp11880_c0_seq1	59	42	127	87	30	37	138	344	91	43	148	155	154	65	28	194	70	96	54	100	34	55	25	45	4	18	NA
comp11884_c0_seq1	249	68	446	395	338	490	1084	2617	952	727	981	1260	949	501	392	1528	365	563	763	1095	432	761	190	418	122	88	cluster_1
comp11885_c0_seq1	0	23	2	6	16	0	28	38	14	8	29	17	30	6	4	45	16	11	17	16	4	10	4	8	0	0	NA
comp11886_c0_seq1	0	0	17	22	12	12	82	51	33	26	25	61	30	16	29	42	12	12	31	18	10	31	2	28	6	20	NA
comp11886_c1_seq1	40	81	73	40	52	83	192	249	141	72	135	208	89	73	67	205	73	71	107	105	81	96	22	60	30	30	NA
comp11887_c0_seq1	578	391	892	835	615	925	2409	3272	1554	813	1555	1498	1320	572	625	2563	661	1188	1570	1725	1065	2045	561	950	212	50	cluster_2
comp11888_c0_seq1	0	6	4	23	23	9	52	36	16	8	20	8	29	4	4	6	0	0	1	4	2	0	7	2	0	0	cluster_5
comp11890_c0_seq1	2	0	0	0	0	2	10	26	2	9	3	7	0	5	6	6	4	10	1	6	2	6	0	0	0	0	NA
comp11892_c0_seq1	0	0	14	4	20	25	40	22	0	8	13	20	18	14	0	20	20	24	6	17	12	8	4	6	2	0	NA
comp11893_c0_seq1	0	5	32	44	20	38	182	182	68	59	103	85	91	29	36	157	46	23	28	39	10	48	9	15	2	0	NA
comp11894_c0_seq1	8	7	24	43	14	37	109	125	101	34	73	44	37	14	16	57	26	21	12	29	10	27	8	7	0	0	NA
comp11895_c0_seq1	24	0	21	2	10	21	24	65	45	14	8	13	13	12	13	37	7	18	46	50	43	52	3	28	4	6	cluster_2
comp11897_c0_seq1	0	0	18	10	0	44	0	54	0	51	14	21	3	14	11	10	118	2	2	0	0	0	0	2	0	0	cluster_5
comp11899_c0_seq1	0	16	13	2	0	7	27	82	16	40	11	32	19	11	16	61	4	41	16	23	26	38	4	12	0	0	NA
comp11900_c0_seq2	0	0	4	0	0	14	32	72	31	10	9	23	28	5	10	16	8	10	8	34	34	18	8	2	1	0	NA
comp11901_c0_seq1	17	42	49	29	34	42	156	154	76	40	70	103	44	43	17	136	51	67	84	69	36	103	21	66	8	0	NA
comp11901_c1_seq1	0	22	2	14	6	0	33	20	6	6	11	5	13	4	9	10	2	4	2	27	4	6	4	3	6	0	NA
comp11904_c0_seq1	624	885	564	386	141	292	2119	705	277	137	577	411	493	108	96	793	217	509	587	473	228	605	128	300	68	50	cluster_2
comp11906_c0_seq1	0	4	8	12	9	6	60	65	6	12	30	13	23	7	2	37	14	17	5	14	24	18	0	2	2	0	NA
comp11907_c0_seq1	0	0	2	22	15	20	37	86	28	32	32	22	25	22	35	39	10	8	13	51	32	28	7	24	0	0	NA
comp11908_c0_seq1	14	4	30	24	46	22	38	134	32	35	86	52	57	35	20	58	34	33	59	13	23	19	11	8	14	22	NA
comp11909_c0_seq1	12	0	0	2	0	4	0	9	4	0	4	0	0	2	2	18	0	3	8	8	6	6	1	6	0	0	NA
comp11910_c0_seq1	34	10	28	19	48	42	104	299	69	38	95	111	73	42	47	138	70	57	22	29	27	52	7	34	7	0	cluster_1
comp11911_c0_seq1	35	27	64	62	36	25	184	192	64	73	59	140	147	20	28	86	22	21	47	44	15	47	28	23	5	0	cluster_5
comp11912_c0_seq1	36	42	52	49	98	42	178	143	47	32	64	78	61	31	29	99	18	39	20	42	30	44	4	18	3	0	cluster_5
comp11913_c0_seq1	0	24	4	18	2	18	0	20	32	4	22	26	6	6	16	32	12	27	23	42	27	43	12	25	0	0	cluster_2
comp11914_c0_seq1	6	8	38	78	29	85	136	180	52	37	101	42	82	13	30	67	12	16	8	24	12	13	22	10	2	0	cluster_5
comp11915_c0_seq1	16	0	2	0	0	0	0	14	0	2	13	4	4	6	4	18	0	6	0	0	3	10	1	14	0	0	NA
comp11916_c0_seq1	44	16	54	101	42	77	225	367	169	58	95	139	141	44	68	130	66	71	70	90	18	52	35	38	6	12	NA
comp11917_c0_seq1	377	196	739	735	538	642	1366	2466	962	699	1105	1288	1164	481	445	1655	430	590	742	1079	324	699	180	388	88	60	NA
comp11918_c0_seq2	297	317	541	513	353	581	705	1416	506	498	553	662	481	421	423	1003	340	487	565	911	351	791	146	366	43	18	NA
comp11919_c0_seq1	0	0	10	17	4	43	16	30	0	8	23	15	37	10	8	29	12	10	2	14	0	8	0	2	0	0	NA
comp11920_c0_seq2	0	0	25	2	22	7	38	48	27	10	10	12	33	6	7	14	8	8	4	8	0	9	1	0	0	0	NA
comp11921_c0_seq1	14	0	26	20	14	9	84	125	25	23	34	44	43	15	27	61	25	20	12	56	8	25	13	4	0	0	NA
comp11922_c0_seq1	0	0	8	16	22	0	8	36	8	4	26	18	5	3	14	31	5	10	7	10	4	6	0	6	0	0	NA
comp11923_c0_seq1	0	0	25	28	0	10	115	224	66	14	37	52	88	10	21	30	8	30	26	15	21	27	4	8	0	0	NA
comp11925_c0_seq1	16	0	18	8	9	75	320	1965	1078	496	787	1043	1114	332	349	1178	441	136	196	274	144	357	158	321	55	26	NA
comp11928_c0_seq1	4	20	3	10	6	4	7	26	0	4	7	5	18	0	2	17	1	11	4	0	2	7	0	9	0	0	NA
comp11930_c0_seq1	0	0	0	0	0	2	0	0	12	2	14	4	0	1	4	22	0	4	1	0	8	5	13	6	0	0	cluster_1
comp11931_c0_seq1	85	182	144	211	86	204	720	1551	467	402	908	694	699	326	288	1382	315	221	273	533	205	496	105	344	127	27	cluster_1
comp11933_c0_seq1	1	0	0	12	7	2	22	22	12	10	11	10	19	7	1	19	7	3	10	1	5	4	1	8	0	0	NA
comp11934_c0_seq1	0	4	40	25	46	14	50	162	46	21	35	33	48	13	30	55	16	14	23	17	10	22	3	18	0	0	NA
comp11937_c0_seq1	0	0	0	0	0	2	17	143	48	35	83	54	100	30	19	92	25	0	12	10	0	21	16	18	6	2	cluster_1
comp11938_c0_seq1	14	58	52	103	40	63	297	145	149	42	98	87	52	73	64	182	50	125	112	152	85	207	36	42	6	36	NA
comp11939_c0_seq1	62	59	163	221	66	214	849	873	366	316	617	415	385	113	77	325	87	590	611	339	90	267	65	126	14	0	NA
comp11940_c0_seq2	25	166	36	96	52	37	340	109	191	76	170	100	53	20	35	137	38	87	124	70	65	113	42	100	0	0	NA
comp11942_c0_seq1	0	0	0	0	0	0	0	32	20	27	10	11	40	2	4	24	2	4	5	1	2	0	8	8	0	0	cluster_1
comp11943_c0_seq1	30	42	48	32	14	38	106	85	20	10	24	56	45	18	4	30	8	0	24	24	2	22	11	6	0	0	cluster_5
comp11946_c0_seq1	208	106	284	381	255	338	834	1496	670	258	429	448	464	246	217	1237	302	282	533	535	662	846	152	450	80	56	NA
comp11947_c0_seq1	10	0	6	30	8	20	32	40	32	13	17	24	33	3	2	36	10	9	0	8	2	5	5	8	0	0	NA
comp11947_c1_seq1	0	2	9	6	3	30	55	41	20	6	42	41	20	13	2	46	6	9	9	20	19	19	3	0	0	0	NA
comp11948_c0_seq1	236	221	249	226	174	145	678	579	211	95	234	249	286	55	89	252	103	187	251	240	172	234	47	90	14	0	cluster_2
comp11949_c0_seq1	0	0	0	10	0	6	44	959	304	234	626	408	557	196	218	800	223	58	60	103	32	47	30	50	8	0	cluster_1
comp11950_c0_seq1	153	219	287	226	164	180	755	880	363	206	363	363	319	150	168	581	143	232	338	406	247	422	100	177	24	38	NA
comp11951_c0_seq1	220	202	457	348	219	324	1102	1896	850	531	856	864	928	291	436	1245	298	479	794	626	653	1105	313	625	60	90	NA
comp11952_c0_seq1	4	8	30	20	36	36	112	597	264	231	207	264	271	204	120	520	130	130	158	93	57	92	26	92	10	16	cluster_1
comp11953_c0_seq1	40	26	95	68	45	66	226	493	184	90	167	142	178	84	76	222	68	47	88	161	37	83	42	44	3	26	NA
comp11955_c0_seq1	14	42	69	75	25	56	132	260	103	58	70	119	114	40	46	159	43	76	112	94	75	130	14	36	2	20	NA
comp11957_c0_seq1	263	440	38	26	14	13	57	69	30	8	7	33	28	12	13	33	7	467	190	366	65	86	20	23	8	3	cluster_4
comp11958_c0_seq1	88	41	162	210	201	156	310	1287	429	207	409	420	298	111	105	459	158	210	205	383	150	290	80	132	14	18	NA
comp11960_c0_seq1	0	2	18	0	12	12	58	106	13	11	11	40	44	3	8	51	12	32	34	11	8	25	6	14	7	0	NA
comp11961_c0_seq1	0	0	0	0	0	6	28	251	101	97	204	165	168	96	65	276	95	18	22	81	29	40	33	61	23	0	cluster_1
comp11962_c0_seq1	12	30	38	10	11	8	64	32	52	18	16	34	25	13	16	12	16	54	22	62	11	20	9	8	7	0	NA
comp11963_c0_seq1	0	0	0	0	0	0	13	0	0	2	6	9	13	0	6	2	0	0	2	8	0	6	0	1	0	0	NA
comp11964_c0_seq1	18	12	26	42	13	30	138	140	48	25	40	41	40	8	38	53	15	110	52	55	37	48	8	17	6	0	NA
comp11966_c0_seq1	111	42	91	104	74	79	301	252	278	88	239	133	87	68	83	186	83	124	222	226	84	129	40	73	12	0	NA
comp11967_c0_seq1	0	0	4	0	17	6	16	8	4	4	0	10	0	2	4	11	7	11	4	5	0	6	1	0	4	0	NA
comp11968_c0_seq1	20	14	2	2	0	0	12	31	20	6	8	4	30	0	2	8	6	33	6	21	12	20	8	8	0	0	NA
comp11969_c0_seq1	6	4	0	10	3	0	3	3	8	6	25	11	15	3	3	6	3	6	5	6	4	7	0	2	0	0	NA
comp11970_c0_seq1	2	16	16	34	12	30	52	164	34	22	24	83	59	27	14	70	20	70	61	68	40	44	1	29	4	0	NA
comp11971_c0_seq1	225	123	326	122	208	314	499	744	423	321	286	549	175	353	368	785	305	501	801	1202	465	653	192	390	117	58	cluster_2
comp11972_c0_seq1	55	134	175	143	105	143	350	614	201	192	271	276	260	114	90	356	103	167	154	273	132	218	84	112	26	55	NA
comp11973_c0_seq1	0	6	27	41	109	55	111	130	57	37	49	67	23	24	34	130	39	51	84	102	232	241	47	106	18	18	cluster_2
comp11976_c0_seq1	0	0	0	2	0	4	16	8	15	6	2	4	8	1	8	25	2	1	6	15	7	6	4	0	2	0	NA
comp11977_c0_seq1	39	8	29	45	26	4	67	164	94	25	47	30	69	24	28	43	6	32	40	32	19	34	6	13	4	0	NA
comp11979_c0_seq1	0	0	4	0	2	0	0	24	0	2	6	0	2	1	6	0	0	0	7	11	4	0	0	0	0	0	NA
comp11980_c0_seq1	0	30	0	0	0	4	52	506	262	136	328	229	305	107	140	375	110	34	62	166	33	66	24	40	18	20	cluster_1
comp11981_c0_seq1	126	95	139	239	190	130	311	976	240	265	435	436	404	172	183	425	152	219	212	552	78	233	85	106	17	1	NA
comp11982_c0_seq2	20	16	2	0	0	0	14	287	81	47	56	30	117	26	36	46	17	8	24	106	2	34	4	9	0	22	NA
comp11983_c0_seq1	352	270	109	76	55	18	93	141	55	9	58	68	68	21	14	138	44	228	141	203	38	101	16	10	4	0	cluster_4
comp11985_c0_seq1	0	47	20	11	31	32	60	122	58	37	45	25	61	17	28	62	17	27	35	40	47	51	11	12	6	0	NA
comp11986_c0_seq1	53	40	68	45	48	21	362	437	163	84	230	222	333	55	64	450	125	136	88	39	57	80	32	44	28	0	cluster_1
comp11987_c0_seq1	13	0	4	8	2	11	0	110	34	48	63	53	119	25	30	107	24	18	20	108	14	52	14	15	0	14	cluster_1
comp11988_c0_seq1	34	125	118	103	69	76	205	341	153	89	200	170	244	65	59	246	48	131	183	171	81	114	38	52	21	0	NA
comp11989_c0_seq1	0	4	30	14	0	2	20	25	18	6	16	10	3	2	10	17	3	15	28	31	2	8	2	1	0	0	NA
comp11990_c0_seq1	22	24	22	54	15	42	16	196	64	63	90	93	100	32	32	121	27	38	24	88	16	64	18	13	2	0	NA
comp11991_c0_seq1	78	104	157	132	133	159	331	860	200	133	271	272	270	119	103	379	128	167	167	382	144	250	55	124	23	44	NA
comp11992_c0_seq1	28	28	135	252	46	61	454	453	124	71	265	170	322	54	28	494	132	17	34	31	6	31	12	2	8	0	cluster_5
comp11993_c0_seq1	144	194	151	122	58	59	315	384	131	63	238	153	203	78	69	355	100	146	120	310	119	211	42	60	14	0	NA
comp11995_c0_seq1	29	5	99	116	96	97	302	384	85	106	123	181	188	61	77	339	66	160	201	56	39	94	38	80	25	1	NA
comp11996_c0_seq1	0	0	4	0	0	0	0	32	4	20	12	17	35	9	2	18	25	2	3	6	2	0	0	0	0	0	cluster_1
comp11998_c0_seq1	0	0	21	10	6	4	40	87	31	12	43	20	24	6	27	61	16	20	28	15	18	33	3	3	6	0	NA
comp11999_c0_seq1	97	90	118	122	131	135	292	696	138	156	200	300	225	143	73	409	84	149	217	353	155	224	52	117	22	36	NA
comp12001_c0_seq1	0	14	28	8	12	26	61	77	41	20	17	73	34	27	22	47	4	32	56	42	28	62	60	29	12	20	NA
comp12002_c0_seq1	55	16	161	218	157	143	496	584	262	134	286	290	402	99	74	369	126	34	36	76	39	72	42	63	10	12	cluster_5
comp12003_c0_seq1	8	18	39	10	24	42	145	97	33	31	60	46	64	29	17	144	36	14	48	75	28	19	0	0	2	0	NA
comp12004_c0_seq1	4	0	22	16	8	4	36	90	33	22	53	41	22	36	16	50	16	29	29	37	2	11	12	6	0	2	NA
comp12004_c1_seq1	51	72	84	82	57	58	309	355	149	123	305	221	255	54	79	243	54	155	179	204	79	119	51	93	18	0	NA
comp12005_c1_seq1	26	111	72	128	37	46	375	413	214	116	165	264	112	90	113	154	77	223	280	148	114	150	35	34	5	14	NA
comp12006_c0_seq1	122	120	188	95	120	178	592	655	341	147	298	324	211	166	141	448	106	220	279	456	180	379	83	133	39	6	NA
comp12006_c1_seq1	26	28	65	84	64	81	214	226	125	42	91	93	89	33	18	191	50	141	201	195	85	112	23	117	8	0	cluster_2
comp12007_c0_seq3	0	14	26	50	36	78	62	138	41	33	46	102	64	20	31	54	18	20	19	66	52	37	7	10	12	2	NA
comp12008_c0_seq1	80	55	188	258	95	281	478	1161	361	235	438	399	509	182	161	719	223	124	158	328	80	235	98	107	24	10	cluster_1
comp12009_c0_seq2	445	234	525	476	375	548	1396	1704	692	519	860	814	561	347	394	1231	326	533	677	910	486	812	247	439	86	81	NA
comp12011_c0_seq1	6	2	20	24	32	0	77	64	19	20	22	40	43	8	8	60	6	17	56	19	42	36	9	17	0	0	NA
comp12012_c0_seq1	33	66	62	63	28	92	234	339	142	69	109	136	99	48	90	201	57	241	178	212	84	108	41	78	18	12	cluster_2
comp12014_c0_seq1	12	0	14	18	0	12	14	51	26	16	16	33	56	12	8	23	4	20	10	59	8	5	0	0	0	0	NA
comp12015_c0_seq1	26	24	26	68	12	115	223	762	226	194	328	294	396	170	145	571	188	138	98	273	78	218	104	98	32	2	cluster_1
comp12016_c0_seq1	65	22	79	107	61	114	262	612	223	86	223	205	208	83	72	358	82	144	176	304	97	164	48	54	8	11	NA
comp12017_c0_seq1	36	6	34	8	0	104	28	155	23	57	49	52	74	22	38	55	20	32	29	49	4	24	16	22	9	0	NA
comp12018_c0_seq1	153	128	54	44	29	34	144	428	281	73	201	128	219	78	66	190	54	161	121	225	73	189	42	61	2	0	NA
comp12019_c0_seq1	152	192	104	140	146	204	625	389	309	213	369	475	226	209	267	491	211	388	306	467	223	330	95	170	28	32	NA
comp12020_c0_seq1	0	37	7	8	12	12	202	47	106	16	26	49	14	5	18	21	2	150	163	30	40	39	8	48	6	0	cluster_2
comp12021_c0_seq1	18	32	18	12	38	29	106	202	93	55	66	63	20	29	39	66	20	27	30	62	26	22	17	18	6	10	NA
comp12022_c1_seq1	329	429	701	556	445	565	1733	2207	949	495	852	897	892	336	307	1294	395	683	757	763	516	970	202	467	86	34	cluster_2
comp12023_c0_seq1	538	616	804	950	609	923	3096	2909	1325	654	1557	975	995	504	533	1923	612	730	872	1348	715	1263	300	752	109	10	cluster_2
comp12024_c0_seq1	38	52	94	114	186	120	228	702	251	160	230	251	240	94	125	291	81	232	283	291	146	162	58	134	34	6	NA
comp12025_c0_seq1	0	6	9	0	0	3	14	25	6	11	14	32	41	15	21	18	14	6	0	49	20	14	2	6	0	0	NA
comp12026_c0_seq1	6	0	2	0	0	6	8	69	17	14	2	5	14	6	15	4	5	26	12	6	4	12	2	22	0	0	NA
comp12026_c1_seq1	14	84	121	96	91	176	656	824	232	189	370	354	512	112	176	597	189	87	74	88	32	53	28	84	10	0	cluster_5
comp12028_c0_seq1	209	645	417	433	502	379	2300	1236	1064	386	703	1045	373	324	624	1638	392	1696	1485	721	1006	1302	232	707	248	64	cluster_2
comp12029_c0_seq1	18	34	60	42	39	42	183	312	98	71	91	106	110	42	44	152	51	69	55	132	37	71	21	10	8	0	NA
comp12030_c0_seq1	26	24	4	0	0	0	0	6	10	0	8	3	2	2	7	8	0	109	140	129	20	47	2	20	0	0	cluster_4
comp12031_c0_seq1	0	14	14	28	2	2	62	165	57	28	42	68	42	23	24	63	54	11	16	22	22	20	18	18	0	12	cluster_1
comp12031_c1_seq1	36	0	28	36	38	30	131	133	52	63	83	91	77	25	65	120	28	60	56	52	47	90	16	17	3	4	NA
comp12032_c0_seq1	0	0	4	0	0	0	8	112	49	36	44	61	33	17	16	74	17	14	11	35	18	21	0	20	2	0	cluster_1
comp12033_c0_seq1	0	14	17	43	4	2	103	58	18	26	16	37	36	4	11	39	14	6	23	27	10	22	8	18	2	0	NA
comp12034_c0_seq1	24	0	8	10	17	10	19	7	6	0	2	1	4	4	0	0	3	0	4	0	8	6	0	0	10	0	cluster_3
comp12036_c0_seq1	27	10	65	80	70	86	396	1318	670	295	716	514	661	224	258	921	339	51	105	188	87	130	104	79	10	29	cluster_1
comp12037_c0_seq1	107	141	236	255	296	203	602	1355	773	197	433	513	415	142	137	645	158	186	199	310	163	239	90	152	40	8	NA
comp12038_c0_seq1	151	168	195	225	167	193	782	1133	471	242	438	428	454	154	235	666	181	308	212	502	166	341	120	181	11	10	NA
comp12039_c0_seq1	8	23	28	14	0	35	30	138	47	28	32	51	49	26	24	69	16	28	21	62	14	12	6	4	0	0	NA
comp12040_c0_seq1	0	3	10	3	6	2	50	21	38	2	9	3	0	4	4	19	7	12	18	0	2	8	14	2	0	0	NA
comp12043_c0_seq1	204	246	392	309	288	332	837	1479	753	290	681	538	312	229	179	1169	267	431	911	688	314	503	169	429	67	12	NA
comp12045_c0_seq1	64	54	114	71	37	51	217	315	122	42	131	106	129	52	76	192	54	55	70	85	42	69	21	36	20	4	cluster_5
comp12045_c1_seq1	14	0	7	37	20	9	67	132	16	20	37	19	70	17	2	48	10	17	28	16	21	27	11	14	0	0	NA
comp12046_c0_seq1	0	0	8	4	0	6	12	74	14	0	4	13	6	2	2	9	6	0	6	10	0	0	0	8	0	0	NA
comp12047_c0_seq1	21	0	5	19	0	10	8	48	7	24	25	36	18	19	20	30	8	20	6	35	15	14	3	2	8	0	NA
comp12048_c0_seq1	4	4	2	24	0	13	44	14	2	3	9	13	4	4	4	20	1	4	0	8	11	5	4	0	2	0	NA
comp12049_c0_seq1	0	0	6	24	0	8	26	30	12	4	28	16	35	10	4	51	11	4	8	12	13	31	0	8	0	0	NA
comp12049_c1_seq1	3	34	38	33	32	13	97	53	60	18	38	36	37	10	22	52	14	28	58	22	70	81	11	53	0	0	cluster_2
comp12050_c0_seq1	0	24	26	30	29	27	51	74	42	15	17	21	40	4	24	38	6	49	32	6	19	60	4	30	2	0	NA
comp12054_c0_seq1	0	0	10	16	4	5	2	72	44	10	9	5	2	5	2	6	4	0	2	2	8	13	2	11	2	0	NA
comp12055_c0_seq1	10	33	94	54	81	109	308	401	247	146	145	235	163	75	64	234	66	46	59	81	16	46	6	28	1	2	cluster_5
comp12056_c0_seq1	14	6	46	90	29	35	130	224	105	79	105	134	153	34	26	153	45	44	38	73	43	50	5	36	7	0	NA
comp12057_c0_seq1	18	14	16	14	12	14	32	29	22	2	9	7	14	12	6	24	4	9	2	8	2	18	5	2	0	0	cluster_5
comp12058_c0_seq1	0	14	29	34	24	49	123	230	74	47	76	81	55	20	30	78	34	19	51	51	21	19	10	24	0	2	NA
comp12059_c0_seq1	62	7	83	132	50	98	362	200	97	52	98	162	132	55	83	191	88	58	87	81	53	100	13	59	10	12	NA
comp12060_c0_seq1	438	520	767	1062	552	878	3607	3017	1506	707	1673	1311	1423	478	574	2287	672	563	554	682	342	711	327	449	55	31	cluster_5
comp12063_c0_seq1	29	55	27	53	59	73	409	842	231	167	420	379	392	127	135	684	189	164	140	223	39	168	58	109	57	44	cluster_1
comp12064_c0_seq1	16	0	28	33	36	16	60	64	18	14	26	15	37	16	17	43	4	10	2	12	4	26	1	0	2	0	cluster_5
comp12065_c0_seq1	30	58	38	29	22	26	108	107	56	28	69	49	23	16	3	38	20	43	46	85	16	38	8	72	2	0	NA
comp12066_c0_seq1	447	505	624	574	413	707	1351	2003	874	587	985	1065	748	352	420	1503	412	335	476	745	310	652	206	349	91	32	cluster_5
comp12067_c0_seq1	0	7	19	0	6	6	18	42	9	14	14	3	8	9	7	37	2	33	14	14	15	17	8	7	10	0	NA
comp12067_c1_seq1	0	0	0	4	0	0	8	33	12	15	13	11	15	8	10	26	5	4	21	29	6	12	2	0	10	0	cluster_1
comp12068_c0_seq1	20	52	12	30	46	31	134	325	112	72	85	80	93	41	54	83	27	125	118	48	54	88	29	43	8	0	NA
comp12069_c0_seq1	68	18	251	397	22	960	69	884	20	646	213	361	29	170	49	277	1977	0	33	24	4	0	8	0	0	0	cluster_5
comp12070_c0_seq1	0	20	4	4	46	28	14	163	110	41	88	92	10	31	10	28	4	41	2	22	49	51	3	50	54	18	NA
comp12071_c0_seq1	0	22	40	70	31	88	46	281	85	18	113	83	85	27	18	116	30	10	16	51	2	22	28	14	0	0	NA
comp12072_c0_seq1	228	397	500	387	240	377	1340	772	573	261	497	423	380	181	258	780	175	474	527	611	358	500	131	405	73	32	cluster_2
comp12074_c0_seq1	4	0	40	81	16	32	142	80	60	26	53	71	125	11	32	133	24	24	54	47	22	77	14	40	12	0	NA
comp12075_c0_seq1	44	2	34	25	47	44	76	178	92	47	57	64	54	46	38	144	11	28	31	47	22	65	30	36	15	0	NA
comp12076_c0_seq1	2	14	0	6	13	14	63	58	31	14	28	30	42	2	2	38	8	39	18	26	20	14	10	8	2	0	NA
comp12076_c1_seq1	14	17	16	8	6	6	71	64	25	31	18	40	21	12	2	22	20	64	20	38	17	55	16	7	0	0	NA
comp12077_c0_seq1	30	28	36	11	10	29	58	71	24	12	36	20	25	6	20	46	10	14	14	36	8	35	2	9	0	0	NA
comp12079_c0_seq1	364	468	261	368	155	221	658	1088	337	291	717	429	423	165	108	853	241	481	288	433	191	450	150	235	26	12	NA
comp12082_c0_seq1	3840	3732	2454	2797	995	2684	8825	3950	1406	940	2536	1598	1642	783	1408	3697	997	6354	3882	9948	1619	3841	908	2057	534	266	cluster_2
comp12083_c0_seq1	101	76	170	227	95	179	416	558	335	171	269	272	163	128	140	414	136	301	357	345	181	278	54	142	87	1	NA
comp12084_c0_seq1	5	2	0	6	6	6	2	90	32	21	31	12	38	19	5	17	4	10	35	31	8	12	0	6	2	10	cluster_1
comp12085_c0_seq1	0	12	18	15	10	2	115	22	53	13	27	28	21	24	12	59	18	24	48	37	26	55	9	19	16	0	NA
comp12086_c0_seq1	100	89	67	105	22	29	171	733	304	154	320	297	354	152	87	593	205	130	114	151	37	73	28	52	28	4	cluster_1
comp12087_c0_seq1	4	26	4	20	14	4	0	0	0	0	0	2	8	2	1	0	0	6	9	2	4	2	0	6	11	2	cluster_3
comp12088_c0_seq1	23	11	12	14	36	18	65	81	27	29	14	42	17	16	4	25	17	23	6	23	1	20	6	6	4	0	cluster_5
comp12089_c0_seq1	34	20	87	73	69	39	88	245	62	49	70	99	86	22	36	91	31	28	42	62	22	54	12	15	3	0	cluster_5
comp12090_c0_seq2	22	44	38	74	43	36	107	498	181	112	258	188	269	49	75	223	65	92	122	121	27	96	25	55	8	0	cluster_1
comp12090_c1_seq1	11	8	58	50	26	79	169	277	110	69	117	183	201	81	91	174	53	25	38	61	51	93	18	33	9	0	NA
comp12091_c0_seq1	6	2	2	6	8	0	46	131	33	22	22	33	25	16	29	36	27	29	19	24	18	24	0	6	4	8	cluster_1
comp12092_c0_seq1	0	14	10	36	44	8	2	128	24	30	24	36	41	24	8	67	7	18	19	36	8	31	4	22	0	0	NA
comp12093_c0_seq1	30	2	45	62	56	67	133	210	84	54	79	117	52	28	30	146	40	87	51	71	63	87	26	26	5	0	NA
comp12094_c0_seq1	18	0	23	25	6	75	96	167	45	19	73	56	48	55	8	85	29	13	11	29	13	18	14	7	1	0	cluster_5
comp12095_c0_seq1	28	10	21	0	20	10	63	92	21	13	44	21	10	8	27	39	17	48	22	47	6	16	10	6	6	0	NA
comp12097_c0_seq1	62	44	185	188	134	132	550	529	162	154	317	226	198	145	104	341	121	165	174	232	120	197	57	90	41	8	NA
comp12100_c0_seq1	30	61	72	124	25	56	147	468	120	89	220	158	197	71	60	260	74	51	79	144	51	78	25	51	20	0	cluster_1
comp12101_c0_seq1	65	110	292	329	225	242	1271	602	306	161	421	417	333	102	123	627	198	207	410	153	258	416	139	139	18	10	NA
comp12103_c0_seq1	0	2	5	10	2	8	30	17	4	4	8	5	6	2	4	20	0	80	34	83	36	29	7	36	2	2	cluster_4
comp12105_c0_seq1	0	6	9	1	0	0	0	36	0	8	10	3	32	0	1	6	2	12	10	6	11	19	2	0	0	4	NA
comp12107_c0_seq1	104	99	104	187	124	126	379	578	328	134	255	221	291	132	150	342	103	158	185	286	124	210	57	87	26	6	NA
comp12109_c0_seq1	22	24	21	20	57	76	153	366	163	51	114	106	128	54	30	242	59	94	95	95	24	81	20	36	10	0	NA
comp12110_c0_seq1	232	195	397	447	438	422	1095	2003	467	250	786	518	580	194	239	1073	302	244	271	495	127	347	122	162	22	0	cluster_5
comp12111_c0_seq1	77	50	144	227	136	327	782	6605	2395	1628	3128	3475	3097	1310	686	6155	1889	82	238	152	134	277	74	242	57	56	cluster_1
comp12112_c0_seq1	0	32	12	36	20	24	39	39	24	28	12	44	6	5	35	31	21	27	14	46	3	15	2	4	0	0	NA
comp12113_c0_seq1	0	0	0	8	0	4	10	153	29	14	68	45	46	14	17	58	26	0	0	4	6	11	2	0	0	0	cluster_1
comp12114_c0_seq1	10	12	24	24	48	51	109	331	104	60	104	101	48	49	53	127	44	57	53	67	66	92	23	35	9	14	NA
comp12116_c0_seq1	11	0	2	5	1	2	0	21	4	7	8	7	5	7	3	0	9	1	2	2	0	10	0	0	0	0	NA
comp12117_c0_seq1	0	0	2	0	0	12	4	41	22	18	10	18	8	9	6	12	13	12	6	32	6	8	2	6	0	0	cluster_1
comp12118_c0_seq1	38	20	57	18	62	66	124	356	147	42	95	143	180	70	59	194	30	56	65	94	33	66	19	32	22	0	cluster_1
comp12120_c0_seq1	0	42	76	55	30	28	144	610	251	117	121	251	207	32	83	231	64	53	28	42	76	166	21	86	50	38	NA
comp12121_c0_seq1	0	0	0	4	4	8	27	15	21	17	4	21	4	3	7	10	16	0	9	19	11	8	0	5	0	0	NA
comp12122_c0_seq2	4	16	22	20	7	21	84	186	57	48	53	58	80	15	33	101	15	37	59	105	50	40	18	37	14	0	cluster_2
comp12123_c0_seq1	6	12	12	21	16	18	95	165	61	47	57	89	89	41	24	86	42	58	43	74	75	66	25	52	11	0	cluster_2
comp12124_c0_seq2	51	36	47	13	18	18	27	106	53	34	29	48	48	17	10	66	37	61	48	85	10	33	11	9	8	0	NA
comp12125_c0_seq1	30	12	34	39	31	18	56	128	48	10	22	73	31	27	37	70	14	56	59	62	65	63	14	44	10	0	NA
comp12127_c0_seq1	0	0	0	0	12	12	0	32	8	17	15	27	3	7	16	38	10	24	4	26	8	14	1	3	2	0	cluster_1
comp12128_c0_seq1	117	173	171	156	126	134	372	1205	562	225	368	363	361	171	131	405	144	194	307	328	185	385	141	174	53	32	NA
comp12129_c0_seq1	10	28	36	14	0	18	43	82	74	21	59	22	23	11	12	56	6	17	38	40	33	48	10	32	6	0	NA
comp12131_c0_seq1	10	8	6	0	0	2	38	49	20	0	22	14	6	14	10	11	4	50	40	7	27	50	6	24	2	0	NA
comp12131_c1_seq1	45	50	57	38	88	84	223	190	103	42	74	98	109	62	46	96	61	95	28	61	28	43	12	50	5	4	cluster_5
comp12133_c0_seq1	0	2	6	10	6	0	0	18	4	4	0	4	9	6	12	0	0	7	12	4	4	5	6	4	6	6	NA
comp12134_c0_seq1	37	20	27	24	39	22	95	187	91	51	71	60	53	21	19	106	41	140	135	132	89	93	15	44	5	8	cluster_2
comp12135_c0_seq1	0	0	0	0	0	2	12	42	20	4	10	4	2	6	4	24	0	10	0	12	0	4	0	0	0	0	NA
comp12136_c0_seq1	30	39	28	16	32	42	14	181	89	34	46	82	68	27	38	87	30	72	51	73	68	63	16	23	10	0	NA
comp12137_c0_seq1	0	20	8	14	0	16	31	125	47	15	49	46	72	12	27	56	10	24	6	20	29	31	16	9	0	8	cluster_1
comp12138_c0_seq1	14	2	2	0	2	0	0	31	4	8	0	8	3	0	6	4	4	4	7	24	2	6	0	0	0	2	NA
comp12139_c0_seq1	0	4	4	0	0	1	6	186	71	68	112	101	71	32	36	62	26	125	36	134	25	60	16	49	2	0	cluster_1
comp12140_c0_seq1	22	26	34	31	12	10	25	151	109	65	42	54	70	22	32	95	23	104	85	69	36	83	8	41	7	4	NA
comp12141_c0_seq2	10	16	13	58	28	20	57	91	39	16	39	49	53	19	14	51	10	6	12	19	7	12	0	14	4	0	cluster_5
comp12142_c0_seq1	0	0	0	6	0	6	6	10	3	3	1	6	2	1	6	0	3	8	2	3	0	2	0	0	0	0	NA
comp12143_c0_seq1	1147	1467	733	689	287	355	1920	182	50	50	116	45	38	13	18	53	20	771	564	834	246	512	98	230	6	33	cluster_4
comp12144_c0_seq1	92	18	93	95	68	63	200	379	112	88	108	168	176	54	97	202	36	70	60	97	56	89	19	46	18	0	cluster_5
comp12146_c0_seq1	228	421	316	163	75	78	458	545	198	74	288	181	189	57	17	312	87	427	357	337	146	299	43	93	8	8	cluster_2
comp12148_c0_seq1	56	76	30	70	77	48	206	198	102	50	84	75	97	38	40	176	54	54	82	44	59	126	41	57	24	0	NA
comp12149_c0_seq1	1	0	4	8	0	6	26	13	9	4	4	11	8	0	3	24	0	7	11	13	18	9	0	4	0	0	NA
comp12150_c0_seq1	0	14	24	26	12	14	5	67	64	18	26	21	21	3	4	12	11	33	47	38	20	22	14	1	0	0	NA
comp12151_c0_seq1	18	104	103	69	45	83	332	257	106	46	83	137	92	67	97	141	49	155	152	138	98	104	30	47	12	0	NA
comp12152_c0_seq1	18	5	26	17	35	38	94	236	79	46	110	88	74	25	41	104	38	117	73	88	85	96	29	50	7	22	cluster_2
comp12153_c0_seq1	81	79	91	123	103	108	296	360	131	99	96	130	67	35	52	134	29	54	70	137	36	104	21	52	6	0	cluster_5
comp12154_c0_seq1	46	84	84	71	11	86	153	226	105	52	73	144	127	45	52	135	43	54	66	139	62	75	21	35	22	16	NA
comp12155_c0_seq1	26	6	34	30	0	17	62	125	59	24	38	62	44	33	35	54	6	61	53	60	52	55	13	64	2	0	NA
comp12156_c0_seq1	182	129	421	330	168	296	1070	1313	579	332	442	752	283	235	258	866	248	503	480	712	262	484	140	247	36	50	NA
comp12157_c0_seq1	2	4	10	12	0	15	140	44	20	2	10	15	26	8	8	19	2	4	4	10	0	7	4	6	0	0	NA
comp12158_c0_seq1	161	187	225	202	265	233	1632	1345	970	325	558	542	303	294	265	813	230	1303	1381	760	1272	1192	167	414	64	68	cluster_2
comp12159_c0_seq1	0	1	6	8	0	4	25	9	8	13	6	16	0	6	6	14	0	19	14	11	13	7	2	2	4	2	NA
comp12160_c0_seq1	30	30	105	130	77	97	325	359	207	67	261	167	188	61	92	306	62	164	120	160	54	122	40	186	175	58	NA
comp12161_c0_seq1	0	33	12	6	0	4	96	594	526	126	190	208	303	19	55	61	15	66	66	38	38	36	2	3	8	0	cluster_1
comp12162_c0_seq1	83	36	87	123	76	67	247	401	160	48	127	178	176	62	38	188	50	161	138	189	129	113	46	64	8	26	NA
comp12163_c0_seq2	48	67	137	139	62	89	344	341	162	67	126	158	123	73	109	288	74	260	235	198	192	279	33	145	44	11	cluster_2
comp12164_c0_seq1	74	42	9	6	16	24	66	164	39	44	56	57	64	13	18	108	44	61	30	18	21	41	16	30	10	2	NA
comp12165_c0_seq1	229	293	395	440	212	348	1165	1958	880	448	782	635	901	299	377	1071	260	802	878	840	398	902	278	638	77	88	cluster_2
comp12165_c1_seq1	43	16	58	22	28	63	90	117	43	38	88	83	77	6	49	83	27	81	62	68	62	111	14	15	1	16	NA
comp12166_c0_seq1	47	158	49	68	34	26	216	143	212	37	204	30	20	10	11	60	16	21	94	9	36	136	52	134	4	0	NA
comp12168_c0_seq2	34	63	167	214	89	143	431	754	215	211	306	348	349	126	115	501	109	131	216	174	95	159	63	121	28	10	NA
comp12169_c0_seq1	16	6	36	100	38	35	116	270	51	65	136	196	111	82	51	147	52	28	59	92	20	68	14	40	12	0	NA
comp12170_c0_seq1	80	56	97	68	71	99	280	416	102	80	149	147	130	81	35	205	95	155	89	187	47	84	21	35	25	48	NA
comp12171_c0_seq1	67	40	131	154	94	129	170	576	192	86	135	134	186	98	124	302	26	242	185	231	106	245	61	146	8	14	NA
comp12172_c0_seq1	674	807	77	29	32	24	94	242	84	71	110	80	154	34	96	144	38	841	409	447	150	373	81	120	8	14	NA
comp12173_c0_seq1	0	2	29	56	7	50	189	92	21	4	39	42	28	14	22	68	21	27	18	32	12	54	6	6	0	0	NA
comp12174_c0_seq1	30	8	25	11	31	36	134	309	157	62	80	129	135	39	64	135	34	66	131	119	97	122	37	72	10	52	cluster_2
comp12175_c0_seq1	8	50	17	42	10	8	54	179	72	24	46	38	34	1	27	47	11	44	42	32	4	11	2	14	2	0	NA
comp12176_c0_seq1	0	0	3	0	0	5	30	54	4	2	10	13	32	2	7	40	2	18	7	14	2	11	2	5	0	0	NA
comp12177_c0_seq1	0	10	26	9	10	26	82	120	32	22	65	41	32	19	16	62	20	39	43	58	19	30	16	6	0	7	NA
comp12178_c0_seq1	4	44	73	45	40	102	257	222	61	53	99	137	97	62	41	133	75	84	73	78	26	60	13	46	23	6	NA
comp12180_c0_seq1	94	30	238	182	199	232	297	791	226	158	253	341	335	125	100	472	148	144	115	329	55	107	38	33	9	48	NA
comp12181_c0_seq1	0	34	34	49	2	58	242	550	295	129	364	299	260	160	85	497	133	78	95	212	47	123	46	119	34	10	cluster_1
comp12182_c0_seq1	9	2	18	58	32	19	259	190	47	60	56	108	147	40	61	135	26	99	117	62	55	66	15	45	14	0	NA
comp12183_c0_seq1	420	503	298	233	52	71	374	12	15	8	19	14	16	0	6	8	0	188	204	153	96	152	39	76	1	16	cluster_4
comp12184_c0_seq1	42	14	100	97	96	149	252	654	365	107	261	298	216	99	90	505	100	190	229	335	453	489	71	170	64	4	cluster_2
comp12185_c0_seq1	24	0	22	14	8	40	48	172	58	40	52	61	40	15	51	68	20	53	48	63	86	107	38	28	2	2	cluster_2
comp12186_c0_seq1	170	1062	415	391	399	343	1163	861	1832	281	1052	439	98	159	209	867	304	688	1859	463	731	988	303	572	47	6	NA
comp12187_c0_seq1	234	295	529	745	359	703	3366	3241	1481	896	1684	1708	2027	558	829	2977	1024	470	574	672	329	816	362	712	64	64	NA
comp12188_c0_seq1	38	88	102	152	87	99	338	531	155	124	233	245	250	62	88	430	98	62	94	130	25	93	39	61	6	0	cluster_5
comp12189_c0_seq1	0	4	6	11	29	15	8	56	61	12	20	11	4	4	19	26	14	35	27	28	24	38	9	6	8	0	NA
comp12190_c0_seq1	43	14	43	36	36	34	142	181	46	59	96	126	63	30	18	70	32	34	67	95	42	68	19	28	4	6	NA
comp12191_c0_seq1	90	67	36	17	26	41	66	101	64	23	63	35	43	25	31	86	23	185	231	367	79	118	43	28	16	16	cluster_2
comp12192_c0_seq1	86	80	44	81	12	39	191	392	103	64	91	129	113	27	49	130	40	117	120	91	94	81	26	60	14	4	NA
comp12193_c0_seq1	0	10	11	0	8	0	14	14	14	0	3	6	13	0	0	2	2	16	34	4	0	9	5	0	6	0	NA
comp12194_c0_seq1	75	50	98	130	68	64	236	633	269	115	288	236	221	105	101	381	78	136	215	250	69	175	42	64	0	12	NA
comp12194_c1_seq1	10	12	19	43	18	9	45	79	71	42	48	57	23	10	26	53	18	16	23	8	13	43	4	14	2	0	NA
comp12195_c0_seq1	73	53	61	62	30	69	112	122	91	65	113	85	47	54	30	199	59	89	119	211	59	90	30	54	0	7	NA
comp12196_c0_seq1	10	52	40	18	24	26	48	332	100	33	55	58	98	37	51	90	19	74	52	94	50	59	26	43	7	2	NA
comp12197_c0_seq1	3	14	2	0	8	1	56	190	66	22	71	47	40	6	22	56	9	36	10	39	19	27	12	10	0	0	cluster_1
comp12198_c0_seq1	50	56	90	154	41	67	296	349	178	83	97	160	177	53	57	177	48	85	48	154	36	64	43	82	11	18	NA
comp12200_c0_seq1	20	20	39	26	10	50	217	288	65	55	82	138	142	31	54	203	40	115	138	161	50	68	15	49	8	0	NA
comp12201_c0_seq1	156	112	285	254	176	175	643	1016	357	268	480	548	541	184	241	585	175	294	365	618	319	553	139	188	33	77	NA
comp12202_c0_seq1	4	0	2	12	0	4	20	52	30	21	47	32	46	14	12	94	18	24	31	15	7	4	0	8	2	12	cluster_1
comp12203_c0_seq1	60	71	99	81	131	67	216	458	178	84	107	154	213	55	61	253	84	91	82	99	46	92	30	47	22	30	cluster_5
comp12204_c0_seq1	16	2	2	9	2	6	30	48	18	2	8	13	20	4	2	9	0	31	23	28	6	10	2	3	4	0	NA
comp12205_c0_seq1	92	151	158	202	109	159	585	517	380	71	192	217	271	57	77	355	97	122	65	95	62	62	43	99	2	9	cluster_5
comp12206_c0_seq1	0	16	29	50	44	81	214	427	105	101	156	91	163	41	61	152	60	26	52	96	51	60	53	60	16	8	NA
comp12207_c0_seq1	102	44	70	42	50	44	70	163	96	53	108	94	98	45	50	207	74	86	108	197	53	83	41	51	6	6	NA
comp12208_c0_seq1	0	0	1	0	0	0	8	14	9	4	10	8	0	2	2	15	2	0	8	0	0	4	0	2	2	0	NA
comp12209_c0_seq1	178	260	309	251	82	284	756	849	381	220	297	249	352	127	80	437	71	254	207	595	123	376	115	325	42	8	cluster_2
comp12211_c0_seq1	0	6	0	16	4	0	2	18	10	1	2	5	12	0	0	1	2	0	2	4	0	5	0	7	0	0	NA
comp12211_c1_seq1	25	11	8	12	0	12	20	25	17	6	6	18	35	7	12	6	5	27	26	23	2	21	5	0	2	0	NA
comp12212_c0_seq1	47	36	19	38	26	68	192	463	120	174	210	230	316	53	82	339	80	116	85	139	48	42	23	40	6	0	cluster_1
comp12214_c0_seq4	2	0	2	0	0	4	33	4	6	0	2	6	4	4	4	14	0	0	6	0	14	10	2	0	4	0	NA
comp12215_c0_seq1	25	96	96	162	67	78	520	322	173	68	155	169	252	53	66	242	93	185	221	112	134	187	33	75	20	6	NA
comp12216_c0_seq1	24	0	35	32	6	52	93	211	80	44	72	95	91	28	23	97	66	32	73	54	55	52	30	23	6	0	NA
comp12217_c0_seq1	18	10	95	149	22	363	40	309	18	291	136	175	56	86	58	176	488	13	95	54	24	8	6	16	0	0	cluster_5
comp12218_c0_seq1	11	12	153	229	138	249	724	918	326	138	363	478	322	168	252	987	219	156	236	106	124	142	45	116	24	0	NA
comp12219_c0_seq1	16	10	0	14	0	4	42	311	132	85	153	117	171	54	45	183	71	24	47	81	17	18	12	23	0	0	cluster_1
comp12220_c0_seq1	102	76	75	42	24	75	150	124	59	30	60	38	38	35	16	47	31	80	107	104	40	41	7	12	9	0	cluster_2
comp12221_c0_seq2	3	0	3	26	0	7	24	39	43	39	33	47	25	4	21	20	4	22	25	43	18	69	31	16	2	1	cluster_2
comp12224_c0_seq1	45	63	75	38	51	54	130	213	118	59	101	88	139	40	36	133	46	92	70	161	70	70	15	41	28	0	NA
comp12226_c0_seq1	2	26	31	29	24	32	105	201	64	37	38	103	82	21	25	73	38	41	57	77	50	94	9	16	17	0	NA
comp12227_c0_seq1	159	126	252	345	185	495	799	1340	480	375	644	674	539	272	328	957	353	194	221	436	157	277	87	90	20	10	cluster_5
comp12228_c0_seq1	227	220	104	162	120	156	495	952	310	174	413	376	431	174	159	705	172	578	456	623	126	233	58	87	12	0	NA
comp12229_c0_seq2	34	46	25	12	4	0	43	158	29	16	34	42	43	6	0	24	14	24	73	72	29	62	23	50	0	0	NA
comp12230_c0_seq1	148	156	255	290	194	219	603	884	302	245	263	367	300	154	190	473	176	130	201	352	166	238	86	174	43	10	NA
comp12232_c0_seq1	22	0	27	14	2	32	111	158	40	51	55	76	117	35	43	111	24	15	23	51	22	48	11	3	4	0	NA
comp12233_c0_seq1	46	24	46	76	47	83	178	257	75	46	111	112	77	32	84	120	68	49	36	111	40	56	22	26	2	10	NA
comp12234_c0_seq1	8	12	82	77	39	82	289	705	270	127	282	294	326	93	108	436	101	95	117	157	59	85	26	50	28	0	cluster_1
comp12235_c0_seq1	24	18	80	58	79	100	197	835	208	222	301	419	428	161	181	563	164	41	77	122	56	89	52	124	35	16	cluster_1
comp12236_c0_seq1	22	39	32	29	22	24	160	32	17	14	32	60	63	11	41	30	18	73	60	17	25	52	7	10	12	0	NA
comp12237_c0_seq1	43	37	38	21	66	47	190	213	121	12	78	92	97	25	10	135	36	23	44	22	26	20	12	6	4	20	cluster_5
comp12240_c0_seq2	17	22	38	76	14	21	57	77	47	33	33	62	59	10	38	101	28	21	34	107	29	43	3	3	13	4	NA
comp12241_c0_seq1	60	34	182	250	108	108	457	564	227	108	223	227	309	63	83	301	95	100	131	137	76	83	70	64	34	2	cluster_5
comp12242_c0_seq1	13	0	2	0	2	0	0	0	0	4	8	0	16	4	4	4	0	10	3	4	8	34	62	63	64	38	cluster_2
comp12243_c0_seq1	38	26	94	138	67	97	363	334	111	43	107	173	99	41	66	176	87	73	79	86	80	114	34	45	7	20	NA
comp12244_c0_seq1	84	208	191	61	147	240	1070	1436	902	258	640	596	491	325	324	1599	345	688	1091	860	1072	1159	195	798	154	82	cluster_2
comp12245_c0_seq2	188	200	216	210	177	268	692	463	352	121	200	239	226	99	76	329	155	162	215	186	123	252	57	117	36	11	cluster_5
comp12246_c0_seq1	98	89	186	61	50	76	326	320	222	76	94	158	151	81	64	160	91	137	123	133	68	133	27	60	8	8	NA
comp12247_c0_seq1	28	2	31	56	38	46	127	329	82	61	92	86	97	27	49	147	36	56	70	95	53	95	26	32	5	8	NA
comp12248_c0_seq1	50	30	12	24	16	30	59	82	56	7	26	63	52	26	27	58	14	22	28	27	18	26	2	7	7	0	NA
comp12249_c0_seq1	4	14	17	67	21	34	65	43	29	15	28	29	30	25	30	73	34	16	29	52	15	35	12	22	0	0	NA
comp12250_c0_seq1	167	244	363	485	454	587	1520	1978	630	335	890	623	517	235	237	1032	363	327	376	736	254	458	165	239	73	34	NA
comp12251_c0_seq2	0	0	4	0	0	8	21	18	14	3	4	14	9	9	11	23	7	5	6	19	5	11	16	0	0	0	NA
comp12252_c0_seq1	2	5	0	2	28	4	38	375	148	92	162	145	209	65	60	246	67	22	48	104	4	57	49	50	7	0	cluster_1
comp12253_c0_seq2	56	51	112	96	89	66	356	354	166	120	150	227	190	48	69	276	71	153	157	89	101	146	53	86	0	24	NA
comp12254_c0_seq2	0	1	3	5	4	1	4	17	11	3	9	4	12	4	2	8	3	12	2	2	3	1	3	0	0	0	NA
comp12255_c0_seq1	76	90	100	224	149	178	562	994	394	185	295	351	412	130	181	472	190	209	210	270	119	203	99	122	28	20	NA
comp12256_c0_seq1	0	0	10	14	4	9	26	72	12	12	10	32	9	9	26	56	4	46	39	27	23	27	8	1	4	12	NA
comp12256_c1_seq1	0	0	0	10	8	12	50	67	16	5	5	45	61	22	25	52	8	16	9	35	2	5	0	2	2	0	NA
comp12257_c0_seq1	26	34	106	83	94	127	334	588	293	195	278	253	348	113	130	452	143	115	140	214	85	115	65	103	27	8	cluster_1
comp12258_c0_seq1	0	16	0	0	0	13	0	34	13	17	22	36	44	10	28	34	14	4	12	38	2	20	17	4	0	0	NA
comp12259_c0_seq1	495	297	1077	1459	1059	1724	4045	4292	1485	1093	2081	2058	1614	618	546	2643	865	1326	2085	991	423	720	318	521	75	18	NA
comp12260_c0_seq1	75	36	58	45	90	52	149	333	83	80	111	103	123	25	46	146	35	43	36	99	22	40	25	53	8	0	NA
comp12261_c0_seq1	0	0	6	2	0	1	0	68	15	6	15	9	24	9	7	11	10	8	0	35	12	19	6	4	0	0	cluster_1
comp12262_c0_seq1	8	0	0	2	8	2	33	0	9	4	9	5	20	2	9	30	2	9	1	4	7	2	0	2	0	0	NA
comp12263_c0_seq1	4	8	32	69	8	36	108	143	64	20	39	73	43	43	14	87	10	42	16	81	36	44	2	20	6	0	NA
comp12265_c0_seq1	8	14	37	48	10	40	201	361	83	80	109	145	153	69	75	275	60	77	73	83	58	82	15	56	7	0	cluster_1
comp12266_c0_seq1	93	82	147	246	98	171	512	741	224	161	346	304	368	111	117	578	196	89	87	230	77	160	62	56	13	0	cluster_5
comp12267_c0_seq1	14	28	65	35	14	35	165	282	203	99	167	189	153	66	67	242	70	50	112	114	70	65	20	41	40	12	cluster_1
comp12268_c0_seq1	10	4	36	12	23	9	74	87	24	28	44	20	35	5	13	60	17	22	20	19	7	31	7	10	6	2	NA
comp12269_c0_seq1	169	96	202	203	155	131	625	662	312	186	274	236	204	123	192	345	94	204	216	267	176	254	53	144	12	0	NA
comp12270_c0_seq1	30	12	81	119	87	62	308	461	239	82	135	164	146	52	67	161	42	39	83	83	142	112	26	66	4	10	NA
comp12271_c0_seq1	44	14	16	4	16	12	117	720	196	83	279	196	221	66	74	361	93	143	126	128	54	69	35	43	12	52	cluster_1
comp12273_c0_seq1	28	47	27	34	4	18	114	156	40	36	39	37	40	8	16	71	18	21	30	10	12	24	16	20	0	0	NA
comp12275_c0_seq1	1	12	30	59	30	35	167	107	29	20	35	77	59	33	44	92	23	63	42	72	22	76	17	4	6	0	NA
comp12276_c0_seq1	147	183	230	345	211	446	1024	1110	445	260	459	414	478	146	187	815	279	276	255	553	251	476	173	279	56	26	NA
comp12277_c0_seq1	77	36	123	127	41	102	288	870	296	149	233	252	414	59	67	222	99	73	99	248	71	93	60	78	6	14	NA
comp12279_c0_seq1	96	56	132	44	71	52	137	692	237	163	227	285	318	63	63	194	42	141	148	262	94	164	57	112	8	7	NA
comp12280_c0_seq1	17	6	16	8	2	20	37	21	2	9	22	17	9	2	8	12	0	0	2	6	2	2	4	1	0	0	cluster_5
comp12281_c0_seq1	161	121	36	101	16	25	109	470	246	92	184	109	125	54	58	93	10	459	246	495	131	204	60	99	22	20	cluster_2
comp12282_c0_seq1	123	24	226	122	116	126	365	598	193	170	230	269	186	88	78	342	98	290	253	355	161	232	48	130	39	24	NA
comp12283_c0_seq1	14	31	45	34	39	26	79	169	42	55	16	72	44	36	17	33	24	34	16	54	34	24	0	24	4	0	NA
comp12283_c1_seq1	63	54	48	79	28	40	268	474	104	52	76	148	117	48	104	166	31	65	110	143	85	101	37	15	14	14	NA
comp12284_c0_seq1	109	119	270	314	189	250	849	1198	520	377	516	531	686	244	221	826	245	517	398	481	250	571	112	227	26	60	NA
comp12285_c0_seq1	16	0	8	0	0	4	27	32	14	0	2	0	2	8	4	5	0	16	6	10	14	14	1	2	0	12	NA
comp12286_c0_seq1	0	12	1	6	6	6	2	42	16	12	16	14	42	2	13	23	7	19	8	18	0	8	0	4	2	0	NA
comp12287_c0_seq1	16	14	24	21	14	9	89	53	44	16	77	55	23	16	2	78	12	51	27	13	57	56	6	18	0	0	NA
comp12288_c0_seq1	0	0	16	0	0	14	12	86	51	25	31	36	58	28	28	53	9	5	4	49	17	30	4	0	0	0	NA
comp12288_c1_seq1	3	0	0	10	24	0	14	78	16	5	9	18	29	5	4	8	4	16	23	19	11	7	10	0	0	0	NA
comp12289_c0_seq1	0	28	23	24	4	9	31	160	85	49	71	72	63	37	25	97	6	13	21	76	10	37	13	14	2	2	cluster_1
comp12290_c0_seq1	4	0	7	22	14	24	12	24	16	6	19	26	50	10	10	10	12	13	6	28	10	11	2	2	13	0	NA
comp12291_c0_seq1	59	52	104	137	90	130	361	939	383	236	340	433	425	233	110	511	163	108	183	266	43	107	51	108	39	10	cluster_1
comp12292_c0_seq1	20	62	29	32	55	61	326	217	78	41	87	102	124	26	84	95	38	74	90	112	45	110	30	64	11	12	NA
comp12294_c0_seq1	10	26	69	162	127	117	350	133	90	37	76	77	68	19	18	147	22	0	9	45	13	16	7	24	0	0	cluster_5
comp12295_c0_seq1	69	37	78	55	24	113	280	282	112	67	92	123	215	49	37	182	47	53	104	201	34	138	25	29	16	14	NA
comp12296_c0_seq1	0	10	50	77	102	52	254	327	190	71	132	136	111	64	106	277	52	136	209	262	213	274	75	124	32	20	cluster_2
comp12298_c0_seq1	26	19	19	53	53	51	147	288	118	73	85	146	94	47	30	88	51	37	50	99	48	49	15	33	16	0	NA
comp12300_c0_seq1	1	2	19	31	4	13	94	80	23	0	25	35	23	13	36	46	11	54	15	32	40	37	14	26	6	0	NA
comp12302_c0_seq1	54	12	36	54	65	45	219	273	227	66	154	149	91	60	58	234	63	71	71	141	136	109	51	92	22	0	NA
comp12303_c0_seq1	11	10	28	42	12	32	233	109	60	29	66	68	55	24	18	77	9	71	59	29	39	91	31	52	6	6	NA
comp12304_c0_seq1	16	24	24	0	8	0	14	14	12	0	8	14	7	0	6	8	4	29	20	0	6	28	1	3	0	0	NA
comp12305_c0_seq1	58	59	184	173	165	215	493	818	321	213	267	349	441	149	180	537	111	262	265	432	169	354	75	171	48	54	NA
comp12307_c0_seq1	56	55	119	128	116	194	521	382	132	54	190	165	120	65	51	283	86	28	43	42	16	66	22	39	6	0	cluster_5
comp12308_c0_seq1	14	14	56	48	18	58	158	306	78	35	69	78	83	41	36	105	37	26	64	77	20	42	24	24	23	24	NA
comp12309_c0_seq1	233	300	392	278	282	303	825	1344	620	317	637	610	554	300	284	932	312	468	513	638	313	596	134	282	76	40	NA
comp12310_c0_seq1	16	28	22	70	13	11	74	213	103	31	128	94	116	8	49	167	58	42	57	63	49	62	30	37	2	32	NA
comp12311_c0_seq1	0	0	21	22	0	6	30	104	30	17	16	35	35	24	21	33	4	20	51	36	6	21	2	16	4	0	NA
comp12311_c1_seq1	46	34	60	111	56	42	255	327	229	52	104	116	174	50	56	225	44	165	121	98	208	203	47	125	32	20	NA
comp12312_c0_seq1	174	51	132	141	108	156	442	487	127	116	201	163	230	68	44	314	72	122	104	270	56	154	52	62	14	0	cluster_5
comp12313_c0_seq2	29	30	57	38	15	37	107	153	69	18	56	68	8	43	16	99	37	177	119	199	89	89	38	44	23	16	cluster_2
comp12314_c0_seq1	16	54	111	139	91	80	408	469	206	80	215	114	132	41	45	245	58	39	49	88	32	61	32	23	1	8	cluster_5
comp12315_c0_seq1	244	78	174	136	109	266	269	960	247	245	387	298	268	121	76	254	102	138	170	278	92	128	83	92	24	3	NA
comp12317_c0_seq1	100	150	279	600	258	302	1024	1194	458	246	475	455	473	120	106	377	103	513	703	446	266	443	118	132	23	36	NA
comp12318_c0_seq1	67	109	184	115	104	144	580	667	211	185	188	335	308	72	151	287	106	343	186	240	205	188	103	138	42	12	NA
comp12319_c0_seq1	52	33	98	79	88	85	265	450	143	74	170	193	198	103	77	216	75	84	128	175	67	170	36	65	26	2	NA
comp12320_c0_seq1	0	6	2	4	0	14	79	43	31	2	11	26	24	6	2	25	4	26	15	5	6	9	0	16	0	0	NA
comp12322_c0_seq1	87	36	46	47	21	26	229	253	120	67	103	101	110	41	34	147	59	64	56	80	32	36	10	38	10	0	NA
comp12324_c0_seq1	0	0	8	20	5	14	26	58	14	6	21	12	38	12	4	19	0	12	2	11	6	16	10	2	0	0	NA
comp12325_c0_seq1	36	1	3	0	8	2	3	2	0	0	0	0	8	0	2	6	9	2	0	10	0	10	0	7	2	0	NA
comp12325_c1_seq1	109	141	152	185	193	202	866	790	258	123	306	327	235	129	130	397	179	149	160	331	160	239	57	150	36	61	NA
comp12326_c0_seq1	18	4	25	56	7	46	84	148	58	38	25	54	84	15	49	99	17	70	36	86	28	23	19	6	6	12	NA
comp12327_c0_seq1	19	14	55	94	41	69	172	375	134	73	127	155	145	35	33	168	56	57	55	87	34	92	24	41	7	2	NA
comp12328_c0_seq1	209	217	230	221	254	287	1004	1831	809	404	815	731	825	281	321	1060	288	505	584	583	209	370	104	237	37	24	NA
comp12329_c0_seq1	42	40	91	75	43	81	226	221	88	64	81	99	109	48	53	171	70	55	83	172	58	135	29	44	11	0	NA
comp12330_c0_seq1	13	26	8	20	36	34	116	97	42	14	23	35	69	22	9	81	27	15	39	35	18	58	14	22	1	0	NA
comp12331_c0_seq1	187	168	128	123	62	66	297	314	125	67	136	95	164	42	38	198	76	106	88	174	68	70	16	57	16	4	cluster_2
comp12332_c0_seq1	0	0	2	12	40	0	37	24	21	22	44	20	18	18	12	48	15	11	22	26	39	13	12	0	4	0	NA
comp12333_c0_seq1	14	8	33	15	0	10	87	76	42	21	61	33	48	27	25	108	27	54	20	30	21	65	15	21	6	0	NA
comp12334_c0_seq1	0	11	6	21	3	4	80	29	1	2	4	7	7	4	7	9	2	18	20	17	6	27	2	7	1	0	cluster_2
comp12334_c1_seq1	0	26	8	18	12	17	29	56	6	15	6	30	10	0	6	32	11	12	25	34	11	34	2	14	0	0	NA
comp12335_c0_seq1	0	58	92	78	23	39	382	221	162	55	82	125	148	23	88	157	64	56	107	116	88	214	30	138	10	2	NA
comp12336_c0_seq1	68	198	79	209	74	297	1113	1192	553	353	744	690	798	272	293	1258	416	304	356	533	338	687	218	397	66	28	NA
comp12337_c0_seq1	28	1	45	38	41	45	50	161	36	46	83	67	67	49	52	95	14	74	58	168	48	41	7	4	8	0	NA
comp12338_c0_seq1	22	30	80	110	115	59	251	258	151	38	106	141	91	34	49	110	27	56	69	104	57	62	21	54	15	10	NA
comp12341_c0_seq1	30	22	19	42	50	56	106	225	79	43	71	108	88	24	43	141	28	31	27	111	10	21	12	32	8	9	NA
comp12342_c0_seq1	158	222	192	287	202	217	748	983	550	256	519	524	381	152	146	549	136	227	302	444	212	305	103	146	26	26	NA
comp12343_c0_seq1	499	420	750	544	509	598	1319	1349	550	411	817	848	612	385	240	1267	506	428	709	830	346	665	194	295	90	12	cluster_2
comp12344_c0_seq1	0	22	20	4	6	23	63	38	30	6	14	7	18	5	0	24	14	15	18	19	3	17	0	14	0	0	NA
comp12345_c0_seq1	0	0	0	0	0	0	1	43	10	12	6	21	32	11	6	39	16	2	5	20	2	8	0	4	0	0	cluster_1
comp12346_c0_seq1	38	76	73	59	98	78	322	484	242	87	130	170	132	80	67	302	89	94	104	127	112	153	42	118	20	6	NA
comp12347_c0_seq1	26	20	44	41	6	25	126	348	86	66	120	134	83	42	40	170	78	61	60	112	26	82	25	20	8	0	cluster_1
comp12348_c0_seq1	10	0	6	8	6	6	35	50	5	29	29	25	14	2	12	16	8	50	24	25	10	6	6	0	0	8	NA
comp12349_c0_seq1	86	101	155	119	108	139	338	454	148	98	152	168	147	63	68	275	120	184	125	239	87	175	65	58	12	26	cluster_2
comp12350_c0_seq1	143	61	91	88	48	104	259	376	168	81	176	146	124	71	86	289	48	137	114	167	89	126	56	32	14	10	NA
comp12351_c0_seq1	119	52	49	71	58	36	44	294	54	19	72	61	81	10	15	41	26	127	84	82	10	60	7	15	0	0	NA
comp12352_c0_seq1	48	46	96	120	36	35	230	302	119	89	126	184	132	79	56	253	62	106	102	242	107	204	41	59	19	0	NA
comp12353_c0_seq2	4	19	0	0	12	2	48	382	168	51	253	146	184	46	35	235	55	23	21	24	20	12	3	4	2	0	cluster_1
comp12354_c0_seq1	0	0	2	0	0	0	0	0	12	0	0	2	6	0	0	2	0	2	27	24	18	6	1	0	0	0	cluster_2
comp12355_c0_seq1	92	124	20	0	20	0	66	2	0	2	0	2	0	0	2	0	0	162	191	139	87	83	10	20	0	0	cluster_4
comp12356_c0_seq1	0	0	4	0	0	4	76	250	118	54	88	141	215	54	88	162	57	16	23	78	8	34	37	52	4	2	cluster_1
comp12357_c0_seq1	0	2	8	14	0	0	0	0	0	0	2	2	6	0	4	2	0	0	2	0	8	3	0	0	2	18	NA
comp12357_c1_seq1	0	34	6	0	0	0	2	0	2	0	0	4	2	2	0	0	0	2	8	0	2	0	0	6	0	0	cluster_4
comp12359_c0_seq1	185	173	320	372	78	206	529	1389	428	243	601	384	608	145	214	525	120	394	447	580	132	669	175	387	72	23	NA
comp12360_c0_seq1	0	0	0	0	0	14	9	52	8	21	17	40	53	18	23	33	19	10	11	97	34	29	14	6	0	0	cluster_1
comp12361_c0_seq1	66	219	244	237	156	232	1298	733	237	163	383	194	229	178	219	442	111	369	347	800	187	349	110	340	110	0	cluster_2
comp12362_c0_seq1	0	8	19	53	8	12	6	115	39	22	22	20	29	22	4	52	11	18	12	45	15	20	4	26	0	0	NA
comp12362_c1_seq1	2	8	40	69	34	60	184	315	96	73	109	129	122	62	26	116	49	46	66	108	41	51	33	74	20	0	NA
comp12363_c0_seq1	50	22	71	56	65	73	185	445	133	75	105	183	148	38	49	203	46	39	39	48	16	37	20	12	2	20	cluster_5
comp12364_c0_seq1	75	57	59	42	64	92	187	857	250	125	233	297	392	65	103	181	109	174	171	459	61	117	37	53	8	10	NA
comp12365_c0_seq2	111	83	164	326	249	172	454	789	264	130	203	231	321	118	104	454	145	132	142	186	112	233	78	80	32	16	cluster_5
comp12367_c0_seq1	85	24	82	89	67	53	313	288	146	64	85	161	83	90	105	229	39	177	297	232	232	299	47	131	30	14	cluster_2
comp12368_c0_seq1	10	8	161	124	76	116	310	613	278	96	227	231	391	86	58	246	61	19	40	76	62	44	25	56	4	0	cluster_5
comp12369_c0_seq1	75	22	234	138	111	218	615	803	338	256	363	518	415	146	133	508	155	259	354	383	203	212	84	165	55	44	NA
comp12370_c0_seq1	26	40	41	114	94	91	543	448	180	116	237	153	166	76	77	389	97	98	78	85	34	90	30	69	10	14	NA
comp12371_c0_seq1	0	0	0	2	14	3	16	114	12	8	22	31	15	11	2	25	12	21	15	20	6	20	3	0	0	0	NA
comp12372_c0_seq1	10	4	27	57	31	55	112	259	60	24	107	48	75	4	12	91	34	4	4	13	10	10	12	16	8	6	cluster_5
comp12373_c0_seq1	22	44	12	13	9	0	64	114	64	27	97	87	42	2	21	46	28	40	53	18	8	28	7	35	7	0	NA
comp12373_c1_seq1	67	104	102	103	109	110	375	547	135	93	128	143	191	40	64	185	79	123	100	238	56	108	26	58	24	10	NA
comp12374_c0_seq1	4	74	39	32	22	57	166	218	151	61	154	99	57	42	39	117	68	100	118	162	55	101	23	30	12	14	NA
comp12375_c0_seq1	18	26	38	24	30	39	59	82	20	24	39	42	32	27	34	67	42	55	41	65	26	24	13	12	8	2	NA
comp12377_c0_seq1	22	79	91	46	155	82	295	483	159	89	119	172	162	75	73	314	69	175	195	275	129	188	60	95	22	12	cluster_2
comp12378_c0_seq1	241	107	290	322	144	285	643	1255	446	361	485	482	540	182	227	748	210	296	344	380	199	501	125	336	33	30	NA
comp12379_c0_seq1	40	73	52	40	52	32	128	237	100	45	126	56	98	18	30	119	24	126	169	200	69	135	43	74	2	0	cluster_2
comp12381_c0_seq1	4	0	0	2	0	0	10	6	0	2	5	11	2	1	1	8	0	2	1	5	2	0	2	0	0	18	NA
comp12382_c0_seq1	76	99	21	47	29	44	146	277	486	68	334	75	34	95	83	168	50	117	276	166	177	175	69	84	15	10	NA
comp12383_c0_seq1	12	12	22	34	12	28	60	125	39	27	55	33	47	17	19	54	16	12	35	52	36	28	16	46	6	0	NA
comp12384_c0_seq1	20	50	112	167	71	102	326	667	288	177	221	326	244	108	148	310	117	274	224	209	192	214	78	193	48	20	cluster_2
comp12385_c0_seq1	52	108	213	284	139	118	603	680	331	124	223	196	239	75	68	267	90	93	167	250	167	276	89	131	24	10	cluster_2
comp12386_c0_seq1	12	17	32	68	17	19	231	228	94	46	82	62	110	40	23	143	49	45	88	81	41	137	16	28	4	0	NA
comp12387_c0_seq1	307	364	524	439	199	432	1092	1564	408	303	585	577	670	229	296	1017	361	561	512	856	320	541	144	298	79	34	NA
comp12388_c0_seq1	200	221	426	329	197	256	759	1045	481	164	361	319	332	151	133	664	202	282	349	366	214	342	137	195	46	25	cluster_2
comp12389_c0_seq1	1	0	12	2	0	1	0	0	0	4	4	2	6	4	0	2	26	0	9	0	2	4	0	0	10	0	NA
comp12390_c0_seq1	263	285	293	369	258	341	1015	911	669	252	363	499	383	184	214	870	282	379	665	618	740	799	120	380	70	47	cluster_2
comp12391_c0_seq1	0	0	8	1	19	14	24	749	348	48	79	36	29	14	2	16	1	8	12	35	12	24	1	8	8	0	cluster_6
comp12393_c0_seq1	44	75	72	78	51	32	156	138	49	43	56	27	47	12	23	104	39	56	40	59	63	70	21	66	9	26	cluster_2
comp12394_c0_seq1	152	128	159	284	160	142	734	1065	379	252	369	494	308	170	261	619	205	538	498	360	331	535	114	290	48	16	NA
comp12395_c0_seq1	331	556	603	844	416	912	2707	2703	763	503	1567	1088	1094	416	516	1956	714	390	310	537	234	592	181	285	48	38	cluster_5
comp12396_c0_seq1	201	213	104	167	116	108	223	537	250	153	217	204	224	124	95	347	106	123	161	124	113	120	34	51	2	6	cluster_5
comp12397_c0_seq1	0	8	0	2	0	19	83	348	128	75	108	96	205	25	42	202	43	40	59	59	17	49	50	65	6	0	NA
comp12398_c0_seq2	68	24	68	51	16	12	84	381	110	86	156	154	213	150	58	219	64	80	136	253	61	114	54	74	15	24	cluster_1
comp12399_c0_seq1	4	6	8	31	2	6	40	66	25	17	24	20	39	11	15	40	4	19	29	44	29	18	2	0	2	0	NA
comp12400_c0_seq1	10	87	31	52	70	23	178	193	162	26	89	81	45	39	36	113	36	52	73	27	34	57	9	26	6	6	NA
comp12401_c0_seq2	0	16	17	41	26	30	66	128	50	38	32	58	54	26	8	79	30	22	34	98	28	56	4	16	6	0	NA
comp12402_c0_seq1	7	34	56	46	0	14	94	37	16	17	20	32	50	18	22	92	22	8	5	33	21	20	2	4	2	0	cluster_5
comp12403_c0_seq2	50	60	189	173	123	255	599	1100	527	267	380	455	357	147	164	580	217	301	314	374	321	350	106	268	39	0	NA
comp12404_c0_seq1	72	28	33	36	32	37	111	36	42	17	39	45	23	11	8	44	12	34	27	17	11	14	4	25	4	0	cluster_5
comp12405_c0_seq1	62	22	53	63	139	73	280	367	191	116	160	156	157	73	76	304	77	103	65	108	78	116	36	66	8	8	NA
comp12406_c0_seq1	38	56	44	48	10	30	134	258	62	42	97	119	52	57	34	155	46	28	72	92	72	40	17	55	5	0	NA
comp12407_c0_seq1	36	16	34	73	29	47	84	142	34	31	53	39	21	30	43	46	35	21	24	72	30	35	11	2	8	0	NA
comp12408_c0_seq1	18	1	4	0	0	0	0	28	12	1	6	0	4	0	6	2	2	0	4	0	0	8	2	2	0	0	NA
comp12409_c0_seq1	74	62	75	257	115	143	475	519	128	88	138	158	149	59	69	278	72	28	46	91	24	46	20	19	8	0	cluster_5
comp12411_c0_seq1	157	150	365	400	207	406	1040	2547	606	430	680	1092	1268	253	353	1046	347	351	305	694	154	341	144	168	48	22	cluster_1
comp12413_c0_seq1	79	73	57	24	10	21	128	236	94	61	171	100	122	36	26	150	58	59	33	83	45	55	39	12	12	0	NA
comp12414_c0_seq1	154	221	173	199	108	308	798	139	26	24	81	54	48	17	37	80	24	70	62	168	34	55	38	22	6	0	cluster_3
comp12415_c0_seq1	6	29	34	54	65	37	294	270	108	86	84	110	106	45	42	114	76	18	54	133	45	57	41	30	14	14	NA
comp12416_c0_seq1	6	34	10	0	44	6	20	86	46	31	22	39	119	6	16	10	2	88	148	65	26	36	14	26	18	12	NA
comp12417_c0_seq1	137	108	108	142	128	137	444	559	176	112	291	269	253	67	65	324	122	142	90	216	53	153	39	112	12	24	NA
comp12419_c0_seq1	52	133	77	83	42	21	166	94	19	8	38	30	8	4	4	44	12	126	115	159	63	133	28	56	2	0	cluster_4
comp12420_c0_seq1	327	253	379	411	285	552	1082	3262	1008	685	1125	947	994	313	417	1158	381	1293	1283	2067	598	976	181	345	74	18	cluster_2
comp12421_c0_seq1	75	81	178	179	160	162	383	940	578	185	242	278	341	182	220	710	126	353	435	518	476	577	133	337	59	42	cluster_2
comp12422_c0_seq1	7	2	7	8	4	17	98	12	17	6	16	23	27	8	33	37	11	11	25	10	11	48	22	15	8	0	NA
comp12422_c1_seq1	7	10	41	49	0	16	140	64	66	21	23	51	48	20	31	81	4	24	43	20	17	79	16	8	1	0	NA
comp12423_c0_seq1	147	107	136	117	43	111	599	754	355	196	307	236	313	66	156	302	105	211	145	315	126	179	74	182	15	38	NA
comp12424_c0_seq1	57	8	152	143	154	167	621	474	221	93	250	210	198	49	104	215	64	60	97	122	83	99	42	106	20	0	NA
comp12425_c0_seq1	45	41	75	53	26	37	207	356	116	67	68	97	113	41	56	103	56	70	54	127	75	114	21	43	15	17	NA
comp12426_c0_seq1	46	42	30	24	30	39	91	106	107	37	35	71	39	29	39	121	12	67	47	49	63	38	2	30	6	0	NA
comp12427_c0_seq2	171	138	91	103	83	78	346	301	75	46	122	159	163	57	49	191	55	97	109	143	50	115	24	19	8	0	cluster_5
comp12428_c0_seq1	0	0	10	6	14	2	62	746	347	189	492	356	479	167	174	579	265	82	56	128	43	97	41	87	14	0	cluster_1
comp12429_c0_seq1	29	26	34	50	53	36	160	301	141	49	73	152	124	57	62	167	67	215	154	169	113	50	16	38	8	7	NA
comp12430_c0_seq1	207	123	788	961	662	993	2432	3522	1225	941	1671	1524	1099	491	385	1895	534	986	1529	509	288	466	191	424	41	0	NA
comp12431_c0_seq1	148	78	169	167	179	117	948	435	383	178	254	268	182	122	157	560	160	366	431	398	264	405	77	323	50	12	cluster_2
comp12432_c0_seq1	20	118	150	150	130	170	506	486	289	101	252	236	186	131	128	423	99	147	215	222	139	170	71	98	12	30	NA
comp12433_c0_seq1	159	158	227	265	178	89	625	111	111	31	72	32	44	16	14	62	14	38	21	65	40	62	19	36	2	0	cluster_3
comp12434_c0_seq1	8	34	18	4	12	50	27	42	43	70	80	44	26	41	35	48	40	38	42	55	36	75	26	22	2	4	NA
comp12435_c0_seq1	8	12	45	78	56	67	189	533	209	128	194	196	283	80	74	239	88	18	56	50	27	46	19	16	14	16	cluster_1
comp12436_c0_seq1	129	137	159	116	114	222	452	889	260	236	339	357	310	133	126	554	182	212	252	261	153	287	78	218	62	28	NA
comp12437_c0_seq1	83	68	127	191	113	178	697	726	313	161	237	334	376	109	105	458	159	122	134	278	129	265	93	102	32	10	NA
comp12438_c0_seq1	0	110	31	19	23	36	262	73	111	27	68	101	38	29	55	125	40	292	265	57	102	175	36	59	13	0	cluster_2
comp12439_c0_seq1	44	79	102	171	65	125	709	881	316	208	310	339	315	132	85	594	167	164	138	214	94	171	48	68	22	44	cluster_5
comp12440_c0_seq1	22	0	169	142	98	191	246	656	206	95	265	256	292	115	130	286	101	174	193	309	128	209	42	134	33	20	NA
comp12441_c0_seq1	137	109	124	161	65	111	673	1075	403	213	437	451	465	157	152	566	217	264	431	330	175	373	93	159	28	14	NA
comp12442_c0_seq1	43	6	11	34	29	11	32	277	215	59	117	136	34	49	46	54	48	28	35	47	12	35	9	20	17	0	cluster_1
comp12443_c0_seq1	0	0	2	6	0	6	26	386	170	137	299	173	226	105	108	404	53	43	25	131	20	50	34	76	10	0	cluster_1
comp12444_c0_seq1	262	208	257	110	114	211	651	584	210	209	247	332	353	151	140	762	288	185	348	369	173	318	31	86	10	0	NA
comp12445_c0_seq1	84	128	154	148	78	154	458	474	234	163	208	273	219	120	138	410	94	169	138	245	162	245	71	98	44	10	NA
comp12446_c0_seq1	25	10	8	19	0	4	64	85	29	14	36	39	24	5	21	53	2	24	47	22	15	28	8	6	7	6	NA
comp12448_c0_seq2	66	74	103	129	66	112	221	553	229	104	245	292	235	75	87	379	90	105	94	184	68	156	42	44	6	6	cluster_1
comp12449_c0_seq1	8	14	28	9	29	6	38	75	50	10	30	16	14	15	10	49	7	29	33	11	13	45	3	17	0	0	NA
comp12450_c0_seq1	0	10	17	0	10	4	15	55	16	5	14	21	4	12	10	17	2	24	9	33	10	20	13	4	0	0	NA
comp12452_c0_seq1	40	112	66	123	84	6	212	231	136	52	26	69	80	29	44	125	12	38	177	68	80	129	22	58	3	0	cluster_2
comp12453_c0_seq1	0	0	0	0	21	4	39	348	141	111	153	229	279	97	95	316	96	32	26	77	8	16	8	28	12	10	cluster_1
comp12454_c0_seq1	38	31	40	58	26	21	131	305	146	76	187	173	150	57	54	175	60	104	68	130	79	131	44	58	18	20	cluster_1
comp12455_c0_seq1	194	286	326	279	206	262	980	721	268	180	446	367	294	110	125	568	173	182	161	318	164	263	88	72	31	0	cluster_5
comp12456_c0_seq2	84	102	149	124	117	149	434	964	322	267	409	408	394	182	191	505	225	353	345	400	162	346	91	202	28	12	cluster_2
comp12457_c0_seq1	23	17	47	84	58	81	142	229	102	65	70	138	45	74	20	131	42	37	69	75	38	89	28	25	11	0	NA
comp12458_c0_seq1	20	1	43	42	14	52	76	210	76	32	76	98	109	35	55	98	39	43	40	110	24	46	17	9	11	0	NA
comp12460_c0_seq1	14	6	37	45	18	31	100	142	66	42	43	91	28	27	23	53	9	10	11	57	14	37	3	6	4	0	NA
comp12461_c0_seq1	0	22	10	17	22	15	68	98	55	10	29	52	37	9	8	58	25	18	21	20	18	32	8	1	1	0	NA
comp12461_c1_seq1	10	0	6	2	16	3	77	70	36	9	34	44	39	7	20	29	9	30	28	21	11	35	4	20	5	0	NA
comp12462_c0_seq1	65	60	221	210	184	154	755	722	345	173	290	362	291	122	160	419	147	174	279	282	128	314	107	195	40	0	NA
comp12463_c0_seq1	40	19	19	34	28	10	10	32	39	21	29	72	21	14	16	64	34	40	48	25	20	43	27	13	0	0	NA
comp12463_c1_seq1	0	0	6	6	0	3	12	10	0	0	8	9	2	0	2	2	0	2	0	0	4	10	0	3	0	0	NA
comp12464_c0_seq1	63	52	61	109	6	60	186	476	313	135	247	215	216	62	105	229	65	213	205	152	82	169	48	185	32	28	cluster_2
comp12465_c0_seq1	56	41	157	338	194	395	1201	732	323	130	352	238	330	93	117	506	163	35	30	131	72	173	90	159	17	28	NA
comp12466_c0_seq1	0	0	9	0	18	0	35	36	35	0	12	36	35	2	5	44	3	7	22	0	8	6	0	16	0	0	NA
comp12467_c0_seq1	8	20	6	8	8	18	26	75	43	3	23	14	13	19	18	30	14	25	43	85	25	19	5	14	2	0	NA
comp12468_c0_seq1	6	0	33	32	28	4	64	82	40	48	41	65	49	23	17	71	15	40	48	25	37	31	17	21	5	0	NA
comp12469_c0_seq1	60	18	71	65	142	54	327	462	224	104	156	170	132	45	53	226	61	102	87	136	46	127	34	110	32	0	NA
comp12470_c0_seq2	26	0	31	33	26	20	172	357	78	79	121	173	190	41	62	201	24	104	56	199	29	59	13	26	2	0	cluster_1
comp12471_c0_seq1	8	16	2	0	0	2	6	38	18	6	6	6	8	6	4	9	0	19	10	9	6	6	3	2	4	0	NA
comp12472_c0_seq1	0	0	0	0	0	0	4	6	6	4	5	4	0	2	7	2	0	10	2	32	0	0	2	8	0	0	cluster_2
comp12473_c0_seq1	36	62	42	107	51	60	401	440	223	88	213	140	185	28	55	226	80	95	147	143	52	68	21	50	14	0	NA
comp12474_c0_seq1	0	0	9	28	0	9	18	40	10	10	14	20	30	7	12	26	2	20	7	34	6	7	0	10	10	0	NA
comp12474_c1_seq1	0	6	10	6	13	36	60	317	55	60	142	110	138	58	83	176	48	54	66	49	10	33	9	29	8	8	cluster_1
comp12476_c0_seq1	54	44	48	68	52	83	196	304	217	94	118	151	129	63	91	189	60	118	157	198	158	221	41	106	26	20	cluster_2
comp12477_c0_seq1	6	26	32	50	20	25	238	157	79	32	58	119	88	39	52	113	42	145	127	72	92	117	13	60	14	0	NA
comp12478_c0_seq1	74	69	116	148	151	70	277	593	152	132	172	196	197	96	77	286	83	70	77	226	77	121	28	54	18	0	NA
comp12479_c0_seq1	0	1	0	2	4	17	14	30	19	16	28	13	24	13	10	47	20	2	7	25	12	24	2	2	1	0	NA
comp12481_c0_seq1	83	165	100	116	83	96	247	358	127	68	132	173	114	66	50	244	61	114	59	153	36	117	30	51	6	10	cluster_5
comp12483_c0_seq1	13	0	6	0	6	0	44	49	9	4	33	7	9	6	0	18	19	0	8	6	10	7	0	6	0	0	NA
comp12484_c0_seq1	61	54	86	76	79	27	128	580	249	132	221	234	213	77	101	281	89	102	138	215	139	148	58	100	15	32	NA
comp12485_c0_seq1	43	22	30	95	38	22	189	88	164	20	172	37	42	23	46	223	85	94	253	85	24	68	25	73	14	16	NA
comp12486_c0_seq1	8	8	4	6	8	8	30	44	14	6	6	17	14	8	0	29	4	21	4	12	10	6	4	16	0	0	NA
comp12487_c0_seq1	90	38	75	44	35	96	168	195	84	45	74	82	90	45	57	72	33	69	83	117	47	75	16	31	4	0	NA
comp12488_c0_seq1	0	22	57	75	38	48	193	346	251	83	265	142	68	33	46	291	41	69	138	61	59	95	37	44	16	0	NA
comp12489_c0_seq1	115	221	203	287	194	197	722	397	204	133	231	269	165	110	141	383	128	543	454	404	274	336	58	212	24	0	cluster_2
comp12490_c0_seq1	18	58	33	36	45	45	126	229	50	27	73	75	54	32	36	86	31	42	26	90	27	69	20	16	4	26	NA
comp12491_c0_seq1	38	24	74	103	89	125	267	483	209	156	190	163	154	50	92	282	121	86	113	123	119	133	40	76	48	24	NA
comp12492_c0_seq1	73	136	249	283	136	196	950	744	375	153	356	329	328	91	145	491	133	323	296	408	174	358	137	208	26	20	cluster_2
comp12492_c1_seq1	5	24	36	50	26	76	126	163	20	31	41	45	45	11	53	31	14	10	13	43	12	21	10	20	6	0	cluster_5
comp12493_c0_seq1	12	10	14	54	8	74	150	255	321	59	271	133	123	57	61	211	53	68	102	232	61	78	51	67	18	0	cluster_1
comp12494_c0_seq1	4	0	8	4	16	2	18	71	10	6	7	11	11	7	4	20	4	11	0	4	6	7	4	3	0	0	NA
comp12497_c0_seq1	22	2	24	12	28	60	45	97	36	26	47	64	85	18	41	68	8	15	30	63	16	57	11	19	2	0	NA
comp12498_c0_seq1	30	83	114	87	75	109	213	422	237	120	128	212	174	94	82	293	56	79	111	183	129	169	22	84	10	4	NA
comp12499_c0_seq1	0	12	106	189	50	126	417	554	210	61	180	226	185	45	94	241	69	17	18	89	22	56	49	14	5	0	cluster_5
comp12500_c0_seq1	207	62	344	338	200	355	579	511	128	175	321	358	356	173	170	545	147	41	39	343	37	78	35	60	16	2	cluster_5
comp12502_c0_seq1	42	20	25	36	40	11	124	179	53	51	59	126	67	48	39	127	45	38	43	41	12	13	12	25	2	0	cluster_5
comp12503_c0_seq1	11	0	7	0	2	0	77	82	38	28	38	30	46	14	12	45	8	36	33	32	31	31	11	20	2	0	NA
comp12504_c0_seq2	220	179	71	81	55	42	204	114	50	46	61	57	75	19	54	135	19	140	86	128	30	75	19	20	2	12	cluster_3
comp12505_c0_seq1	0	12	23	35	35	60	315	627	270	146	246	269	346	102	169	331	138	124	115	241	134	187	51	62	52	2	cluster_1
comp12506_c0_seq1	0	20	0	4	10	10	56	209	83	68	154	94	190	53	36	182	58	36	35	100	25	33	9	12	10	0	cluster_1
comp12507_c0_seq1	25	28	61	23	44	26	124	142	90	32	36	56	56	24	31	81	26	24	52	71	17	30	17	18	0	0	NA
comp12508_c0_seq1	0	2	0	8	0	0	34	47	26	10	42	53	26	9	21	60	12	22	17	36	11	20	5	9	2	6	cluster_1
comp12510_c0_seq1	46	62	183	240	93	87	503	901	259	164	230	259	340	111	140	382	173	229	212	305	93	151	68	91	31	24	NA
comp12511_c0_seq1	18	43	65	65	104	73	311	411	114	81	192	187	120	85	66	364	86	58	93	55	55	64	28	34	14	0	cluster_5
comp12512_c0_seq1	12	12	22	22	14	6	13	74	9	23	26	31	52	12	28	9	0	2	5	41	4	10	1	8	0	0	NA
comp12513_c0_seq1	237	124	379	350	281	520	1229	1081	533	430	771	710	906	277	315	1382	465	286	300	161	90	138	130	159	17	0	cluster_5
comp12514_c0_seq1	212	284	436	484	278	503	1260	1996	695	465	761	797	914	280	266	1170	317	322	354	652	249	505	178	295	72	14	NA
comp12515_c0_seq1	69	86	135	151	102	147	413	553	312	160	250	240	258	124	90	371	103	135	146	229	160	226	39	113	27	22	NA
comp12516_c0_seq1	185	140	243	244	265	278	844	877	672	261	361	514	373	223	189	1023	255	362	560	477	665	828	121	456	84	54	cluster_2
comp12517_c0_seq1	140	95	107	134	50	48	166	309	111	65	59	103	103	39	62	120	37	224	200	237	94	174	26	106	8	6	cluster_2
comp12518_c0_seq1	337	214	311	308	168	376	1681	1144	423	100	304	240	252	97	101	682	155	18	75	152	56	156	37	50	6	22	cluster_5
comp12520_c0_seq1	0	3	11	2	7	6	55	27	6	5	20	14	19	2	5	24	6	4	5	4	4	7	0	10	0	0	NA
comp12521_c0_seq2	0	4	4	0	0	0	46	47	6	4	7	10	13	8	2	7	6	12	8	4	4	4	0	0	0	0	NA
comp12522_c0_seq1	31	109	137	155	94	213	655	240	69	65	137	80	64	45	71	147	67	14	15	52	38	85	33	30	22	18	cluster_5
comp12524_c0_seq1	2	0	4	3	36	4	1	10	1	6	0	20	17	2	6	7	0	10	4	11	4	10	0	6	12	0	NA
comp12525_c0_seq1	182	216	242	447	276	251	766	978	394	210	427	423	361	179	238	617	169	351	315	532	196	376	108	183	30	15	NA
comp12526_c0_seq1	9	8	77	39	29	59	152	168	101	44	86	69	124	36	15	115	27	10	19	61	22	12	13	14	8	0	NA
comp12527_c0_seq1	54	26	54	81	110	42	149	283	40	57	59	87	164	52	19	136	28	54	63	113	37	77	38	30	7	0	NA
comp12528_c0_seq1	277	317	406	474	204	484	1061	1343	714	348	692	633	546	317	191	1168	255	539	793	848	521	854	224	571	108	0	cluster_2
comp12529_c0_seq1	10	36	50	120	55	101	340	631	423	169	322	343	288	143	146	664	225	172	266	162	159	324	56	120	18	14	cluster_1
comp12530_c1_seq1	12	0	4	4	8	8	12	24	0	4	2	4	8	0	2	9	4	13	4	5	6	11	4	0	0	0	NA
comp12531_c0_seq1	21	0	3	0	0	2	18	46	16	6	6	18	12	2	16	14	6	59	14	34	13	42	0	6	0	10	NA
comp12532_c0_seq1	0	0	4	26	12	13	22	39	33	18	35	35	0	7	18	55	8	23	10	12	11	25	3	0	1	0	NA
comp12535_c0_seq1	10	40	73	181	77	91	238	371	167	62	176	121	143	42	26	216	107	12	13	41	30	48	25	38	4	16	cluster_5
comp12536_c0_seq1	27	32	51	50	8	66	200	199	84	71	81	64	84	40	42	151	51	76	95	99	78	86	30	29	35	8	NA
comp12537_c0_seq1	105	68	88	104	53	58	120	636	148	176	397	350	380	150	116	497	234	267	189	429	134	229	70	65	20	32	cluster_1
comp12538_c0_seq1	67	6	113	158	138	173	260	643	149	128	153	309	131	105	91	296	108	151	197	321	141	170	52	98	22	12	NA
comp12539_c0_seq1	143	145	154	264	244	244	791	702	274	241	318	381	348	117	185	692	172	391	310	473	273	485	104	190	28	18	NA
comp12539_c1_seq1	14	15	8	0	12	0	26	16	10	13	22	2	0	4	0	0	2	0	0	23	0	18	0	6	0	3	NA
comp12540_c0_seq1	20	0	36	20	25	58	168	237	58	29	82	131	115	20	26	139	70	33	8	56	12	32	25	28	4	16	NA
comp12541_c0_seq1	0	13	6	12	10	2	97	86	31	8	25	31	24	13	19	46	11	11	35	3	23	19	2	8	2	0	NA
comp12542_c0_seq2	53	164	289	295	142	194	980	1018	499	205	523	446	396	182	159	582	142	148	327	444	199	378	68	301	52	4	NA
comp12543_c0_seq1	0	0	0	0	0	4	57	20	15	2	0	5	10	0	6	0	4	12	18	7	26	25	3	14	0	0	NA
comp12544_c0_seq1	8	4	24	38	28	28	104	328	151	76	166	161	127	46	45	163	85	50	43	139	23	52	20	36	12	4	cluster_1
comp12545_c0_seq1	6	23	22	14	22	18	62	501	120	106	230	161	218	82	97	341	82	113	178	190	60	122	41	67	12	0	cluster_1
comp12546_c0_seq1	0	0	0	0	0	2	24	111	34	11	59	30	47	3	12	38	12	14	13	46	0	18	8	14	0	0	cluster_1
comp12548_c0_seq1	68	46	231	115	90	221	353	873	316	232	308	330	355	104	140	425	128	247	223	306	88	216	66	84	32	0	NA
comp12549_c0_seq1	11	22	4	14	26	18	79	278	138	70	102	92	106	45	28	116	57	29	27	54	38	52	24	35	5	0	cluster_1
comp12550_c0_seq1	122	155	234	181	102	156	399	1001	413	221	421	342	565	140	175	654	156	212	212	287	154	272	93	147	25	36	NA
comp12551_c0_seq1	20	18	16	16	2	0	7	34	21	9	5	21	15	7	0	27	16	14	20	15	5	12	6	6	6	0	NA
comp12552_c0_seq1	261	294	153	137	129	39	387	368	98	97	109	62	90	31	18	103	20	777	442	853	135	208	24	29	17	26	cluster_4
comp12553_c0_seq1	217	600	386	240	118	261	1050	1718	1066	311	711	583	760	238	266	657	279	433	531	599	279	733	333	487	39	54	NA
comp12554_c0_seq1	18	2	11	9	25	27	32	406	74	140	149	225	346	102	79	473	97	47	52	148	39	37	19	34	10	0	cluster_1
comp12555_c0_seq1	178	146	246	252	108	252	432	1186	314	223	418	420	501	194	275	565	183	281	384	586	203	480	93	159	36	20	NA
comp12556_c0_seq1	2	10	3	18	6	0	25	3	14	3	6	19	7	2	4	24	4	43	16	8	6	22	2	10	0	0	NA
comp12557_c0_seq1	0	0	4	6	12	0	0	12	0	4	0	10	12	0	4	3	4	0	0	0	6	0	0	0	0	0	NA
comp12558_c0_seq1	32	103	60	88	106	96	503	926	364	140	329	312	229	86	128	387	129	207	181	195	70	122	44	76	34	0	NA
comp12559_c0_seq1	88	106	177	227	105	225	584	892	299	196	316	330	346	135	104	530	130	205	204	238	157	261	57	139	27	0	NA
comp12560_c0_seq1	76	166	146	57	119	134	373	306	163	100	159	211	144	78	75	260	108	241	183	260	86	152	49	79	20	0	cluster_2
comp12562_c0_seq1	0	0	9	36	10	40	152	395	115	106	100	118	48	44	70	110	14	100	36	50	19	18	0	4	2	0	NA
comp12563_c0_seq1	35	24	30	40	9	69	137	286	141	50	85	112	117	48	42	113	78	102	99	129	70	131	27	79	15	10	cluster_2
comp12565_c0_seq1	26	34	33	99	47	54	201	623	125	118	254	226	250	95	72	367	122	83	82	127	34	132	20	30	12	0	cluster_1
comp12566_c0_seq1	58	26	142	333	99	256	738	1299	390	435	867	720	924	273	333	1657	419	100	64	257	80	232	90	205	59	32	cluster_1
comp12567_c0_seq1	22	28	84	90	84	82	271	440	189	127	168	206	195	92	114	290	59	178	168	225	104	139	40	84	34	30	NA
comp12568_c0_seq1	2	2	2	2	0	4	0	227	83	65	184	114	156	48	50	189	42	34	33	51	14	26	24	44	0	0	cluster_1
comp12569_c0_seq1	349	430	176	166	78	174	578	1362	472	194	405	318	413	204	171	354	115	843	559	1039	206	426	143	211	129	40	NA
comp12570_c0_seq1	18	2	10	0	0	0	49	423	130	100	156	218	313	70	61	325	91	32	22	82	26	39	19	27	10	18	cluster_1
comp12571_c0_seq1	27	141	125	108	143	132	408	1019	255	127	271	337	316	81	104	367	115	320	266	289	178	320	58	123	14	8	NA
comp12572_c0_seq1	101	77	199	181	87	150	536	774	160	186	266	285	305	101	87	324	76	241	413	245	137	331	99	157	46	26	NA
comp12573_c0_seq1	14	26	18	36	6	29	220	461	432	207	348	309	297	137	171	589	170	277	285	365	145	228	69	243	60	46	cluster_1
comp12575_c0_seq1	0	2	0	0	0	0	29	0	0	0	0	2	2	0	0	6	0	4	6	4	14	4	0	6	4	22	NA
comp12577_c0_seq1	6	20	40	22	10	22	127	104	61	25	42	52	31	22	27	77	53	62	61	75	38	68	31	42	10	0	NA
comp12578_c0_seq1	50	65	64	83	68	78	275	258	126	78	95	111	44	44	98	238	38	111	150	162	136	141	45	110	22	10	cluster_2
comp12580_c0_seq1	0	0	33	26	33	19	58	268	58	56	35	55	88	36	18	74	15	17	18	66	18	15	5	6	4	0	NA
comp12581_c0_seq1	25	44	26	34	42	48	116	213	98	75	101	95	119	51	28	227	37	106	129	117	52	91	22	80	11	14	cluster_2
comp12582_c0_seq2	0	0	16	0	0	15	24	18	6	4	0	8	4	2	6	6	0	0	12	14	2	10	2	0	0	0	NA
comp12583_c0_seq1	89	12	26	28	10	66	107	142	43	26	51	124	47	48	48	132	107	63	81	57	81	111	38	30	11	7	NA
comp12586_c0_seq1	15	2	13	24	14	19	60	65	31	25	34	37	40	11	22	38	11	61	32	31	14	29	6	17	0	0	NA
comp12587_c0_seq1	103	41	148	32	36	40	150	202	93	37	95	105	96	28	18	122	33	133	133	234	93	173	59	80	18	48	cluster_2
comp12588_c0_seq1	30	44	57	86	86	45	213	325	190	115	140	173	158	71	81	229	66	163	127	138	93	123	45	46	29	60	NA
comp12589_c0_seq1	0	5	14	36	41	16	68	104	73	32	45	41	39	19	24	61	36	32	29	77	6	30	0	16	1	16	NA
comp12590_c0_seq1	115	225	191	136	92	46	336	173	160	30	41	57	39	26	21	61	26	448	310	438	320	286	34	124	15	38	cluster_4
comp12591_c0_seq2	24	36	83	59	26	53	76	151	44	82	122	82	96	30	31	147	46	55	76	146	11	29	17	22	6	0	NA
comp12592_c0_seq1	10	28	18	7	24	30	105	57	48	13	31	18	69	8	22	36	10	42	30	19	27	63	24	6	0	6	NA
comp12593_c0_seq1	31	53	9	0	0	2	18	16	10	8	10	12	6	8	0	2	2	156	89	69	4	22	6	10	0	0	cluster_4
comp12594_c0_seq1	96	130	178	231	242	142	951	1028	447	202	357	509	308	217	209	900	318	319	558	524	550	635	156	265	83	74	NA
comp12595_c0_seq1	0	8	14	4	14	7	18	58	56	11	29	15	16	20	10	38	14	5	24	18	10	27	15	5	2	0	NA
comp12596_c0_seq1	20	55	67	69	149	65	358	188	102	81	42	166	51	52	125	305	141	227	171	70	91	82	25	46	12	2	NA
comp12597_c0_seq1	83	65	84	226	101	147	494	912	443	268	333	400	342	161	134	608	173	136	234	293	159	241	82	130	27	26	NA
comp12598_c0_seq1	44	36	89	46	25	56	231	320	135	52	148	133	117	43	62	136	47	14	57	94	13	42	12	38	0	24	cluster_5
comp12599_c0_seq1	297	153	523	398	357	477	1485	1519	548	345	616	859	787	302	226	1127	491	279	288	624	284	499	129	206	41	20	cluster_5
comp12600_c0_seq1	0	0	4	4	9	0	0	12	6	3	0	4	0	6	0	0	2	9	0	0	10	4	0	0	0	0	NA
comp12601_c0_seq1	14	16	21	50	8	30	80	100	32	25	22	44	28	4	6	61	12	12	27	31	8	10	3	8	0	10	cluster_5
comp12602_c0_seq1	96	85	122	106	56	113	399	599	247	146	285	297	298	79	115	239	130	133	103	167	82	171	41	103	18	10	NA
comp12604_c0_seq1	176	82	227	266	119	196	821	391	127	49	207	156	138	77	66	353	105	56	107	140	53	125	38	62	10	2	cluster_5
comp12605_c0_seq1	10	12	19	21	31	61	130	212	66	72	145	92	136	67	38	206	80	23	32	90	24	67	22	14	2	20	cluster_1
comp12607_c0_seq1	36	41	28	98	57	103	156	422	174	92	78	144	131	35	51	110	35	55	69	134	51	103	24	36	29	0	NA
comp12608_c0_seq1	0	18	2	4	0	19	40	46	15	12	49	23	23	6	7	41	8	0	23	9	8	10	10	8	0	0	NA
comp12609_c0_seq1	68	51	53	75	41	50	202	164	97	41	79	92	82	20	54	122	36	78	117	102	54	165	34	61	6	4	cluster_2
comp12610_c0_seq1	0	31	21	22	72	30	187	124	87	31	74	38	32	26	32	88	18	129	92	61	84	67	11	62	8	0	cluster_2
comp12611_c0_seq1	10	73	53	66	10	40	351	84	29	18	40	25	46	3	22	24	18	31	81	21	13	79	19	50	12	6	cluster_3
comp12612_c0_seq1	4	12	27	10	2	61	48	122	65	32	54	75	70	18	40	66	30	27	33	43	15	28	0	14	2	7	NA
comp12614_c0_seq1	0	0	0	14	0	10	10	32	0	1	11	6	0	1	2	13	0	14	5	0	0	6	1	4	3	0	NA
comp12615_c0_seq1	72	26	49	52	24	123	207	588	237	135	192	225	266	85	77	252	102	87	137	193	107	147	32	59	28	10	cluster_1
comp12616_c0_seq1	241	451	91	56	74	49	82	413	247	96	106	164	157	93	84	233	52	219	148	159	170	166	13	84	28	10	NA
comp12617_c0_seq1	116	120	50	18	26	10	57	59	43	21	19	27	46	7	11	45	7	116	140	119	21	25	6	12	2	0	cluster_4
comp12618_c0_seq1	34	45	97	114	7	68	157	272	64	48	63	110	174	54	48	130	46	57	27	83	43	54	31	40	10	10	NA
comp12618_c1_seq1	30	101	238	290	291	331	1209	1852	709	449	792	895	941	356	308	1317	533	346	457	665	383	572	155	379	138	110	NA
comp12619_c0_seq1	0	0	12	24	22	0	96	35	18	8	23	14	46	2	10	4	18	21	30	24	31	39	12	12	0	0	NA
comp12620_c0_seq1	6	18	45	64	32	52	170	300	133	38	91	78	128	56	34	159	56	61	69	128	56	56	20	18	14	0	NA
comp12621_c0_seq1	14	20	25	23	36	6	122	265	124	50	155	77	120	35	61	146	52	28	36	35	8	36	11	32	8	2	cluster_1
comp12623_c1_seq1	26	80	140	167	87	198	461	548	230	132	204	271	280	128	129	296	79	170	196	257	109	167	64	142	8	6	NA
comp12624_c0_seq1	15	26	3	19	4	10	10	89	48	42	43	47	28	27	18	47	13	70	99	63	47	55	8	0	2	0	NA
comp12625_c0_seq1	8	12	25	12	14	28	36	142	84	35	32	43	75	25	18	34	0	18	4	14	14	27	10	12	0	0	NA
comp12627_c0_seq1	62	47	134	63	91	128	288	441	126	91	148	164	227	82	81	254	58	58	54	144	55	92	34	70	8	0	NA
comp12628_c0_seq1	37	46	76	30	33	22	0	288	103	55	67	70	74	13	23	66	8	161	164	279	59	50	22	26	16	0	NA
comp12629_c0_seq2	0	8	28	8	6	24	42	97	77	14	39	33	61	25	39	104	35	49	43	7	34	46	1	6	8	0	NA
comp1263_c0_seq1	0	0	0	4	15	2	0	10	2	4	6	0	0	2	2	4	2	0	8	2	2	8	0	0	0	0	NA
comp12630_c0_seq1	60	0	61	65	63	136	136	179	95	33	91	50	58	21	47	73	35	2	3	15	12	6	16	12	4	14	cluster_5
comp12631_c0_seq2	0	19	31	34	28	24	177	333	83	24	59	104	64	31	53	149	18	72	50	72	31	62	26	14	16	2	NA
comp12632_c0_seq1	0	0	35	34	19	8	75	26	19	11	18	5	12	1	8	2	0	34	46	28	10	22	8	6	2	0	NA
comp12633_c0_seq1	127	46	240	192	179	215	724	484	221	184	320	365	408	164	216	794	187	124	181	231	174	291	79	200	32	14	NA
comp12634_c0_seq2	181	250	348	325	260	349	1296	1197	444	257	702	616	549	209	228	1193	295	422	407	490	281	321	94	174	52	28	NA
comp12635_c0_seq1	168	240	459	507	308	460	1316	1462	594	363	608	579	584	220	332	1047	261	269	408	615	301	585	167	325	41	61	NA
comp12636_c0_seq1	46	12	39	38	67	29	269	308	153	90	116	114	180	55	73	240	54	171	86	132	131	94	20	87	32	0	cluster_2
comp12637_c0_seq1	37	46	31	34	56	62	121	269	289	110	89	119	29	55	162	192	37	285	231	182	164	160	35	113	6	8	cluster_2
comp12638_c0_seq1	0	0	0	10	0	4	16	173	86	72	105	112	149	62	55	146	71	21	16	37	12	20	9	23	8	0	cluster_1
comp12639_c0_seq1	138	153	303	462	322	253	1137	795	303	154	318	313	336	94	142	497	167	147	195	290	146	226	96	114	18	10	cluster_5
comp12640_c0_seq1	12	10	8	0	8	12	0	35	20	4	16	10	8	13	12	34	6	0	10	19	5	12	6	6	0	0	NA
comp12641_c0_seq1	98	129	237	404	164	300	998	238	97	38	82	29	52	11	14	105	24	31	22	122	34	88	19	54	11	0	cluster_3
comp12642_c0_seq1	12	39	64	80	16	44	253	242	96	49	59	100	83	34	52	134	29	166	139	57	89	107	33	28	14	0	NA
comp12643_c0_seq1	866	938	157	79	40	8	130	246	78	58	151	85	94	64	18	136	32	1324	893	839	174	288	16	76	9	8	cluster_4
comp12644_c0_seq1	326	422	359	374	256	422	1433	1195	735	307	770	747	590	244	331	993	223	778	750	996	487	840	239	576	46	22	cluster_2
comp12645_c0_seq1	28	8	8	3	0	3	27	32	24	4	5	9	16	6	5	9	2	34	21	15	6	17	4	22	1	0	NA
comp12646_c0_seq1	18	7	18	18	7	8	1	7	1	0	2	5	19	14	22	1	0	2	1	10	0	2	0	0	2	0	NA
comp12647_c0_seq1	432	397	252	312	190	132	423	665	161	158	211	160	329	89	136	272	105	542	485	664	170	390	91	155	18	12	cluster_2
comp12648_c0_seq1	18	2	21	19	12	9	36	44	8	5	19	13	22	6	18	17	18	8	21	28	7	22	2	6	4	0	NA
comp12649_c0_seq1	12	28	18	4	12	30	56	163	54	46	54	71	40	28	30	67	40	32	45	60	12	30	8	22	9	0	NA
comp12650_c0_seq1	99	138	129	266	142	181	950	985	555	213	643	468	605	182	168	889	267	285	337	402	238	463	167	277	45	0	NA
comp12651_c0_seq1	68	74	51	83	35	38	111	216	103	37	99	120	119	36	32	141	31	107	84	172	64	82	22	40	14	0	NA
comp12653_c0_seq1	181	72	427	605	322	478	958	1270	393	226	533	509	395	224	133	724	238	83	158	400	135	310	128	243	94	84	cluster_5
comp12654_c0_seq1	93	64	86	81	90	58	133	208	126	57	162	110	94	38	23	176	44	110	89	125	58	106	27	78	6	0	NA
comp12657_c0_seq1	370	535	907	810	459	837	2639	2005	923	687	1043	935	701	538	397	2575	567	929	1171	1607	775	1468	303	914	233	104	cluster_2
comp12658_c0_seq1	83	18	110	118	33	55	215	147	72	26	63	48	48	16	16	42	27	25	32	31	0	19	30	0	0	0	cluster_5
comp12659_c0_seq1	27	110	23	77	100	15	110	251	139	59	124	104	104	34	101	161	44	156	104	141	91	108	23	67	2	0	NA
comp12660_c0_seq1	207	131	237	307	148	347	676	1182	404	305	487	415	487	194	168	641	275	186	173	568	178	334	101	122	36	42	NA
comp12661_c0_seq1	60	62	155	276	118	194	479	368	260	172	288	350	470	146	126	562	179	147	158	167	105	182	33	111	24	32	NA
comp12662_c0_seq1	52	49	121	117	42	69	402	252	77	62	93	139	204	33	23	198	71	54	40	57	62	66	13	41	6	16	cluster_5
comp12663_c0_seq1	34	58	126	162	108	244	461	1197	525	249	500	556	566	157	115	697	176	145	212	246	184	244	81	173	30	8	cluster_1
comp12664_c0_seq1	46	12	35	48	46	48	75	245	52	47	70	76	65	44	24	89	24	44	41	126	17	49	28	18	38	2	NA
comp12665_c0_seq1	55	10	23	15	15	56	110	143	56	33	43	74	73	29	26	63	11	25	19	62	20	47	4	20	4	0	NA
comp12666_c0_seq1	14	4	40	114	62	60	210	359	108	52	99	104	102	16	37	76	9	55	64	93	36	36	18	24	3	0	NA
comp12667_c0_seq1	0	0	0	0	0	0	0	37	4	0	7	13	9	0	8	16	0	3	0	6	2	4	0	0	0	0	cluster_1
comp12668_c0_seq1	0	0	14	0	8	0	7	14	25	4	12	17	18	11	2	22	2	11	3	21	2	10	2	0	2	0	NA
comp12669_c0_seq1	65	16	30	8	17	6	16	120	58	22	30	30	35	13	10	30	10	103	121	205	85	92	11	49	8	0	cluster_2
comp12671_c0_seq1	50	51	173	242	117	214	535	883	259	223	412	326	368	156	126	548	153	29	50	172	48	88	56	109	16	24	cluster_5
comp12672_c0_seq1	4	0	0	2	10	0	2	58	23	9	12	6	12	10	16	11	2	10	10	34	18	3	0	0	0	0	NA
comp12673_c0_seq1	491	439	485	557	262	337	1215	247	110	32	103	87	94	30	20	200	28	120	199	258	78	171	46	88	6	6	cluster_3
comp12676_c0_seq1	17	6	45	78	89	67	268	253	59	49	83	83	134	55	22	153	66	48	81	77	84	119	19	53	9	0	NA
comp12676_c1_seq1	0	0	16	17	12	21	68	29	25	10	30	25	38	14	4	40	6	8	17	11	9	15	5	27	4	0	NA
comp12677_c0_seq1	37	39	64	109	77	50	212	259	171	79	110	145	60	38	20	182	56	82	88	123	61	96	25	62	12	0	NA
comp12677_c1_seq1	0	12	18	22	18	9	73	46	11	16	12	16	10	9	9	45	15	22	12	10	6	20	1	4	2	0	NA
comp12678_c0_seq1	2	10	149	201	113	197	533	360	134	98	196	211	242	62	65	351	127	12	21	32	12	69	50	85	10	0	NA
comp12679_c0_seq1	14	9	11	17	10	4	16	4	12	7	14	6	2	2	0	19	14	14	22	2	11	34	20	6	0	0	NA
comp12679_c1_seq1	30	48	41	39	18	36	106	78	49	33	46	52	37	12	22	71	9	27	29	47	30	76	17	85	0	4	NA
comp12681_c0_seq1	44	58	94	80	54	235	107	474	104	98	147	117	128	109	105	203	106	103	58	240	26	85	21	20	3	0	NA
comp12682_c0_seq1	6	8	59	84	16	80	147	308	39	68	90	125	142	31	32	128	31	30	56	95	43	32	12	6	5	16	NA
comp12683_c0_seq1	0	16	10	1	0	4	6	190	10	40	51	66	121	23	23	126	46	8	24	36	4	13	6	2	0	0	cluster_1
comp12684_c0_seq1	48	66	149	185	83	132	383	629	311	188	263	316	209	117	150	451	141	212	206	344	137	293	63	151	47	50	NA
comp12685_c0_seq1	10	10	63	64	26	36	100	152	84	19	42	84	71	24	65	94	25	93	88	84	98	108	30	34	11	6	NA
comp12686_c0_seq1	81	78	107	118	60	82	539	590	367	160	202	217	228	119	119	472	112	310	397	363	357	418	106	210	33	16	cluster_2
comp12687_c0_seq1	95	92	53	21	38	0	38	18	2	3	4	20	6	0	4	14	2	241	169	217	69	90	16	21	5	6	cluster_4
comp12687_c1_seq1	56	20	41	25	5	25	119	50	35	20	45	34	24	8	19	94	23	132	190	29	19	96	25	48	12	0	cluster_2
comp12688_c0_seq1	77	121	209	223	260	330	1160	1527	679	266	281	486	439	255	257	926	229	401	401	495	552	598	96	304	85	45	NA
comp12689_c0_seq1	0	30	1	14	11	38	71	164	84	17	21	47	19	24	14	97	41	63	49	13	40	66	15	18	8	14	NA
comp12690_c0_seq1	0	41	59	41	14	5	183	147	54	19	47	45	37	8	33	33	14	47	47	46	29	45	11	30	4	0	cluster_2
comp12691_c0_seq1	62	42	120	75	61	32	191	303	118	44	97	113	86	26	23	110	35	111	137	89	55	87	22	38	0	0	NA
comp12692_c0_seq1	0	8	4	16	6	14	8	85	10	8	19	15	37	7	7	30	15	7	15	47	0	8	11	0	0	0	NA
comp12693_c0_seq1	12	128	22	10	18	4	236	54	81	17	45	52	31	9	53	124	40	231	251	49	55	109	14	28	33	2	NA
comp12694_c0_seq1	2	6	28	43	14	4	54	36	16	12	19	32	18	10	14	24	8	32	50	12	10	25	2	9	2	0	NA
comp12695_c0_seq2	718	968	471	474	292	183	2064	171	184	55	120	64	105	33	15	117	20	588	578	612	161	273	71	107	6	20	cluster_3
comp12696_c0_seq1	72	24	64	50	30	64	174	257	114	39	94	130	126	45	42	203	42	66	63	94	43	53	18	33	14	12	NA
comp12697_c0_seq2	28	41	30	12	26	53	76	149	71	28	50	86	94	28	27	103	18	16	29	50	26	34	29	24	8	6	NA
comp12698_c1_seq1	0	4	20	2	6	30	16	42	20	7	24	24	18	12	6	20	14	16	16	7	2	14	6	8	12	0	NA
comp12699_c0_seq1	30	21	4	6	0	0	6	286	181	55	144	118	149	41	14	91	42	435	528	415	157	260	49	53	18	8	cluster_2
comp12700_c0_seq1	8	9	22	20	18	32	116	78	39	29	39	57	29	12	21	43	36	49	49	40	16	27	7	6	6	0	NA
comp12701_c0_seq1	49	42	148	142	74	167	354	586	231	137	297	279	204	90	108	340	112	121	198	306	148	275	61	89	10	0	NA
comp12702_c0_seq1	79	70	134	121	70	126	305	481	174	185	260	232	292	73	67	394	93	104	146	249	90	155	60	108	9	20	NA
comp12703_c0_seq1	71	66	194	159	112	213	503	565	250	170	280	279	294	95	90	372	165	158	209	271	151	263	107	152	13	0	NA
comp12704_c0_seq1	8	4	11	0	14	27	33	22	23	8	10	6	26	1	4	2	2	53	31	30	2	4	4	12	14	0	NA
comp12706_c0_seq1	78	263	95	167	52	281	897	1491	617	484	1016	734	879	315	304	1520	502	285	327	603	248	644	224	443	120	70	cluster_1
comp12707_c0_seq1	355	422	447	507	389	397	1633	2072	922	492	1290	912	899	357	354	1770	470	680	648	931	452	834	237	533	86	12	NA
comp12708_c0_seq1	6	18	9	0	0	2	20	105	30	12	35	20	27	22	5	20	19	73	92	90	25	35	10	28	4	2	cluster_2
comp12709_c0_seq1	84	64	88	74	79	119	375	391	205	95	113	166	204	105	92	265	63	91	121	126	59	106	42	52	12	0	NA
comp12710_c0_seq1	20	10	20	85	38	94	158	435	128	87	134	127	119	27	31	148	46	1	34	45	4	20	15	32	6	0	cluster_5
comp12711_c0_seq1	0	4	10	0	13	6	4	26	9	14	16	0	16	6	11	23	16	11	15	10	4	3	2	2	2	0	NA
comp12712_c0_seq1	25	22	6	53	14	32	27	108	21	27	25	36	15	26	23	66	48	34	46	65	26	54	2	10	0	0	NA
comp12713_c0_seq1	14	19	27	12	28	16	57	139	44	23	44	73	73	24	30	63	45	46	62	22	11	32	2	14	6	0	NA
comp12714_c0_seq2	2	0	6	2	2	6	21	52	16	4	15	29	14	9	2	30	4	13	12	15	6	26	0	6	0	0	NA
comp12715_c0_seq1	0	4	4	30	10	9	18	85	23	9	25	27	38	6	14	30	26	13	7	19	8	21	2	15	2	0	NA
comp12716_c0_seq1	56	69	71	0	0	10	22	203	57	36	39	59	90	8	16	76	33	98	72	92	31	36	5	10	2	0	NA
comp12718_c0_seq1	74	84	89	135	104	164	292	837	278	151	298	236	257	63	98	393	143	142	188	398	142	236	71	99	64	0	NA
comp12719_c0_seq1	8	2	4	0	4	0	20	12	1	3	10	3	6	2	0	8	0	16	0	4	2	6	3	3	0	0	NA
comp12720_c0_seq1	24	26	61	69	36	82	311	1105	519	354	644	544	674	265	266	899	318	154	169	326	147	285	98	194	32	24	cluster_1
comp12721_c0_seq1	18	10	38	55	66	41	131	246	76	53	94	83	98	26	26	92	24	30	41	34	18	24	8	15	4	0	cluster_5
comp12722_c0_seq1	14	42	26	31	0	17	35	56	11	6	41	23	29	11	16	28	9	33	10	59	39	25	4	16	28	0	NA
comp12723_c0_seq1	21	1	17	22	16	17	8	58	10	32	26	23	14	30	42	67	25	25	23	118	11	66	5	28	0	0	NA
comp12725_c0_seq1	0	0	4	18	0	4	0	12	18	10	19	4	2	4	2	16	0	2	3	1	3	2	0	0	0	0	NA
comp12726_c0_seq1	16	32	87	142	93	150	277	449	193	109	229	275	277	93	61	217	105	250	275	342	95	210	54	144	15	0	cluster_2
comp12727_c0_seq1	0	0	6	8	0	4	69	12	0	1	0	0	0	3	6	12	2	7	13	9	2	6	0	2	6	0	NA
comp12728_c0_seq1	0	8	11	68	8	22	119	105	35	9	17	88	81	16	21	33	30	77	54	42	41	40	1	25	4	0	NA
comp12729_c0_seq1	118	22	106	220	140	158	976	530	327	129	424	258	300	75	116	528	177	57	134	75	81	166	50	110	16	0	cluster_5
comp12730_c0_seq1	238	289	267	72	16	73	240	719	213	110	180	223	336	52	82	271	72	450	471	715	119	362	67	189	6	10	cluster_2
comp12731_c0_seq1	164	310	379	396	347	405	894	3343	1572	826	988	1412	1418	368	751	1501	358	817	897	1242	532	840	199	371	96	116	cluster_1
comp12732_c0_seq1	0	2	26	6	8	43	74	111	67	28	59	71	49	24	30	107	25	2	22	83	11	22	12	24	10	0	NA
comp12733_c0_seq1	10	12	4	4	8	4	40	89	22	67	28	67	53	20	22	73	22	16	11	25	10	28	16	10	8	18	cluster_1
comp12734_c0_seq1	0	4	6	2	8	2	45	241	74	43	102	77	193	63	18	182	65	21	18	54	18	34	15	21	0	0	cluster_1
comp12736_c0_seq1	2	12	7	4	8	8	38	78	32	11	8	18	13	2	13	20	4	27	24	5	19	11	12	0	11	0	NA
comp12737_c0_seq1	0	8	6	8	16	2	2	8	4	0	0	5	0	0	2	10	0	0	1	0	11	6	6	2	2	0	NA
comp12738_c0_seq1	6	32	76	97	103	63	123	191	68	50	63	141	73	32	23	126	30	37	32	71	24	61	12	28	0	2	cluster_5
comp12740_c0_seq1	32	105	165	139	163	157	266	527	163	101	244	274	173	108	103	292	104	138	88	187	93	166	45	87	12	14	NA
comp12741_c0_seq1	153	81	278	269	123	159	675	437	268	115	152	198	219	68	66	355	112	110	177	92	152	223	54	121	10	34	cluster_5
comp12742_c0_seq2	92	179	125	190	120	163	441	636	313	187	189	295	255	118	160	472	150	401	283	448	258	316	97	96	58	8	NA
comp12743_c0_seq1	69	57	132	172	138	127	539	436	136	85	215	241	225	64	118	363	100	27	40	122	88	104	42	94	17	34	cluster_5
comp12744_c0_seq1	6	2	14	10	14	3	35	23	16	5	10	15	11	4	18	32	10	5	13	8	11	8	12	4	1	0	NA
comp12745_c0_seq1	72	112	101	194	113	136	472	515	262	104	266	257	228	86	70	359	126	127	103	179	127	166	56	90	28	24	NA
comp12746_c0_seq1	91	84	162	109	139	117	384	728	407	167	387	236	301	90	123	401	88	227	418	384	196	392	110	247	38	38	cluster_2
comp12747_c0_seq1	44	64	138	127	202	153	415	1168	285	261	305	374	426	181	200	524	154	206	218	378	139	247	65	110	49	12	cluster_1
comp12749_c0_seq1	46	40	93	122	64	81	435	740	266	141	186	220	321	107	101	416	81	151	131	207	81	220	34	76	28	16	NA
comp12750_c0_seq1	2	10	10	22	0	8	12	34	12	9	23	13	22	0	14	42	4	4	0	12	4	23	4	4	0	0	NA
comp12751_c0_seq1	26	35	66	34	67	27	146	153	42	33	49	51	52	23	36	94	24	113	76	102	42	99	8	23	0	0	cluster_2
comp12753_c0_seq1	126	98	279	318	186	248	856	1233	646	295	654	437	407	240	219	842	251	393	489	432	286	610	142	354	82	52	NA
comp12754_c0_seq1	8	70	54	83	108	65	388	718	532	189	352	332	259	120	179	469	88	576	583	322	371	401	105	156	69	54	cluster_2
comp12755_c0_seq1	9	0	0	0	12	5	28	27	10	8	2	16	40	8	8	11	4	2	7	6	4	2	1	0	0	0	NA
comp12756_c0_seq1	56	441	118	138	119	189	878	637	801	112	621	197	316	80	120	215	93	220	361	228	222	401	146	260	31	0	NA
comp12758_c0_seq1	171	190	276	230	259	269	1078	1625	639	374	456	637	623	270	279	819	231	509	451	616	371	653	141	352	52	24	NA
comp12759_c0_seq2	229	113	182	212	166	169	397	557	177	96	260	215	181	85	110	324	98	135	117	129	108	144	38	57	28	4	cluster_5
comp12760_c0_seq1	6	62	10	4	6	0	20	192	167	42	44	66	29	24	32	70	10	74	76	46	61	62	26	47	2	0	NA
comp12761_c0_seq1	16	4	5	0	2	4	5	52	12	8	7	14	12	4	15	18	4	4	4	13	8	2	0	3	4	0	NA
comp12762_c0_seq1	0	117	48	76	68	31	459	873	530	56	618	74	127	40	93	848	89	188	380	139	113	200	43	154	9	0	NA
comp12763_c0_seq1	18	12	55	78	22	42	146	91	48	27	40	66	35	25	30	78	18	32	51	82	27	64	8	26	4	0	cluster_2
comp12764_c0_seq1	18	0	30	70	41	115	355	544	182	200	254	212	358	118	88	409	134	24	42	52	17	69	18	110	12	14	cluster_1
comp12766_c0_seq1	55	73	124	80	30	76	249	264	145	88	99	131	100	65	60	190	76	109	92	227	105	150	41	86	25	24	NA
comp12767_c0_seq1	158	289	111	70	31	201	733	576	248	210	533	412	629	231	165	951	294	218	182	501	84	107	44	67	28	0	NA
comp12769_c0_seq1	100	45	33	36	18	34	134	132	52	31	81	45	84	22	34	88	38	51	43	112	42	64	16	4	0	4	NA
comp12771_c0_seq1	22	49	127	173	110	141	460	519	154	129	239	242	328	99	137	451	75	169	129	191	90	121	43	94	24	0	NA
comp12772_c0_seq1	20	36	25	6	38	8	106	89	63	17	45	41	29	25	11	43	30	45	51	42	35	35	24	41	2	6	NA
comp12773_c0_seq1	56	16	52	85	58	13	319	207	97	28	89	100	120	32	26	97	26	36	78	34	36	55	33	20	8	20	cluster_5
comp12774_c1_seq1	8	0	0	2	2	2	0	0	4	2	2	6	0	0	6	0	0	20	0	2	9	6	2	0	0	6	NA
comp12775_c0_seq1	24	0	33	49	19	17	172	96	51	25	38	30	57	21	20	85	16	21	65	14	35	37	17	8	2	0	NA
comp12775_c1_seq1	32	34	44	27	20	26	82	97	16	20	26	43	36	19	15	48	18	38	36	97	19	138	14	16	0	0	cluster_2
comp12777_c0_seq1	20	18	48	41	36	62	169	322	71	85	108	185	113	44	73	171	63	43	50	111	36	75	16	15	9	0	NA
comp12779_c0_seq1	46	58	158	172	169	189	541	692	245	151	307	213	205	110	130	403	124	105	131	246	93	181	46	106	35	38	NA
comp12780_c0_seq1	0	0	4	0	0	0	0	5	0	6	2	4	11	0	0	15	0	0	6	12	8	2	2	2	0	0	NA
comp12782_c0_seq1	0	48	34	10	88	20	226	250	239	42	95	58	73	39	33	178	12	152	193	162	258	284	55	193	45	40	cluster_2
comp12783_c0_seq1	0	8	14	43	10	19	137	109	24	13	24	49	74	16	22	38	8	32	23	13	22	40	2	24	0	18	NA
comp12785_c0_seq1	16	17	55	16	34	64	103	146	47	28	49	40	48	32	14	107	34	25	20	53	48	41	20	23	2	6	NA
comp12786_c0_seq1	116	132	225	228	115	121	306	833	416	285	495	467	486	156	145	559	210	351	376	347	235	419	109	157	27	24	NA
comp12787_c0_seq1	12	2	28	13	22	28	26	46	20	18	20	36	23	20	11	22	6	10	7	61	21	18	4	8	2	0	NA
comp12789_c0_seq1	136	63	172	134	116	177	456	744	285	168	257	312	328	143	122	377	117	134	158	332	118	196	39	102	16	0	NA
comp12790_c0_seq1	130	118	61	96	23	73	291	565	285	99	350	219	298	65	38	373	119	146	102	108	59	155	60	110	8	10	NA
comp12791_c0_seq1	105	38	95	96	38	65	243	395	179	66	116	125	156	57	61	189	71	124	134	201	66	92	28	58	9	32	NA
comp12792_c0_seq1	147	146	202	319	218	371	738	2155	781	554	769	927	827	380	378	1257	419	297	461	966	331	602	156	441	58	20	cluster_1
comp12794_c0_seq1	16	4	51	26	8	17	117	75	21	30	24	26	23	24	21	49	20	29	39	26	35	46	6	8	2	10	NA
comp12795_c0_seq1	0	0	2	4	4	0	59	243	156	87	162	126	74	68	89	252	68	74	79	121	44	90	22	109	17	28	cluster_1
comp12796_c0_seq1	165	201	410	469	219	277	935	759	311	101	220	251	263	54	59	233	91	147	158	348	105	281	72	106	44	44	cluster_5
comp12797_c0_seq1	89	34	71	117	81	71	319	494	193	116	184	164	146	70	72	318	70	118	91	220	42	86	25	86	20	14	NA
comp12798_c0_seq1	24	6	22	16	8	16	46	142	15	28	49	36	41	6	3	23	2	46	53	68	20	34	31	7	1	0	NA
comp12799_c0_seq1	149	100	151	163	127	125	458	573	157	116	241	187	205	71	90	287	88	147	136	244	153	155	70	127	37	22	cluster_2
comp12800_c0_seq1	2	11	20	9	1	18	22	46	85	71	49	33	91	12	4	13	4	31	25	29	9	6	10	14	4	8	NA
comp12801_c0_seq1	28	30	33	102	55	62	333	292	103	91	112	189	162	38	90	178	50	94	128	114	85	69	39	48	29	0	NA
comp12802_c0_seq1	42	4	11	24	6	0	16	113	21	32	53	41	28	25	14	32	4	15	27	19	24	26	3	20	3	0	NA
comp12803_c0_seq1	9	2	10	6	0	4	5	58	9	12	17	26	13	8	18	29	0	22	13	18	4	14	3	6	2	0	NA
comp12804_c0_seq1	20	0	31	36	14	42	61	177	24	15	53	61	81	14	32	88	22	9	12	41	3	24	7	8	4	0	cluster_5
comp12805_c0_seq1	6	0	2	0	0	4	7	40	14	4	7	7	5	6	2	0	4	5	7	4	4	2	0	0	0	0	NA
comp12807_c0_seq1	92	69	89	104	75	62	270	422	193	52	140	175	214	65	74	277	72	74	95	178	65	130	29	38	17	8	NA
comp12809_c0_seq1	2	14	7	21	14	43	38	302	58	55	130	128	148	38	38	206	43	52	65	76	25	44	12	23	8	0	cluster_1
comp12811_c0_seq1	24	8	18	30	4	34	95	118	16	7	36	30	42	12	32	53	38	28	18	8	18	26	6	24	0	0	NA
comp12812_c0_seq1	862	411	325	325	173	82	434	1275	446	136	453	448	481	107	61	357	116	450	619	734	207	520	64	98	9	0	NA
comp12813_c0_seq1	34	25	90	57	74	79	96	248	63	88	100	183	178	67	93	189	62	96	61	212	73	143	40	48	16	12	NA
comp12814_c0_seq1	14	6	16	9	32	20	100	150	33	25	43	57	41	12	32	64	13	5	34	76	12	29	13	14	2	0	NA
comp12815_c0_seq1	108	297	297	340	265	311	1093	1746	887	353	654	892	529	360	505	1054	332	923	988	871	433	658	158	382	116	59	cluster_2
comp12816_c0_seq1	36	0	38	26	40	42	16	167	30	20	32	33	55	6	20	53	25	20	16	54	34	29	8	16	2	0	NA
comp12817_c0_seq1	86	73	71	112	12	45	94	125	42	15	55	17	34	0	19	41	11	65	28	137	44	26	44	18	4	0	cluster_2
comp12819_c0_seq1	187	139	163	172	160	134	333	401	182	119	199	184	190	71	109	309	111	178	164	246	115	162	38	72	14	2	cluster_2
comp12820_c0_seq1	0	0	0	4	0	0	20	9	0	4	3	4	2	2	4	2	0	12	0	0	0	7	0	0	0	0	NA
comp12820_c1_seq1	0	0	30	22	56	23	22	209	112	30	64	58	54	15	13	63	2	12	31	52	54	49	16	31	17	0	NA
comp12822_c1_seq1	66	103	260	205	163	173	1032	907	588	274	331	456	468	181	171	835	165	191	362	297	310	383	144	403	65	50	NA
comp12823_c0_seq1	65	20	41	48	28	53	148	176	73	34	34	81	106	20	44	129	18	98	65	34	93	99	19	36	6	4	NA
comp12824_c0_seq1	44	69	190	237	156	246	623	719	285	271	440	477	432	162	152	864	247	179	261	125	106	117	70	142	28	0	NA
comp12825_c0_seq1	0	11	34	11	38	20	112	147	62	13	26	48	42	16	14	31	18	56	19	36	42	52	7	4	19	0	NA
comp12827_c0_seq1	8	9	26	34	40	27	192	120	40	44	29	48	49	15	18	66	17	77	35	40	22	78	14	9	8	0	NA
comp12830_c0_seq1	17	22	14	46	0	24	98	144	99	43	43	68	117	20	22	51	40	22	20	29	12	32	0	7	4	0	cluster_5
comp12831_c0_seq1	22	30	69	69	150	59	403	385	204	30	87	66	78	45	72	107	29	72	184	263	288	195	47	160	13	26	cluster_2
comp12832_c0_seq1	69	62	40	57	46	50	196	257	75	60	80	74	60	43	42	120	73	106	86	186	84	73	31	70	12	34	NA
comp12833_c0_seq1	32	4	4	0	0	0	42	26	0	2	0	0	9	4	20	2	0	2	8	16	8	22	12	18	0	0	NA
comp12834_c0_seq1	2	20	43	67	41	64	188	426	122	75	224	137	232	64	70	267	47	48	43	105	35	61	29	12	12	12	cluster_1
comp12835_c0_seq1	6	0	10	37	12	13	23	84	33	26	30	30	47	17	18	49	15	9	23	32	8	50	14	10	0	0	NA
comp12837_c0_seq1	74	105	35	44	14	26	44	40	18	8	25	12	26	8	6	23	8	140	112	103	32	37	3	12	0	0	cluster_4
comp12838_c0_seq1	70	61	132	151	191	120	418	595	220	142	288	307	199	93	80	322	106	283	300	331	209	245	70	148	35	0	cluster_2
comp12840_c0_seq1	74	70	208	238	188	119	610	837	287	130	425	363	380	89	100	661	183	48	60	71	29	48	23	19	4	0	cluster_5
comp12841_c0_seq1	292	264	70	34	7	18	101	22	4	4	15	37	16	9	27	22	10	411	340	363	90	164	23	67	8	2	cluster_4
comp12842_c0_seq1	68	123	51	10	35	0	103	101	26	17	44	45	46	10	18	25	2	296	241	269	51	137	26	77	2	18	cluster_4
comp12843_c0_seq1	80	136	253	319	217	345	738	1011	385	308	380	375	445	200	188	648	177	246	262	502	179	359	81	209	22	9	NA
comp12844_c0_seq1	77	63	125	76	93	103	350	777	630	196	580	347	182	113	90	508	172	156	279	396	55	172	63	66	28	40	NA
comp12845_c0_seq1	0	0	10	30	18	16	36	76	17	30	28	23	15	16	4	40	15	12	8	49	37	19	9	6	4	20	NA
comp12847_c0_seq1	30	12	22	6	20	28	60	101	37	15	61	30	53	23	18	57	25	1	12	22	2	11	9	14	0	0	cluster_5
comp12849_c0_seq1	0	0	26	37	0	48	168	384	194	193	197	225	365	36	27	159	36	26	15	48	12	35	24	48	6	8	cluster_1
comp12850_c0_seq1	12	14	14	2	0	9	34	84	54	11	43	52	55	8	18	18	8	12	20	25	7	3	10	4	0	0	NA
comp12851_c0_seq1	115	217	204	246	178	277	821	1008	461	235	446	382	487	143	150	777	251	28	47	50	31	68	20	63	8	0	cluster_5
comp12853_c0_seq1	322	235	256	336	198	287	1210	1371	520	187	619	517	564	200	163	985	360	207	216	325	123	190	71	188	14	4	cluster_5
comp12854_c0_seq1	179	52	276	328	253	242	493	918	294	244	326	323	341	128	129	501	241	78	136	200	133	289	77	151	34	18	cluster_5
comp12855_c0_seq1	52	6	51	109	109	52	176	262	135	42	65	81	93	66	44	144	31	53	42	179	90	94	25	67	22	36	NA
comp12856_c0_seq1	853	947	1508	1503	1071	1581	3904	3674	1609	981	1847	1432	1075	822	693	2803	874	1136	1522	2567	1312	2602	552	1073	278	85	cluster_2
comp12857_c0_seq1	26	18	36	30	42	16	99	160	112	50	79	60	65	26	39	95	26	50	26	85	14	52	9	30	12	12	NA
comp12858_c0_seq1	10	2	0	4	0	0	0	0	2	2	0	0	12	0	0	2	2	0	6	4	12	25	2	22	0	0	NA
comp12859_c0_seq1	0	7	16	2	18	16	42	98	36	21	14	29	27	26	23	53	29	33	48	25	16	36	16	4	2	0	NA
comp12860_c0_seq1	0	16	13	0	4	4	8	70	10	10	11	32	5	2	9	27	20	30	20	22	12	15	2	4	0	0	NA
comp12862_c0_seq1	14	0	2	26	0	4	18	9	14	2	20	16	22	5	7	14	0	6	9	2	15	20	0	10	0	0	NA
comp12862_c1_seq1	0	0	0	18	0	0	0	10	2	2	4	0	8	0	0	0	0	8	11	2	6	6	0	0	0	0	NA
comp12866_c0_seq1	190	69	240	134	199	269	618	955	426	349	461	464	371	157	131	659	172	249	295	540	173	293	82	157	52	28	NA
comp12867_c0_seq1	0	16	11	6	12	4	18	114	56	24	56	81	79	27	17	57	19	56	58	94	16	64	5	28	7	8	cluster_1
comp12868_c0_seq1	27	26	23	22	42	62	85	266	68	21	77	79	94	21	29	162	44	17	49	51	4	37	13	18	2	0	cluster_1
comp12868_c1_seq1	2	4	19	38	14	22	69	86	44	43	39	67	102	41	17	95	32	28	42	59	18	44	30	6	2	0	NA
comp12869_c0_seq1	0	15	27	12	16	0	125	59	12	22	46	53	91	17	18	65	39	32	9	44	22	62	13	14	0	0	NA
comp12870_c0_seq1	45	43	93	62	76	150	167	331	179	142	177	166	227	81	36	209	52	134	60	240	25	89	28	45	20	0	NA
comp12871_c0_seq2	2	0	24	15	18	16	76	52	7	7	35	24	19	7	7	33	23	16	14	10	9	26	15	3	4	4	NA
comp12872_c0_seq1	2	12	39	61	66	120	221	425	168	71	110	201	108	7	55	114	28	228	143	78	30	77	25	30	5	4	NA
comp12873_c0_seq1	31	22	55	34	37	66	186	210	81	33	87	57	82	45	58	110	35	19	39	79	14	55	24	50	8	8	NA
comp12874_c0_seq1	0	0	8	22	14	30	59	29	83	9	27	16	8	17	16	22	14	40	63	30	11	27	13	6	4	0	NA
comp12875_c0_seq1	0	0	4	8	2	15	19	10	12	2	13	4	18	1	2	8	2	8	13	12	0	4	2	0	0	0	NA
comp12876_c0_seq1	22	24	74	131	97	66	416	1053	490	310	483	488	586	255	235	762	249	176	158	282	173	212	94	164	37	12	cluster_1
comp12877_c0_seq1	0	19	9	6	14	36	38	122	126	31	92	45	78	22	22	45	4	14	37	70	12	41	9	11	5	5	cluster_1
comp12878_c0_seq1	37	36	62	104	71	90	269	475	126	74	152	164	150	52	79	198	60	101	110	146	84	154	34	36	24	18	NA
comp12880_c0_seq1	18	27	33	19	0	13	86	22	3	0	6	4	17	12	7	12	0	3	9	29	9	24	8	10	18	0	cluster_3
comp12881_c0_seq1	0	2	8	2	11	12	21	34	40	21	33	15	23	14	9	20	0	20	31	45	13	28	8	31	5	17	cluster_2
comp12882_c0_seq1	10	2	6	6	0	0	10	11	1	0	0	12	2	0	0	6	0	4	11	6	8	11	6	6	4	0	NA
comp12883_c0_seq1	38	17	57	80	46	44	157	231	69	58	67	58	89	31	32	160	42	64	77	64	46	108	44	30	16	4	NA
comp12883_c1_seq1	8	4	14	12	0	10	77	84	52	5	26	24	31	6	8	45	16	40	34	21	16	41	2	4	4	0	NA
comp12884_c0_seq1	2	0	20	11	12	51	61	122	44	39	34	50	60	14	23	110	30	11	34	52	25	31	9	12	4	14	NA
comp12885_c0_seq1	2	85	36	69	31	50	326	564	436	44	569	55	99	31	49	582	70	131	361	142	22	107	80	38	6	18	NA
comp12889_c0_seq1	0	5	9	10	6	0	0	26	12	3	6	11	16	1	2	2	4	44	19	24	2	9	6	8	0	0	NA
comp12889_c1_seq1	8	17	25	2	7	19	102	64	20	25	15	42	12	10	26	72	12	33	32	14	23	32	6	8	0	4	NA
comp12889_c2_seq1	16	18	17	10	6	12	104	74	63	14	37	40	32	9	16	48	24	47	50	18	45	80	24	19	6	0	NA
comp12891_c0_seq1	107	47	60	74	38	56	129	248	143	57	89	101	79	54	41	190	42	95	86	173	73	87	14	99	25	4	NA
comp12893_c0_seq1	52	101	171	114	124	107	602	390	209	99	160	160	224	94	100	338	109	202	217	181	184	346	66	163	26	8	NA
comp12894_c0_seq1	0	0	0	0	0	0	0	10	21	19	28	21	31	8	4	31	26	3	13	8	8	12	2	3	4	0	cluster_1
comp12895_c0_seq1	16	59	83	76	34	46	263	216	133	52	107	60	79	20	33	163	31	82	81	55	91	136	44	73	2	22	NA
comp12896_c0_seq1	10	20	2	15	8	6	23	113	59	27	29	26	26	13	13	8	6	48	41	73	24	31	19	0	8	0	NA
comp12897_c0_seq1	4	12	4	14	10	12	2	36	3	17	10	16	22	22	11	2	3	15	6	29	10	8	0	1	0	0	NA
comp12898_c0_seq1	0	0	10	14	66	25	92	463	169	117	224	210	303	75	75	373	127	17	44	38	16	19	16	18	0	0	cluster_1
comp12899_c0_seq1	22	0	11	4	30	30	266	968	408	215	544	494	450	246	284	751	271	87	130	175	45	72	55	108	22	18	cluster_1
comp12900_c0_seq1	243	257	56	104	66	22	100	163	75	7	58	36	9	7	23	76	28	144	167	252	60	100	20	44	0	0	cluster_4
comp12901_c0_seq1	20	28	45	47	10	42	52	155	93	66	112	83	105	17	45	111	43	6	38	33	11	26	9	21	6	0	cluster_1
comp12902_c0_seq1	64	85	131	105	88	148	472	529	249	155	237	288	231	143	187	333	169	183	151	261	133	190	62	100	32	20	NA
comp12903_c0_seq1	6	32	18	52	62	42	141	71	46	50	50	32	29	33	28	62	18	56	24	25	29	32	24	26	0	4	NA
comp12904_c0_seq1	10	57	40	63	35	38	113	312	87	106	149	197	207	34	78	214	66	79	126	157	70	119	43	56	8	16	cluster_1
comp12905_c0_seq1	185	222	342	492	314	422	1220	1656	862	468	778	720	698	226	280	842	211	772	946	758	472	779	217	482	47	68	cluster_2
comp12906_c0_seq1	14	20	4	2	0	0	0	211	87	31	8	33	66	4	6	18	2	28	43	14	34	13	8	12	0	0	NA
comp12907_c0_seq1	10	14	8	45	12	8	34	264	66	56	197	92	132	47	20	165	60	60	125	103	44	39	2	32	0	10	cluster_1
comp12908_c0_seq1	0	0	6	9	28	50	71	193	51	42	52	75	78	41	31	105	21	4	0	0	3	9	0	4	5	8	cluster_1
comp12909_c0_seq1	161	172	302	192	157	243	827	976	468	337	448	539	373	251	257	1038	346	478	460	558	438	592	162	268	53	8	NA
comp12910_c0_seq1	54	40	62	68	41	38	175	153	21	27	75	104	62	19	32	117	40	99	59	52	45	91	15	33	17	3	cluster_2
comp12911_c0_seq1	0	14	34	22	53	34	208	211	53	35	59	103	80	28	18	153	26	67	64	49	31	15	10	22	4	0	NA
comp12912_c0_seq1	18	6	8	8	0	18	3	71	2	21	16	17	43	19	8	22	17	8	20	44	13	14	15	20	2	0	NA
comp12913_c0_seq1	69	50	206	180	90	138	419	847	250	159	261	317	426	127	127	395	90	224	190	284	100	214	49	138	26	2	NA
comp12914_c0_seq1	9	9	18	12	26	28	32	22	14	3	7	6	22	4	4	9	6	18	4	6	10	20	2	6	2	8	cluster_5
comp12916_c0_seq1	30	11	92	67	68	96	274	630	215	113	192	210	161	86	113	223	80	258	301	112	53	93	49	64	3	0	NA
comp12917_c0_seq1	18	12	34	56	18	24	95	113	62	30	39	68	96	30	28	97	33	37	55	30	30	84	20	18	2	6	NA
comp12918_c0_seq1	22	12	16	8	8	14	65	44	4	13	15	18	14	3	4	32	26	26	29	19	13	27	6	2	0	0	NA
comp12919_c0_seq1	53	34	87	69	61	23	89	20	15	2	0	2	8	5	8	7	2	16	13	18	14	10	10	8	4	0	cluster_3
comp12920_c0_seq1	14	6	17	27	8	20	122	111	33	39	62	38	122	6	13	99	6	74	57	51	21	44	7	0	0	4	NA
comp12921_c0_seq1	0	8	0	0	2	8	48	383	90	55	136	133	129	56	40	179	74	8	27	68	28	21	14	48	38	28	cluster_1
comp12922_c0_seq2	52	81	87	96	50	129	240	585	292	114	342	249	127	158	144	367	104	223	334	382	80	133	38	57	10	0	NA
comp12923_c0_seq3	24	8	12	16	4	4	20	53	28	10	19	14	6	5	1	16	0	34	19	34	24	17	2	6	2	2	NA
comp12925_c0_seq1	130	107	153	115	176	186	408	850	503	228	327	385	377	239	238	577	151	243	221	482	155	277	65	108	26	16	NA
comp12926_c0_seq1	16	24	4	8	0	0	10	34	32	5	10	11	7	16	1	6	4	16	12	64	8	16	6	11	0	0	NA
comp12927_c0_seq1	123	41	87	85	24	77	152	320	100	101	187	168	196	71	60	190	57	88	79	234	38	83	19	49	4	10	NA
comp12928_c0_seq1	36	30	32	40	49	48	120	124	55	41	43	79	68	20	25	105	21	59	45	69	26	41	20	25	4	0	NA
comp12929_c0_seq2	6	0	39	44	25	48	114	231	74	91	80	127	115	41	32	160	36	52	26	83	34	46	11	30	1	6	NA
comp12930_c0_seq1	32	23	30	43	25	90	122	362	125	86	142	93	223	64	69	150	51	46	32	88	24	50	8	22	7	24	cluster_1
comp12931_c0_seq1	26	28	19	0	0	9	56	122	63	16	22	40	41	6	12	27	10	19	53	27	25	38	0	16	0	20	NA
comp12932_c0_seq1	0	0	10	0	1	6	49	39	10	2	23	18	4	3	10	18	6	20	0	5	2	15	6	12	8	0	NA
comp12933_c0_seq1	134	139	67	114	58	66	343	595	112	101	221	326	329	119	140	366	113	192	133	501	48	104	31	58	16	10	NA
comp12934_c0_seq1	90	140	146	145	14	161	692	1286	732	262	479	466	443	156	116	541	89	157	223	307	93	319	87	197	64	42	NA
comp12936_c0_seq1	0	12	8	2	8	2	8	31	0	9	20	12	10	2	1	20	4	0	18	9	7	10	5	11	7	2	NA
comp12938_c0_seq1	0	0	0	0	12	0	4	109	34	28	39	29	79	7	10	96	30	2	0	26	0	4	1	0	2	0	cluster_1
comp12939_c0_seq1	42	12	44	107	28	56	233	234	68	83	111	135	168	44	45	138	45	45	49	83	40	89	26	39	14	0	NA
comp12940_c0_seq1	6	64	13	16	12	9	87	233	108	29	56	35	83	24	22	44	20	92	58	64	76	80	23	26	2	16	NA
comp12941_c0_seq1	8	72	35	16	0	33	14	132	150	22	62	12	24	0	2	7	4	22	41	23	40	54	34	53	3	0	NA
comp12942_c0_seq1	8	2	15	15	8	28	40	193	77	26	94	77	51	21	28	55	34	48	23	76	12	37	17	8	2	0	cluster_1
comp12942_c1_seq1	48	53	39	37	35	44	196	298	69	42	112	102	117	22	46	134	42	46	28	77	25	47	25	13	10	0	NA
comp12943_c0_seq1	198	404	654	462	334	535	921	1498	691	408	757	731	700	332	359	1298	323	637	810	1067	561	995	213	615	107	68	cluster_2
comp12944_c0_seq1	0	18	16	2	6	11	62	61	37	17	20	22	38	8	9	48	1	16	21	15	19	20	10	21	4	0	NA
comp12945_c0_seq1	0	32	67	99	107	104	320	674	258	133	176	276	245	77	62	305	126	113	141	213	124	159	53	78	32	18	NA
comp12947_c0_seq1	24	54	47	74	87	65	412	426	173	97	242	168	175	29	68	272	100	60	47	79	57	128	32	94	6	6	NA
comp12948_c0_seq1	0	8	23	5	0	3	44	44	18	6	7	26	32	2	8	16	3	26	24	17	2	20	5	8	0	0	NA
comp12949_c0_seq1	31	51	112	183	127	198	520	899	299	243	361	374	498	163	161	582	101	177	151	358	158	233	45	167	46	44	NA
comp12950_c0_seq1	0	0	0	0	0	0	0	18	0	3	24	7	12	6	5	2	4	2	0	7	0	4	0	4	0	0	cluster_1
comp12953_c0_seq1	0	0	0	0	0	0	7	23	8	4	12	7	5	4	8	4	6	18	15	14	12	12	2	9	0	4	cluster_2
comp12954_c0_seq1	64	115	191	235	100	118	527	464	349	166	222	245	290	80	111	352	77	153	236	226	139	271	47	219	11	10	NA
comp12955_c0_seq1	8	14	53	58	19	40	78	250	50	49	55	76	73	37	30	109	12	34	42	75	34	26	14	16	2	3	NA
comp12956_c0_seq1	19	30	83	62	47	61	194	262	77	57	93	122	106	85	74	253	55	77	93	164	63	106	14	78	16	16	NA
comp12957_c0_seq1	24	10	24	45	73	50	132	157	24	20	79	67	69	16	16	97	29	30	51	117	25	40	13	24	2	0	NA
comp12957_c1_seq1	16	56	89	72	71	112	656	795	238	103	309	293	377	96	131	343	104	150	166	146	92	165	38	76	14	0	NA
comp12958_c0_seq1	52	4	92	50	19	46	43	293	100	58	99	95	112	37	39	67	22	41	42	93	13	37	4	12	0	12	NA
comp12959_c0_seq1	16	64	81	79	46	75	240	378	188	76	101	167	126	50	48	216	44	142	95	129	110	141	33	72	10	14	NA
comp12960_c0_seq1	2	0	0	0	10	0	0	141	55	56	41	57	127	33	21	107	42	6	26	10	0	15	0	16	8	0	cluster_1
comp12961_c0_seq1	0	4	8	0	8	0	8	22	2	14	10	12	28	4	2	8	0	10	17	2	4	10	0	8	0	0	NA
comp12961_c1_seq1	42	58	114	108	30	37	256	240	143	84	142	107	107	44	61	150	57	53	159	81	118	202	23	114	8	0	NA
comp12962_c0_seq1	81	16	50	74	10	46	62	479	126	46	114	63	135	36	17	107	40	38	87	115	12	38	12	32	0	30	NA
comp12963_c0_seq1	66	100	83	70	102	89	360	490	230	96	241	207	231	70	112	292	47	187	230	282	144	164	59	115	16	0	NA
comp12963_c1_seq1	4	21	29	29	9	44	53	260	76	45	59	79	58	47	30	179	29	45	29	63	23	40	17	26	36	0	cluster_1
comp12964_c0_seq1	130	93	109	101	74	124	293	729	201	175	305	273	279	96	140	310	154	260	166	338	130	224	46	211	173	72	NA
comp12965_c0_seq1	45	35	51	63	56	30	268	324	145	73	158	162	109	45	81	215	57	78	103	49	71	149	19	87	15	10	NA
comp12966_c0_seq1	46	38	48	70	69	72	128	150	136	50	78	99	71	49	51	55	35	118	143	146	97	124	35	62	6	0	cluster_2
comp12967_c0_seq1	0	12	2	6	2	8	46	529	206	152	281	256	400	103	111	348	100	42	29	77	13	54	23	56	20	10	cluster_1
comp12968_c0_seq1	16	2	0	2	12	17	8	85	33	2	5	13	9	6	2	18	2	10	28	19	18	35	0	22	2	0	NA
comp12969_c0_seq1	395	493	603	1020	839	832	2236	4214	1276	1091	2012	1681	1970	423	385	991	466	1232	1400	742	232	551	223	239	45	20	NA
comp12970_c0_seq1	0	0	6	34	0	8	7	83	16	13	13	35	19	0	0	24	7	0	2	22	14	12	12	8	0	0	NA
comp12971_c0_seq1	58	0	66	65	4	288	70	343	31	190	128	96	46	78	24	149	360	30	107	28	7	17	7	24	0	0	cluster_5
comp12972_c0_seq1	3	0	0	0	2	6	6	10	8	2	6	6	20	4	0	6	0	2	16	6	10	6	1	8	0	0	NA
comp12973_c0_seq1	12	0	11	29	6	9	45	64	16	30	43	24	10	14	2	43	12	28	14	28	7	55	10	8	3	0	NA
comp12974_c0_seq1	115	39	113	130	115	102	209	504	186	123	201	212	178	98	78	280	70	233	189	263	104	183	102	141	19	46	NA
comp12977_c0_seq1	53	72	103	115	95	99	462	474	206	123	201	248	242	87	96	348	99	124	124	133	88	122	38	48	18	13	cluster_5
comp12978_c0_seq1	10	7	16	0	1	26	36	107	126	12	59	51	28	8	18	89	20	40	69	28	26	61	8	8	4	0	NA
comp12979_c0_seq1	0	18	19	4	4	6	26	70	23	14	22	33	47	10	12	34	4	20	16	71	10	17	4	14	8	0	NA
comp12980_c0_seq2	106	118	192	160	234	171	541	972	386	196	307	352	289	144	175	553	151	239	338	406	229	296	69	189	59	62	NA
comp12981_c0_seq1	0	52	8	22	15	18	74	207	114	17	73	60	67	9	33	66	12	16	19	18	20	6	19	17	0	1	NA
comp12982_c0_seq1	2	118	49	56	80	49	160	331	235	54	172	101	71	68	64	298	72	138	182	107	62	43	26	87	11	0	NA
comp12983_c0_seq1	102	98	194	279	163	220	628	820	401	150	321	340	291	182	159	412	129	193	169	439	160	259	83	114	29	6	NA
comp12985_c0_seq1	182	68	75	80	105	28	102	495	269	140	183	213	203	102	56	194	52	158	300	248	144	190	71	164	31	0	NA
comp12986_c0_seq1	159	206	225	282	194	237	736	762	307	211	369	188	256	111	84	517	103	159	177	351	114	271	78	183	18	2	cluster_5
comp12987_c0_seq1	162	147	146	165	53	52	418	680	252	109	303	243	258	96	92	393	99	225	252	430	103	249	42	121	16	24	NA
comp12988_c0_seq1	0	10	10	12	14	12	4	47	6	15	22	26	8	10	24	28	10	0	3	25	12	22	2	4	4	0	NA
comp12988_c1_seq1	0	20	4	16	0	4	8	0	17	10	2	8	0	2	4	15	8	12	32	6	8	6	9	0	0	6	NA
comp12989_c0_seq1	0	8	12	6	0	53	0	53	0	34	18	14	6	14	4	21	62	0	7	1	0	2	2	0	0	0	cluster_5
comp12990_c0_seq1	46	49	0	10	18	14	25	187	104	36	64	75	90	29	19	77	29	16	50	31	8	22	4	4	6	0	NA
comp12992_c0_seq1	4	6	8	4	18	20	140	88	28	15	19	17	28	11	8	55	11	10	24	24	23	32	0	10	0	0	NA
comp12993_c0_seq1	22	0	15	0	2	16	42	25	18	7	13	4	16	14	0	14	2	2	15	14	24	15	6	5	4	0	NA
comp12994_c0_seq1	0	0	0	0	4	12	70	1446	722	391	1018	785	862	375	329	1506	405	137	117	181	84	144	47	103	5	16	cluster_1
comp12995_c0_seq1	0	0	22	16	0	34	105	142	52	23	36	56	34	14	11	37	9	39	31	4	14	43	7	7	0	14	NA
comp12996_c0_seq1	10	6	2	0	0	0	39	18	10	7	13	11	28	6	1	13	6	19	18	19	8	17	1	0	0	0	NA
comp12998_c0_seq1	0	14	17	36	10	26	121	59	27	16	30	59	59	0	16	50	28	28	33	20	14	41	4	14	6	0	NA
comp12999_c0_seq1	0	0	0	2	26	2	0	32	10	12	11	4	10	2	0	10	4	12	6	4	0	4	0	6	0	0	NA
comp13000_c0_seq2	171	124	280	261	142	269	634	1032	363	230	473	337	476	175	110	749	245	290	369	548	179	290	76	175	36	6	NA
comp13003_c0_seq1	0	4	6	8	0	26	35	16	9	12	24	13	37	7	10	32	4	7	10	8	10	9	0	22	0	0	NA
comp13004_c0_seq1	14	0	26	44	8	20	78	157	80	21	48	69	47	27	15	75	26	22	47	71	21	45	8	24	10	22	NA
comp13008_c0_seq2	183	104	181	192	63	168	499	752	211	163	258	294	312	138	129	466	133	212	240	320	168	270	69	162	24	0	NA
comp13009_c0_seq1	30	8	13	11	0	14	77	109	94	16	33	23	29	18	18	61	8	34	59	83	13	70	34	94	9	8	cluster_2
comp13010_c0_seq1	32	63	56	47	16	83	259	351	77	106	214	123	156	83	74	399	83	66	72	240	35	56	31	17	9	0	NA
comp13011_c0_seq1	6	0	6	0	0	0	0	5	57	7	0	8	23	3	1	0	13	0	0	11	92	2097	14	7	15	12	NA
comp13015_c1_seq1	32	30	72	68	67	47	176	350	142	73	137	89	136	69	54	169	47	75	31	171	52	68	13	34	17	0	NA
comp13017_c0_seq1	0	0	4	10	0	6	0	16	2	4	11	15	6	1	6	6	2	0	12	16	0	10	6	8	2	0	NA
comp13019_c0_seq1	51	4	50	68	54	45	127	431	169	132	194	180	236	107	88	279	80	142	89	191	98	125	69	150	176	119	cluster_1
comp13021_c0_seq1	20	6	8	0	0	3	50	169	42	74	85	55	86	51	53	135	24	11	6	24	21	20	6	22	2	8	cluster_1
comp13022_c0_seq1	50	46	99	22	47	56	123	290	85	88	128	106	136	45	43	145	54	74	47	125	53	58	32	40	16	20	NA
comp13023_c0_seq1	0	0	0	0	16	2	18	18	6	10	11	18	32	0	6	23	6	9	2	7	0	0	0	6	6	0	NA
comp13023_c1_seq1	20	12	29	33	30	18	93	173	52	38	79	45	42	28	51	81	31	68	60	111	26	53	6	14	0	0	NA
comp13024_c0_seq1	42	75	82	104	28	104	429	606	370	142	288	214	285	49	76	192	53	486	512	397	156	337	83	193	6	24	cluster_2
comp13025_c0_seq1	0	0	4	0	18	2	67	404	206	120	163	124	189	80	85	238	58	112	113	134	63	90	37	153	10	0	cluster_1
comp13026_c0_seq1	0	0	6	8	0	41	4	60	2	50	20	28	6	10	8	29	75	2	10	0	8	19	0	4	0	0	NA
comp13030_c0_seq1	4	6	8	14	0	8	15	28	6	3	11	14	32	6	7	23	4	2	2	6	4	17	3	4	0	2	NA
comp13032_c0_seq1	671	713	899	874	924	865	2576	2500	1591	842	1260	1715	981	525	521	2474	866	1324	1766	1208	747	1351	333	675	204	24	NA
comp13033_c0_seq1	491	955	925	957	452	848	3742	1824	1072	621	1079	745	684	506	411	1724	521	1024	1193	1392	1099	1900	466	871	147	172	cluster_2
comp13034_c0_seq1	6	4	33	5	9	4	42	75	30	14	30	21	33	17	8	46	12	23	22	21	8	28	4	8	11	16	NA
comp13036_c0_seq1	21	38	46	58	46	96	149	252	118	53	106	153	134	48	54	192	51	117	140	230	60	99	30	78	14	8	cluster_2
comp13037_c0_seq1	36	29	56	54	105	51	114	284	86	102	72	130	95	55	61	150	34	89	62	171	42	79	11	20	22	0	NA
comp13038_c0_seq2	0	2	5	0	22	1	14	19	12	16	8	10	12	6	10	16	11	4	19	10	11	12	0	4	0	0	NA
comp13039_c0_seq1	46	32	136	201	90	98	333	704	303	141	285	348	267	95	136	338	79	169	127	189	82	156	73	88	16	0	NA
comp13040_c0_seq1	21	18	53	44	38	61	193	917	291	256	313	296	377	139	124	464	129	114	170	1215	55	564	46	111	34	22	cluster_1
comp13042_c0_seq1	0	0	0	0	0	0	0	0	8	4	12	5	20	0	14	4	0	0	2	0	6	9	4	2	0	0	cluster_1
comp13043_c0_seq1	72	39	76	147	106	112	490	840	305	170	359	286	315	137	122	391	104	145	78	243	75	138	61	96	39	20	NA
comp13044_c0_seq1	12	6	0	2	10	2	8	13	23	9	24	20	22	6	11	23	20	0	2	14	8	0	2	14	0	0	NA
comp13046_c0_seq1	0	8	5	0	0	0	5	8	2	0	2	0	1	0	2	6	0	6	0	5	4	10	0	6	8	18	NA
comp13047_c0_seq1	0	0	4	12	0	2	18	14	0	2	5	5	20	4	12	2	6	0	10	22	0	0	0	2	0	0	NA
comp13048_c0_seq1	28	30	92	139	56	86	172	546	253	94	202	226	259	64	87	352	109	45	82	119	60	72	55	55	35	18	cluster_1
comp13049_c0_seq1	18	2	0	0	0	0	14	24	14	10	5	4	19	3	12	16	2	16	31	6	7	6	0	5	0	0	NA
comp1305_c0_seq1	6	31	37	45	22	7	63	59	51	52	75	75	89	67	32	174	24	24	34	39	83	103	52	136	117	106	NA
comp13051_c0_seq1	37	30	15	6	31	12	48	48	24	11	37	11	26	7	2	8	6	37	21	33	12	25	7	2	12	0	cluster_2
comp13053_c0_seq1	108	82	258	263	238	233	861	773	215	196	306	361	312	124	172	579	130	201	168	367	191	316	74	118	53	8	NA
comp13055_c0_seq1	12	53	42	46	26	46	103	84	44	39	40	27	35	14	18	95	32	36	40	26	13	59	8	6	0	0	NA
comp13056_c0_seq1	295	184	311	329	257	328	983	1788	675	391	637	653	823	365	297	906	314	446	486	670	357	623	158	257	97	84	NA
comp13057_c0_seq1	108	139	110	106	42	147	1152	1288	293	421	923	817	1000	364	270	1803	424	354	215	536	175	292	60	62	32	12	cluster_1
comp13058_c0_seq1	10	102	41	60	91	159	776	1175	502	161	535	438	448	243	190	928	247	197	215	258	203	237	77	231	69	36	cluster_1
comp13059_c0_seq1	40	22	107	97	32	69	188	389	109	77	139	145	137	60	36	152	62	62	45	93	40	84	18	58	27	10	NA
comp13060_c0_seq1	38	77	174	146	24	78	431	224	167	70	152	193	151	66	78	199	64	66	104	91	121	220	53	110	10	0	NA
comp13062_c0_seq1	4	14	0	0	0	8	8	29	25	0	8	0	8	0	8	18	6	8	22	0	0	0	4	6	1	0	NA
comp13063_c0_seq2	87	52	114	111	101	113	137	745	517	287	596	263	223	234	141	419	115	203	259	477	135	259	78	170	16	16	cluster_1
comp13064_c0_seq1	0	6	6	2	6	12	14	25	3	8	7	10	6	2	7	42	2	6	3	8	9	18	4	1	0	0	NA
comp13065_c0_seq1	10	0	0	0	4	0	0	0	14	4	3	11	4	3	22	4	0	2	0	18	2	5	2	0	0	0	NA
comp13067_c0_seq1	14	25	28	84	99	56	105	274	99	59	112	100	79	92	69	137	47	50	35	185	31	56	28	21	11	6	NA
comp13068_c0_seq1	13	48	9	0	20	14	52	62	25	8	27	37	10	10	6	25	10	43	51	59	8	37	1	4	10	8	NA
comp13071_c0_seq1	0	0	10	14	0	18	42	91	46	16	24	26	17	2	25	19	5	2	10	22	0	8	8	0	0	0	NA
comp13072_c0_seq1	44	78	73	76	51	49	217	653	162	152	366	315	376	109	108	657	157	119	60	203	61	60	10	4	7	0	cluster_1
comp13073_c0_seq1	0	0	0	0	0	0	0	4	6	3	4	7	5	2	6	2	12	3	4	1	2	6	4	0	0	0	cluster_1
comp13074_c0_seq1	0	8	4	0	0	0	10	13	0	4	18	13	6	9	4	16	4	10	16	0	8	2	0	4	2	0	NA
comp13075_c0_seq1	0	2	83	84	22	191	16	172	25	225	129	160	68	60	66	135	589	14	70	100	12	10	14	0	0	0	cluster_5
comp13078_c0_seq1	248	30	645	522	74	1600	212	1626	88	1791	551	765	182	435	318	1349	3335	118	1032	94	99	55	43	22	6	18	cluster_5
comp13081_c0_seq1	628	479	719	219	160	669	266	1488	559	858	1073	966	748	663	668	1730	1640	570	829	865	385	558	124	342	58	34	NA
comp13083_c0_seq1	6	0	7	18	0	41	49	195	58	40	45	73	57	20	16	58	14	9	14	53	10	39	22	6	12	0	cluster_1
comp13084_c0_seq1	15	30	57	46	26	57	106	219	96	41	43	120	95	36	29	107	26	51	44	115	24	43	11	32	4	10	NA
comp13087_c0_seq1	72	73	33	20	40	36	179	122	104	27	60	61	68	29	35	117	8	108	50	90	65	88	12	38	13	0	NA
comp13090_c0_seq1	0	0	13	13	18	4	32	37	14	16	5	5	6	2	6	28	0	15	14	27	11	8	0	6	0	0	NA
comp13092_c0_seq1	61	82	162	128	123	104	406	473	237	102	244	266	274	66	82	226	128	212	311	198	129	234	72	132	16	24	NA
comp13094_c0_seq1	0	0	0	0	0	0	14	20	18	14	7	8	4	1	8	31	0	12	4	10	6	18	13	7	0	0	cluster_2
comp13096_c0_seq1	12	2	4	0	2	4	0	6	0	2	0	0	0	0	2	0	0	0	2	66	2	34	0	0	0	1	cluster_4
comp13097_c0_seq1	231	182	269	226	91	328	1334	1678	699	482	1382	1013	989	408	323	1829	695	199	251	267	187	334	166	237	101	34	cluster_1
comp13098_c0_seq1	48	36	56	96	20	68	228	478	140	84	147	115	163	53	26	167	51	302	185	325	30	93	62	32	14	22	NA
comp13100_c0_seq1	0	0	26	18	10	6	12	85	49	12	6	14	19	12	19	28	14	25	22	43	22	28	12	40	4	0	NA
comp13103_c0_seq1	164	211	219	242	174	250	767	1389	489	301	491	588	448	229	270	739	256	498	538	572	400	551	211	369	65	124	cluster_2
comp13104_c0_seq1	6	24	4	0	0	0	6	14	3	6	0	10	4	0	8	8	0	20	40	24	12	4	4	16	2	0	cluster_4
comp13105_c0_seq1	29	14	21	46	75	36	49	126	53	35	48	56	43	16	16	32	22	24	24	87	12	24	20	4	7	6	NA
comp13106_c0_seq2	14	8	18	8	10	9	46	105	69	22	43	27	24	10	16	33	6	20	31	47	19	17	4	11	0	7	NA
comp13107_c0_seq1	12	0	39	35	20	21	177	128	42	20	41	42	42	16	14	36	6	31	35	27	33	34	13	10	4	0	NA
comp13111_c0_seq2	2	16	37	24	22	19	83	143	35	15	39	49	36	8	12	30	4	71	23	116	28	85	18	11	18	0	cluster_2
comp13112_c0_seq1	0	0	45	49	21	25	121	250	84	72	65	88	89	18	32	59	28	69	143	111	15	39	12	21	6	12	NA
comp13113_c0_seq1	0	0	4	11	14	8	5	48	10	4	17	13	15	0	2	17	9	10	5	8	8	8	3	3	0	0	NA
comp13115_c0_seq1	0	8	6	5	8	10	38	72	10	10	13	32	51	6	10	31	6	6	24	10	2	4	0	0	2	0	NA
comp13117_c0_seq1	32	24	32	25	16	21	132	58	36	28	57	52	30	19	14	82	10	9	7	41	4	20	19	18	0	0	NA
comp13117_c1_seq1	36	0	16	8	44	1	30	77	22	12	41	23	33	8	15	40	12	13	4	34	6	2	2	0	2	0	NA
comp13118_c0_seq1	0	4	22	38	44	45	132	548	135	88	182	117	174	21	39	73	18	60	54	60	18	29	34	46	3	0	NA
comp13122_c0_seq1	0	0	0	6	0	19	0	271	68	69	100	103	150	41	25	166	36	30	23	67	19	21	25	34	19	0	cluster_1
comp13123_c0_seq1	16	2	17	12	20	40	139	179	51	35	55	85	70	23	17	92	21	55	72	61	34	41	13	20	10	10	NA
comp13124_c0_seq1	14	0	39	47	26	40	110	321	79	45	66	87	57	17	27	91	24	9	37	77	40	31	16	20	2	0	NA
comp13125_c0_seq1	20	70	63	37	16	52	128	143	85	30	79	81	56	44	27	126	42	20	33	117	41	72	26	5	2	6	NA
comp13127_c0_seq1	0	5	6	4	6	4	11	26	6	10	6	8	13	7	2	26	2	6	12	24	2	12	0	0	0	0	NA
comp13128_c0_seq1	30	34	0	40	0	0	16	0	0	7	0	0	0	0	2	4	0	206	57	42	2	8	0	2	6	18	cluster_4
comp13129_c0_seq1	6	0	6	11	26	19	32	84	14	13	61	34	63	21	16	41	8	9	26	26	19	24	4	10	1	0	NA
comp13131_c0_seq1	65	107	96	70	69	88	194	313	141	54	176	104	175	31	47	130	74	89	151	87	29	140	42	96	9	16	NA
comp13132_c0_seq1	10	0	12	0	0	0	4	7	4	0	9	6	2	2	4	0	8	4	2	9	0	4	12	0	4	0	NA
comp13135_c0_seq2	0	0	6	5	8	6	54	26	19	15	21	40	32	14	9	22	14	17	4	4	4	6	3	6	0	0	NA
comp13140_c0_seq1	0	7	0	2	26	2	4	37	19	6	27	9	4	8	22	13	2	6	2	9	20	17	0	0	0	0	NA
comp13144_c0_seq1	47	16	151	213	50	205	276	840	355	158	407	339	394	86	124	476	157	53	67	140	64	130	83	126	19	28	NA
comp13145_c0_seq1	179	114	280	225	165	227	616	1187	470	266	436	537	387	207	221	650	208	323	329	641	281	517	131	248	52	50	NA
comp13146_c0_seq1	0	0	25	10	8	8	10	25	1	6	9	19	23	2	6	30	4	8	0	22	0	11	2	7	4	0	NA
comp13147_c0_seq1	28	10	6	29	11	12	4	11	42	11	6	14	6	20	15	19	6	13	7	47	20	14	0	9	0	0	NA
comp13148_c0_seq2	34	24	85	191	121	136	243	540	170	95	136	171	148	42	63	174	37	50	64	147	56	90	33	76	16	8	NA
comp13149_c0_seq2	0	27	6	4	13	15	88	164	53	35	109	99	176	26	32	77	51	40	32	75	4	22	8	13	2	0	cluster_1
comp13150_c0_seq1	37	39	28	90	24	53	215	606	261	116	296	314	350	100	104	488	117	89	96	180	84	155	53	94	19	42	cluster_1
comp13152_c0_seq1	34	10	43	42	51	69	155	276	33	38	98	88	114	23	25	136	43	18	21	85	26	42	12	15	10	0	NA
comp13157_c0_seq1	407	609	532	496	385	295	1023	836	303	196	419	367	368	154	112	651	139	437	265	656	262	438	145	179	71	67	cluster_2
comp13158_c0_seq2	0	0	0	0	0	2	4	28	0	4	5	15	14	8	0	0	2	4	2	15	4	0	4	0	0	0	NA
comp13159_c0_seq1	14	19	23	6	0	8	18	41	37	12	22	15	40	10	6	14	8	80	72	108	58	56	11	4	0	0	cluster_2
comp13160_c0_seq1	6	8	12	13	12	32	100	129	51	30	47	76	93	28	11	58	8	32	23	39	14	9	14	10	9	0	NA
comp13161_c0_seq1	2	16	16	40	6	0	11	14	14	12	14	13	28	2	5	15	4	4	10	6	6	26	0	10	0	0	NA
comp13163_c0_seq1	54	46	22	30	0	0	34	154	48	16	18	10	13	4	6	4	6	113	79	189	51	109	21	6	3	0	cluster_4
comp13164_c0_seq1	108	75	129	138	68	109	504	381	141	85	180	149	174	44	66	284	111	88	96	129	76	147	52	59	16	0	cluster_5
comp13166_c0_seq2	66	118	226	264	191	267	750	1686	710	372	664	670	430	320	314	776	245	607	655	927	261	616	221	313	83	60	cluster_2
comp13167_c0_seq1	755	1036	469	330	184	243	654	567	178	126	359	268	225	107	87	394	141	1577	1100	1261	252	561	47	81	3	8	cluster_4
comp13168_c0_seq1	28	35	55	55	44	167	221	1464	272	255	479	472	769	225	303	687	132	271	274	824	91	196	56	90	53	72	cluster_1
comp13169_c0_seq1	0	4	6	8	2	12	0	20	0	1	6	4	4	4	2	10	9	0	0	0	16	8	0	0	0	0	NA
comp13170_c0_seq1	54	74	119	127	75	139	549	1111	289	139	339	330	383	109	151	489	99	304	171	208	83	167	60	60	10	36	NA
comp13171_c0_seq1	20	6	6	14	0	0	0	0	5	2	0	2	2	0	0	2	0	0	2	0	0	2	10	6	2	6	cluster_4
comp13172_c0_seq1	0	0	6	6	0	4	18	0	7	0	4	8	5	1	0	10	0	4	0	3	0	2	0	0	0	2	NA
comp13173_c0_seq1	0	0	2	2	20	14	20	32	2	8	21	16	10	2	18	15	2	8	36	22	36	41	22	20	2	0	cluster_2
comp13175_c0_seq1	0	10	41	68	4	38	148	97	28	30	45	38	67	1	21	94	14	43	80	28	37	115	16	25	0	0	NA
comp13177_c0_seq1	46	20	109	103	44	94	271	361	123	93	96	134	189	42	62	171	25	59	57	51	62	102	41	62	4	0	NA
comp13179_c0_seq1	12	0	6	16	8	4	40	58	24	8	16	22	28	12	5	17	6	2	15	7	8	11	9	12	0	0	NA
comp13180_c0_seq1	39	55	28	16	42	24	30	122	107	24	62	88	20	18	35	115	17	52	55	81	65	58	20	21	11	0	NA
comp13184_c0_seq1	4	0	0	20	0	0	16	28	12	12	4	4	0	2	2	12	0	0	13	3	7	6	3	10	0	0	NA
comp13185_c0_seq1	41	23	64	34	19	79	194	323	146	60	98	106	123	57	45	172	75	51	73	148	49	70	14	50	6	0	NA
comp13187_c0_seq1	32	48	46	50	41	49	175	183	134	62	130	93	102	28	45	91	27	46	37	64	51	69	35	84	7	0	NA
comp13188_c0_seq1	108	98	140	184	56	160	594	590	197	208	277	263	349	113	124	507	126	212	97	292	86	179	59	136	34	10	NA
comp13189_c0_seq1	0	0	3	0	0	0	0	17	4	3	6	9	28	4	2	12	1	2	8	10	2	6	0	0	6	0	NA
comp13190_c0_seq1	8	10	8	2	30	17	32	78	16	18	36	37	36	7	13	6	14	17	10	13	0	20	2	0	2	0	NA
comp13192_c0_seq1	83	60	110	108	83	106	312	385	176	79	114	191	190	49	66	263	58	111	115	190	98	133	34	105	5	16	NA
comp13193_c0_seq1	0	10	0	0	0	0	0	20	16	0	8	6	1	0	2	8	4	11	2	18	12	4	0	0	2	0	NA
comp13194_c0_seq1	129	128	132	145	80	241	428	564	180	197	307	239	232	162	159	532	182	215	183	472	120	288	95	151	23	0	NA
comp13194_c1_seq1	2	0	0	0	0	4	11	12	0	1	3	1	6	0	6	1	7	14	12	20	0	2	2	18	0	0	NA
comp13196_c0_seq1	13	4	1	0	8	5	21	27	25	12	23	9	19	4	22	31	8	20	12	20	3	6	4	16	4	0	NA
comp13199_c0_seq1	31	22	82	87	66	99	256	464	158	107	183	168	226	59	66	163	76	76	114	175	100	122	53	84	26	20	NA
comp13200_c0_seq1	0	4	2	26	21	0	34	448	336	173	290	266	376	143	147	548	202	48	60	119	36	51	22	40	11	22	cluster_1
comp13201_c0_seq1	12	8	0	6	16	2	43	48	9	8	33	18	16	5	6	9	7	5	14	52	7	22	4	6	0	0	NA
comp13202_c0_seq1	208	134	133	127	61	105	131	296	71	66	98	126	123	38	32	179	138	153	122	151	36	57	32	40	8	0	cluster_2
comp13203_c0_seq1	72	134	92	96	95	96	500	431	217	86	203	122	224	77	42	206	81	139	64	153	20	128	38	84	26	12	cluster_5
comp13204_c0_seq1	22	46	108	109	82	86	256	416	113	79	148	110	136	66	39	187	62	74	90	197	46	98	49	59	10	0	NA
comp13207_c0_seq1	0	0	4	0	2	2	35	53	22	25	42	12	35	9	8	59	10	20	16	16	6	12	4	12	6	12	cluster_1
comp13209_c0_seq1	0	0	2	30	0	2	26	13	29	10	2	4	19	2	2	8	4	0	3	6	6	2	0	6	0	0	NA
comp13210_c0_seq2	0	6	0	25	4	14	105	17	24	9	12	19	14	8	29	24	6	0	4	8	15	49	10	12	4	0	NA
comp13211_c0_seq2	38	23	70	58	47	45	74	171	156	63	87	104	36	28	33	85	54	26	34	54	22	53	9	50	5	2	NA
comp13212_c0_seq1	82	90	170	238	176	305	531	958	376	298	367	397	416	193	176	566	203	140	369	560	217	423	103	267	56	8	NA
comp13213_c0_seq1	8	60	8	18	23	10	65	222	117	40	92	58	80	19	26	121	10	143	144	136	118	98	38	50	14	6	cluster_2
comp13214_c0_seq2	0	0	3	16	0	9	54	92	14	14	28	24	38	12	8	12	4	14	18	4	0	16	4	4	0	0	NA
comp13215_c0_seq1	0	0	2	12	12	0	29	65	32	31	30	16	16	10	10	38	10	14	8	20	18	6	5	2	2	2	NA
comp13216_c0_seq1	0	0	0	3	4	2	34	141	89	23	62	47	43	12	1	61	22	17	9	8	13	11	10	2	0	0	cluster_1
comp13217_c0_seq1	14	0	2	0	0	2	15	45	23	16	2	17	19	9	2	6	0	7	10	6	11	4	18	0	0	0	NA
comp13219_c0_seq1	0	0	0	8	0	0	25	138	20	37	82	65	77	18	18	123	16	10	3	34	6	20	20	28	4	0	cluster_1
comp13220_c0_seq1	10	89	36	53	12	53	181	174	80	33	92	126	76	27	10	113	50	50	44	73	55	91	18	47	4	0	NA
comp13221_c0_seq1	37	0	41	26	8	33	99	195	24	32	27	23	49	27	12	52	18	16	14	37	13	6	0	10	13	0	cluster_5
comp13222_c0_seq1	43	42	71	60	60	115	195	277	97	89	128	129	102	70	61	199	57	81	116	157	88	150	35	65	18	0	NA
comp13223_c0_seq1	0	0	0	12	0	8	34	6	18	14	2	19	8	2	2	7	4	0	19	7	10	9	0	10	0	0	NA
comp13224_c0_seq1	84	168	137	81	104	88	309	306	158	57	160	156	176	91	38	235	63	123	144	125	125	151	33	80	10	58	cluster_2
comp13225_c0_seq1	0	0	4	0	0	0	4	11	14	7	2	5	2	1	8	19	0	12	2	14	15	28	9	14	0	0	cluster_2
comp13226_c0_seq1	0	0	36	18	15	70	169	517	98	166	157	263	376	104	102	421	131	40	49	108	42	39	14	17	10	32	cluster_1
comp13227_c0_seq1	125	101	157	121	135	150	412	548	217	185	241	322	296	128	145	343	103	149	168	207	101	134	21	82	22	18	cluster_5
comp13228_c0_seq1	14	11	23	32	4	15	63	73	16	15	22	51	50	19	14	54	9	14	1	7	26	35	5	10	4	0	NA
comp13230_c0_seq1	72	112	174	150	171	187	346	911	291	224	264	349	337	120	141	366	134	250	281	461	175	299	113	177	67	0	cluster_2
comp13231_c0_seq1	16	0	0	2	10	0	37	257	99	83	83	92	157	67	62	272	26	57	75	95	31	53	32	80	45	16	cluster_1
comp13234_c0_seq1	75	106	135	295	122	225	836	992	360	192	431	346	477	169	168	740	235	181	234	361	175	297	69	186	58	54	NA
comp13237_c0_seq1	4	23	23	16	42	44	225	173	336	42	178	119	65	29	82	250	44	104	138	44	80	51	14	25	6	14	NA
comp13239_c0_seq1	32	30	25	6	26	8	36	111	42	15	23	26	17	4	16	39	14	35	19	35	20	34	27	22	6	0	NA
comp13240_c0_seq1	160	104	250	321	287	231	856	1008	390	231	432	504	531	160	208	537	161	500	430	600	293	414	102	281	58	26	cluster_2
comp13241_c0_seq1	16	14	86	57	24	78	129	223	72	56	103	141	205	53	59	173	44	54	37	70	36	62	25	52	8	8	NA
comp13243_c0_seq1	0	0	13	4	4	0	28	14	10	10	6	14	16	2	0	28	4	8	12	14	7	2	1	0	8	0	NA
comp13246_c0_seq1	231	153	399	388	340	440	1087	1495	697	363	611	524	425	235	313	1113	260	569	549	766	481	505	136	304	72	28	NA
comp13247_c0_seq1	0	10	0	0	0	0	2	20	7	10	16	6	8	4	2	38	0	1	0	2	0	11	2	0	0	0	NA
comp13250_c0_seq1	16	38	40	16	20	40	120	319	100	86	99	73	102	41	33	70	42	70	50	86	39	46	14	36	6	8	NA
comp13251_c0_seq1	62	74	93	48	28	56	219	295	156	70	132	146	185	36	41	199	26	117	117	117	92	157	26	94	10	8	NA
comp13254_c0_seq1	26	55	34	65	54	65	248	90	62	37	54	43	76	13	13	56	24	48	40	141	24	70	14	24	0	0	cluster_2
comp13255_c0_seq1	2	8	44	46	48	66	139	99	60	50	85	82	50	32	25	139	28	50	59	56	14	79	13	18	0	0	NA
comp13256_c0_seq1	0	16	4	4	0	21	41	292	66	47	106	119	126	56	46	157	30	16	28	20	12	25	14	16	7	4	cluster_1
comp13257_c0_seq1	0	15	0	10	0	2	26	28	4	6	4	8	5	0	4	6	6	0	9	11	0	8	4	0	0	0	NA
comp13258_c0_seq1	26	0	8	26	16	0	61	18	11	8	9	16	6	15	8	17	17	12	8	9	8	24	7	0	0	0	NA
comp13259_c0_seq1	52	18	35	24	15	4	139	56	35	10	21	24	24	6	4	29	3	11	18	28	19	52	9	10	0	0	cluster_2
comp13260_c0_seq1	242	172	208	123	129	101	381	457	178	69	202	228	257	83	96	337	133	434	300	450	118	321	34	133	18	26	cluster_2
comp13261_c0_seq1	0	2	6	2	1	10	24	63	21	6	5	14	8	7	0	12	4	13	6	3	8	2	0	0	0	0	NA
comp13261_c1_seq1	47	0	28	40	9	30	37	101	40	30	69	102	68	16	51	76	28	39	12	39	18	4	0	8	2	0	cluster_5
comp13262_c0_seq1	0	0	0	2	0	6	12	49	9	8	21	4	16	4	9	9	2	0	0	0	2	3	0	0	0	0	cluster_1
comp13263_c0_seq1	7	4	17	28	40	8	92	89	11	19	24	40	20	10	5	17	7	14	5	53	18	22	12	31	2	0	NA
comp13266_c0_seq1	86	98	179	165	76	125	502	1210	371	240	422	491	562	218	281	844	209	338	282	560	177	353	91	143	50	22	cluster_1
comp13267_c0_seq1	197	119	119	145	89	213	485	1401	405	295	487	629	655	230	255	624	193	267	264	665	102	183	75	77	27	64	NA
comp13268_c0_seq1	0	0	10	26	0	2	42	22	10	5	24	6	12	2	11	28	0	2	3	9	0	2	10	2	0	0	NA
comp13269_c0_seq1	0	8	11	0	0	0	8	20	5	6	6	18	3	14	4	30	0	1	4	11	4	12	2	4	0	0	NA
comp13270_c0_seq1	10	8	4	22	12	14	116	112	103	38	50	33	75	17	37	121	11	38	85	41	104	85	32	78	27	36	cluster_2
comp13271_c0_seq1	0	0	2	0	0	0	20	12	2	3	4	8	23	4	4	21	0	0	16	18	13	4	2	2	14	0	NA
comp13272_c0_seq1	31	18	4	48	1	7	12	15	8	11	21	24	12	6	9	26	8	25	29	58	12	38	5	23	2	0	NA
comp13273_c0_seq1	40	14	15	54	50	38	206	28	79	16	24	39	37	20	12	70	24	14	23	16	34	51	20	12	6	16	cluster_5
comp13274_c0_seq1	30	70	46	38	22	32	113	61	18	4	6	8	14	4	3	16	2	109	91	119	38	35	14	33	0	0	cluster_4
comp13275_c0_seq1	22	6	2	0	0	0	4	13	0	8	6	0	2	2	0	2	0	18	22	11	0	12	6	0	2	0	NA
comp13276_c0_seq1	40	40	56	73	17	85	70	220	145	93	95	94	82	29	47	156	40	56	47	51	14	45	8	20	4	0	cluster_5
comp13278_c0_seq1	8	16	16	0	12	17	32	80	48	33	56	59	32	14	17	61	17	18	15	34	23	20	16	8	6	0	NA
comp13279_c0_seq1	0	0	0	0	0	0	4	8	26	2	8	8	2	2	7	2	2	31	33	23	4	6	2	2	0	0	cluster_2
comp13280_c0_seq1	38	6	14	8	8	11	36	199	33	26	46	55	97	37	30	104	37	43	20	31	35	56	15	40	12	12	NA
comp13283_c0_seq1	38	28	117	157	97	123	282	896	199	172	332	347	354	98	147	437	137	135	85	233	59	104	43	44	22	10	cluster_1
comp13286_c0_seq1	26	10	37	58	9	62	120	616	148	111	203	206	159	70	68	304	103	42	38	145	26	46	38	62	10	0	cluster_1
comp13287_c0_seq1	8	66	24	63	60	86	517	235	258	63	171	119	80	40	113	349	100	354	330	193	403	483	99	189	72	35	cluster_2
comp13288_c0_seq1	47	46	22	16	12	16	151	284	45	50	100	112	118	61	48	233	62	66	47	107	6	41	7	2	2	0	NA
comp13291_c0_seq1	0	10	24	21	0	6	35	154	28	21	24	60	29	20	13	43	22	13	12	36	20	18	6	11	6	0	NA
comp13292_c0_seq1	21	13	21	51	7	19	90	106	29	33	46	48	70	21	26	24	14	26	39	34	12	42	2	4	2	0	NA
comp13292_c1_seq1	0	3	8	16	8	1	53	26	16	23	34	24	28	14	10	21	8	14	16	26	3	18	4	14	0	0	NA
comp13293_c0_seq1	0	2	16	4	1	18	19	88	19	26	14	31	18	20	35	16	16	2	6	6	2	3	0	0	2	0	cluster_1
comp13295_c0_seq1	50	35	45	89	50	28	90	128	37	30	35	85	57	39	48	132	16	67	75	149	42	43	10	28	14	30	NA
comp13299_c0_seq1	0	12	51	30	16	24	47	189	66	21	42	54	46	13	12	53	26	59	72	50	27	22	9	36	10	0	NA
comp13300_c0_seq1	10	71	75	76	64	30	248	176	72	59	81	87	112	31	39	93	27	198	156	159	22	88	14	43	22	36	cluster_2
comp13301_c0_seq1	258	287	503	715	478	634	1352	1194	399	289	648	417	512	201	243	837	266	149	335	379	233	459	121	234	52	40	cluster_5
comp13305_c0_seq1	8	36	65	58	42	91	216	324	123	76	112	99	128	28	28	265	61	45	47	111	44	56	27	32	10	0	NA
comp13306_c0_seq1	38	12	77	61	147	37	312	501	160	76	129	166	244	47	50	179	44	119	92	180	32	96	25	36	16	4	NA
comp13307_c0_seq1	0	14	7	4	22	2	74	27	11	5	12	14	11	4	5	36	4	14	8	1	0	11	2	6	0	0	NA
comp13308_c0_seq1	0	20	39	39	17	31	101	99	25	9	37	48	40	8	20	48	17	37	41	22	23	26	16	36	8	0	NA
comp13309_c0_seq1	0	35	40	65	34	38	96	130	73	36	71	88	68	27	41	133	31	42	44	50	47	73	26	23	6	6	NA
comp13310_c0_seq1	14	0	9	12	2	4	36	55	3	13	22	14	21	4	8	24	16	30	14	15	6	13	0	0	2	0	NA
comp13311_c0_seq1	0	4	2	16	2	9	6	11	2	13	8	4	18	11	0	8	8	3	0	4	4	2	0	0	0	0	NA
comp13312_c0_seq1	0	0	8	0	0	6	0	37	5	12	6	27	5	6	16	4	14	11	15	27	13	2	5	2	0	0	NA
comp13313_c0_seq1	52	70	166	132	65	139	362	650	195	124	216	213	198	95	68	251	76	122	75	194	79	169	52	73	38	0	NA
comp13314_c0_seq1	0	0	23	18	2	65	76	189	52	35	67	65	114	14	8	39	30	73	77	87	9	28	14	18	0	0	NA
comp13315_c0_seq1	0	0	4	4	0	2	0	66	22	8	7	2	0	4	6	2	0	0	0	0	10	0	0	0	2	0	NA
comp13317_c0_seq1	0	0	0	0	12	4	10	16	0	1	25	22	20	2	2	3	8	0	4	0	0	10	12	1	0	0	NA
comp13318_c0_seq1	7	6	6	32	0	38	166	296	75	73	176	175	203	42	38	266	113	56	19	56	8	21	16	14	6	0	cluster_1
comp13322_c0_seq1	6	0	2	0	0	4	29	22	6	4	0	0	2	0	0	2	0	0	2	0	0	0	0	2	0	0	NA
comp13324_c0_seq1	258	214	470	560	291	518	1166	1035	437	161	507	356	371	119	126	624	191	141	151	419	83	223	78	124	23	26	cluster_5
comp13325_c0_seq1	94	146	202	216	198	216	557	1173	381	277	485	438	439	157	229	570	172	239	228	398	146	285	137	169	67	42	NA
comp13326_c0_seq1	0	0	0	12	0	2	24	0	3	8	16	10	5	6	10	10	12	16	6	0	8	16	4	18	0	0	NA
comp13329_c0_seq1	0	0	0	2	4	3	0	0	0	0	6	2	4	0	9	2	2	2	6	0	2	17	6	6	0	0	NA
comp13331_c0_seq1	14	0	24	24	0	10	0	5	0	18	0	0	2	8	0	2	12	0	0	4	0	0	0	0	4	0	cluster_5
comp13332_c0_seq2	10	0	29	29	10	8	10	14	0	19	40	16	13	14	7	60	8	6	10	37	4	9	6	4	2	4	NA
comp13333_c0_seq1	99	121	148	125	102	146	447	667	287	183	274	234	260	99	121	376	128	113	131	327	45	175	63	108	20	8	NA
comp13335_c0_seq1	104	136	134	176	110	159	534	406	260	79	216	273	140	114	89	384	86	195	272	275	158	249	34	103	26	0	cluster_2
comp13337_c0_seq1	0	0	6	24	0	16	12	153	64	11	21	35	33	6	19	29	9	26	21	44	12	10	6	13	2	0	NA
[truncated: 23,141 more rows]
