# Supplementary material for: Sexual reproduction during diatom bloom
Source: ISME Commun. 2025 Jan 7;5(1):ycae169. doi: 10.1093/ismeco/ycae169 (PMC11749564; doi:10.1093/ismeco/ycae169)
Supplement: Supplementary_Table_5_ycae169 [file supplementary_table_5_ycae169.txt]

Transcripts	Homologs	Clusters	T1vsMTp	T1vsMTm	T2vsMTp	T2vsMTm	T3vsMTp	T3vsMTm	04_04_2017	04_05_2017	04_06_2017	04_07_2017	04_10_2017	04_11_2017	04_12_2017	04_13_2017	04_14_2017	04_18_2017	04_19_2017	04_20_2017	04_21_2017
comp39882_c0_seq1	PSNMU-V1.4_AUG-EV-PASAV3_0106850.1	1	0	0	11.0537958322885	11.0377728974033	8.29536348994651	8.27901594944295	-0.704136109669433	-0.667999554085464	-0.757578347487235	-0.371995497156435	0.993765926047648	0.611560334626174	-0.353538525604204	-0.740192961353208	0	0.543858682362742	0.8089779	0.5015874	0.4333208
comp99570_c0_seq1	PSNMU-V1.4_AUG-EV-PASAV3_0013480.1	1	0	0	8.64258804289445	10.2403082091627	6.40776537479615	8.00336953207814	-0.075871200670788	-0.0514937697873292	-0.111922649404623	-0.171274406536043	0.797668156420397	1.76170228450467	1.50032290221724	0.394934623778761	0	-0.1435476	-0.1125284	0.4030076	0.68237
comp47803_c0_seq3	PSNMU-V1.4_AUG-EV-PASAV3_0008700.1	1	0	0	10.1770424074073	10.1399412865769	7.27978571574794	7.24271123251061	-0.104094154401787	-0.970547649747349	-0.189037616328072	-1.28053301314851	0.971941988486934	0.878021201896383	0.415664587023823	0.459547661317497	0	-0.129745693791925	-0.3228817	1.059686	0.564949
comp26633_c0_seq1	PSNMU-V1.4_AUG-EV-PASAV3_0004490.1	1	0	4.81583775795267	5.27679133736815	9.0336379533313	4.64211668153798	8.36835587217865	-2.59072100371711	-2.46842216616278	-0.473031851441023	-0.721589508380896	0.431131016194479	0.189119589143209	0.755034129376041	0	0.122944714797057	-0.468774487543597	0.7872648	-0.5609272	0.3188974
comp50725_c0_seq1	PSNMU-V1.4_AUG-EV-PASAV3_0102200.1	1	1.16769171875908	4.27604396867845	5.65066791357163	8.76350941398466	2.10349873387883	5.21536536374804	-4.166998989783	-3.99002952117551	-4.46368879729018	-3.93672792782102	0.925120410596866	1.43862153877366	1.50702015791599	1.11247434504763	1.40632842125991	-0.854681826618727	0	-1.282272	0.2453324
comp40596_c0_seq1	PSNMU-V1.4_AUG-EV-PASAV3_0032540.1	1	0	0	3.59153194399322	8.74422802275583	3.47863307787388	8.59921489791542	-0.557214022189656	0.291174486222277	0.695668306039749	-0.276495584002278	0.667813763307362	-0.0399276960962816	0.812641998055274	0.343402445001184	0.777350453903953	0	-0.7716415	-0.3464931	-2.08275
comp38662_c0_seq1	PSNMU-V1.4_AUG-EV-PASAV3_0055560.1	1	0	0	7.90878294479886	8.58054520041477	5.57313073899265	6.24456908503929	-1.99249593722385	-2.74672040356185	-2.37476872499416	-1.75304066134614	0	0.370241965437638	0.491997303788813	0.551140069301336	0.850470782102092	-0.521498209355387	0.1223117	-0.2417666	0.4625925
comp42708_c0_seq1	PSNMU-V1.4_AUG-EV-PASAV3_0062190.1	1	0	-1.52886860874966	9.10164101242387	8.29999664165772	4.3441533144665	3.54260233861165	0.260775356302847	-0.22773645606203	-0.0527609778208262	-0.980490137377755	1.7322322301837	1.12599745000959	0.58472753019418	0.661248832011489	0.178828969197087	0	-0.6446665	-0.225184	-1.308677
comp50947_c0_seq1	PSNMU-V1.4_AUG-EV-PASAV3_0046890.1	1	0	0	7.50873311281272	8.11337069373636	6.01967089423153	6.62400866735225	-2.90115891036169	-2.7493901087191	-2.55287373002458	-0.931015982925519	1.09332628635717	1.08164335127121	1.52956735724519	1.1664042189844	1.48355192029969	-0.654796829605172	-0.1408816	0	0.8356138
comp43975_c0_seq6	PSNMU-V1.4_AUG-EV-PASAV3_0049900.1	1	3.91673843017581	0	10.3878678393855	8.07714335611414	7.09028844607702	4.78584835349543	-1.444509362745	-0.3710056139891	-1.82304732506558	0	0.700758422871581	-0.206065872371206	0.158545500814765	0.548096844914808	0.41801735851124	-0.0940074920148106	0.5638932	0.2898358	-0.0433107
comp41595_c0_seq1	PSNMU-V1.4_AUG-EV-PASAV3_0015860.1	1	-0.591497529122743	8.99011215328689	-1.87876532373192	7.84819697851273	-1.28877908469006	8.40516151332641	-1.24977353221003	-0.744019580528995	-0.618791823146788	0	1.52668127468499	1.6236305400203	1.72310173275297	1.06051638542673	1.30824515136011	-0.406773308664372	-0.4295203	-0.07094003	0.4421801
comp53689_c0_seq1	PSNMU-V1.4_AUG-EV-PASAV3_0056480.1	1	0	3.36383456463002	3.41058657513862	7.78202538090306	2.27400692218872	6.63794236545918	-0.421080034348765	-1.67564985849778	-1.95536662037576	0	0.634851155874122	0.391389181364943	1.23568962123156	1.6304907933131	1.39753188760658	-0.207018637854032	0.9577832	-0.238164	-0.7283217
comp55039_c0_seq1	PSNMU-V1.4_AUG-EV-PASAV3_0056480.1	1	0	3.36383456463002	3.41058657513862	7.78202538090306	2.27400692218872	6.63794236545918	-0.956731227229055	-0.903536705332783	0	-0.646301705432053	0.383130015412847	0.829899288130832	1.25811312296189	0.372170657942923	1.04690834090407	-0.2309029	-0.5690272	0.4198896	-0.03293789
comp25031_c0_seq1	PSNMU-V1.4_AUG-EV-PASAV3_0039300.1	1	3.67079838437577	4.18931290466347	7.24148457524212	7.76179878449499	5.3436670282237	5.86358792249748	-0.8505317423988	-1.29134002009538	-1.31483090589224	-0.646266092935704	0	0.342217937254031	0.128365711931561	0.210119464481179	0.183191920920777	-0.543715872497275	0.1414277	-0.3746715	0.1625578
comp39201_c0_seq1	PSNMU-V1.4_AUG-EV-PASAV3_0083230.1	1	2.21028418578549	2.96290991048037	6.87099624896284	7.62570888577927	4.47957397552157	5.23382508595598	-2.55326828490531	-0.942300940151977	0	0.0639323940014851	0.191808781685029	0.447643999391348	0.436303550561981	0.157114474964474	0.695170583596229	-0.848053228662842	-1.244498	-0.9798313	-0.7446269
comp32043_c0_seq1	PSNMU-V1.4_AUG-EV-PASAV3_0082740.1	1	3.07480260357088	5.31992162939608	5.34117427009352	7.59761595032597	4.49365268101973	6.74761006606166	-0.75164915700201	-1.52768365256256	-3.01685883794698	-2.42860615757762	0.772504562008896	0.583799908092361	0.996048713215599	1.10367914857466	1.06167165979825	-0.878469708805085	0.5634921	0	-0.06306115
comp10434_c0_seq1	PSNMU-V1.4_AUG-EV-PASAV3_0112360.1	1	0	0	7.09745171658962	7.577950431333	5.38597046134626	5.86515190155878	-0.963650310177213	-1.34976882013711	-0.504546096301187	-0.887636667343605	0.191092267677551	0.257464774906749	0.176433984448005	0.41066916618494	0.180481877301775	-0.280236868203918	0.1611296	-0.3262985	0
comp50117_c0_seq1	PSNMU-V1.4_AUG-EV-PASAV3_0010270.1	1	0	2.37283811940375	5.71303877847643	7.51177753712406	4.2722121737059	6.06774221050675	-2.73132832323219	-2.59836275664573	-0.945838187409833	-0.758146286778849	0.548387562186223	0.24145333999206	0.842147993093565	0.707452939683859	0.403185424850124	0	0.7127574	-0.1927481	-0.1184722
comp11666_c0_seq1	PSNMU-V1.4_AUG-EV-PASAV3_0002290.1	1	0	0	7.28175168739092	7.22073324761256	5.16725738461329	5.10624631190802	-2.27378261366357	-1.76060408316583	-0.987481972835917	-1.39263490821564	0.218262180615801	0.0718234590325908	0.259246319848087	-0.29195424906184	0.369650883079105	0.239428528158966	-0.03101972	0	0.4391562
comp34505_c0_seq2	PSNMU-V1.4_AUG-EV-PASAV3_0017010.1	1	-1.15176388777503	0	6.23125589088335	7.20481988171957	3.99993513872368	4.97327063418124	-2.94021344994739	-3.13326539061876	-3.80773894809693	-1.70209406834938	0.129230646955687	0.139381607971629	0.204521081784186	0.332881301152669	0.357088560334661	-0.804794169284216	0	-0.4675452	0.5270318
comp30070_c0_seq1	PSNMU-V1.4_AUG-EV-PASAV3_0028310.1	1	0	1.58187571655818	6.26919411915985	7.11278806275838	4.91816475924198	5.76119794449537	-3.32384792256842	-3.16977240546446	-3.5806615681506	-1.33716811141318	0.814280010712456	1.04972265312468	1.15194589973299	0.715904542118479	1.17498592025409	-1.09757136360451	0	-0.5568093	0.1865672
comp51545_c0_seq1	PSNMU-V1.4_AUG-EV-PASAV3_0028310.1	1	0	1.58187571655818	6.26919411915985	7.11278806275838	4.91816475924198	5.76119794449537	-0.965682422909972	-1.5042372214897	-1.75701102119305	-0.692450027655391	1.0603274998894	1.2210021966633	1.02058828584177	1.2437530856195	1.48401524066103	-0.517807803137281	-0.04203346	0	0.4378218
comp49971_c0_seq1	PSNMU-V1.4_AUG-EV-PASAV3_0027740.1	1	0	0	5.61336690382281	7.09967544540033	4.56087355832874	6.04626000254499	-4.61146783172675	-2.98437580138573	-4.90094050307371	-5.03824848277996	0.292549976348446	0.426386278541274	0.315072687936211	0.224909739277111	0.115056504757977	-1.01304334590662	0	-1.162753	0.1049048
comp12356_c0_seq1	PSNMU-V1.4_AUG-EV-PASAV3_0027060.1	1	0	3.17620425617062	4.12534156807449	7.05082126660389	3.25660732542243	6.17522782799726	-3.79049132654446	-2.52032923037843	-4.06261647214284	-0.881985355651515	0.391478119547369	0.166037248955782	0.982014048604083	0.886192240031864	0.46737874010427	-1.242693170539	0	-1.043624	0.5909466
comp22735_c0_seq1	PSNMU-V1.4_AUG-EV-PASAV3_0012240.1	1	1.54610421235094	1.58712916908402	7.00912468289682	7.05016506873719	5.63611151560992	5.67713775289	-0.489948965781674	-2.5272039285843	-1.62068688373978	-1.79057144051436	0.304350668288192	0.823339212430016	0.267170897124181	0.434358780471355	0.861178463754468	0	-1.013724	-0.7795906	0.07895711
comp52519_c0_seq1	PSNMU-V1.4_AUG-EV-PASAV3_0092130.1	1	0	4.36994564372392	2.73380387304586	7.03880307404868	3.63267339518758	7.90622970042527	-1.35431699742642	-1.92535613703184	-0.826900382692313	-1.89789694165848	0	0.502471257024827	0.382177271480521	0.200050627692268	0.528780721058173	-0.427510481906296	0.07637554	-0.1699096	0.4439529
comp29154_c0_seq1	PSNMU-V1.4_AUG-EV-PASAV3_0079510.1	1	0.97398185665313	2.48452309860678	5.40428701013328	6.91775686620983	5.25036491673657	6.76317328419707	-3.33276079561393	-3.13379265863398	-4.24158841642748	-1.9788919112046	0.734102855943977	0.612438076742706	1.16230791239317	0.639277249391835	1.26702634468567	-0.665904199447112	0	-0.5980367	0.704085
comp51084_c0_seq1	PSNMU-V1.4_AUG-EV-PASAV3_0012120.1	1	0	2.78725886050173	4.9471895799881	6.80548440078084	3.96345805794746	5.820722184354	-0.836781543531139	-1.30371071737304	-0.106698422203981	-0.699369089214498	0.841735039670456	1.10783216004192	1.20096036394714	1.04090845700496	0.999577203518633	-0.692542240854637	0.7799986	-0.4682591	0
comp34248_c0_seq1	PSNMU-V1.4_AUG-EV-PASAV3_0088240.1	1	0	6.55859320338476	0	6.73378457910097	-0.771455333382075	5.80084063207062	-3.045243988333	0.661389901875737	-0.230698557584341	-0.291734277258232	0.766675432855487	0.484330184842708	0.49366177518517	1.04332119137509	0.93527772058232	-1.7991244884648	-0.4722149	-0.9166288	0
comp35441_c1_seq2	PSNMU-V1.4_AUG-EV-PASAV3_0088240.1	1	0	6.55859320338476	0	6.73378457910097	-0.771455333382075	5.80084063207062	-0.828015476493681	-0.512907755223914	-0.412589034399567	0.053295729263537	0.99078118432401	1.08340907105588	1.04239971457438	0	0.945633720658714	0.263926303355562	-0.2924593	-0.382893	-0.1448322
comp13025_c0_seq1	PSNMU-V1.4_AUG-EV-PASAV3_0073360.1	1	0	0	5.56667729551405	6.71287745462284	3.58559485219268	4.7311862813748	-4.5408244690461	-3.32871441961306	-2.53971094380254	-1.91068044837133	0.192625443409677	0.193235636643107	0	0.255020225737556	0.0152623316554115	0.0366714426098298	-0.1627629	-0.3227497	0.7216319
comp52488_c0_seq1	PSNMU-V1.4_AUG-EV-PASAV3_0064480.1	1	7.57481260879799	7.69281867589328	6.57982016418824	6.69842494553189	6.84225730025972	6.96073176646828	-2.8111182030215	-2.67782901697436	-2.03319461430092	-1.66336792310824	0.677755663455733	0.632382982168771	0.842872822464403	0.542802289185185	1.00392804848073	0	-0.03157715	-1.302447	0.5174402
comp33688_c0_seq4	PSNMU-V1.4_AUG-EV-PASAV3_0061950.1	1	5.94581369689459	5.42965751958684	7.20438072967951	6.68816557812109	6.68372415142062	6.16752192978907	-1.3004843788383	-0.478932252577748	-0.522480488166444	-0.964003615183769	0.580969461776169	0.116277466833308	-0.281540630864278	0	0.0525258150873569	0.135730000711662	-0.02809044	0.4457085	0.3929226
comp42115_c0_seq1	PSNMU-V1.4_AUG-EV-PASAV3_0051620.1	1	1.21434891801239	2.61526311702094	5.2526859280839	6.65706985327168	4.05781076163578	5.46141959772069	-4.3332777781613	-4.14346012746234	-2.38752437573354	-1.15856781958545	1.35130260607964	1.69476090168295	1.54305045043592	1.34163384273219	1.93457516764591	-1.27597991102329	0	-0.6004543	0.6854254
comp35930_c0_seq2	PSNMU-V1.4_AUG-EV-PASAV3_0102210.1	1	2.20185212466535	3.60000685981694	5.21425870757841	6.61329872560749	2.71595336132963	4.11480453444029	-3.71424738102526	0	-0.64507860407579	-0.422083323842909	0.71068070556573	1.32100487588504	1.3652078704329	1.0167151498367	1.77253588731562	-1.25225752294994	0.338465	-1.31177	-0.4507508
comp38440_c2_seq1	PSNMU-V1.4_AUG-EV-PASAV3_0090810.1	1	0	0	5.77733807335657	6.59607188762181	4.76219569552638	5.5803020910765	-0.51733749816089	-1.50104362792487	-2.41911680052693	-0.918089198760876	0.272231770186335	0.172164385711403	0.298752586082726	0.554829121442467	0.827562903943045	0	0.02099451	-0.2767593	-0.5165789
comp14655_c0_seq1	PSNMU-V1.4_AUG-EV-PASAV3_0080320.1	1	0	0	4.86602681659972	6.54662723433727	4.03531733694955	5.71425240631906	-1.8043666242209	-1.79823683727809	-3.56190556633278	-1.69010025645965	0.357945685645993	-0.0661639114648853	0.642280436380549	0.112571774543508	0.53556972334026	-0.206571466550216	0.01282561	0	0.2230412
comp13499_c0_seq1	PSNMU-V1.4_AUG-EV-PASAV3_0011240.1	1	0	1.77203579575063	5.45254613029554	6.50260479535462	4.82348218626867	5.87251538577203	-3.92281326567669	-2.65830159132658	-3.60994420469256	-2.37969659829412	0.533748721139768	0.56010705245557	0.409116886565764	0.0952495286402701	0.502080544848567	-0.809814346842495	0	-0.7315971	0.2015531
comp43500_c0_seq1	PSNMU-V1.4_AUG-EV-PASAV3_0013370.1	1	2.87249303687937	2.95564130656255	6.39360365751537	6.47691418633848	4.9110427602452	4.99431573296774	-1.54072758350295	-1.89291705753132	-1.17472008635221	-0.831169226628377	0.32589745586487	0.513288663501953	0.378055030242511	0.0837438120730161	0.654065872074065	-0.413963659144574	-0.2883751	0	0.4039805
comp43055_c0_seq1	PSNMU-V1.4_AUG-EV-PASAV3_0114190.1	1	6.02150193091119	5.11602229775987	7.30933885236405	6.40337197257322	5.11008146422509	4.2042236581903	-5.67958672545904	-1.55525693687415	0	0.881537312796418	1.45030395199689	1.3992540038495	1.49083046656768	1.69128101462669	1.45764821230787	-3.44834502496477	-4.772166	-2.030226	-0.8064109
comp56241_c0_seq1	PSNMU-V1.4_AUG-EV-PASAV3_0114190.1	1	6.02150193091119	5.11602229775987	7.30933885236405	6.40337197257322	5.11008146422509	4.2042236581903	-2.8896259763415	-1.25041361327929	0	1.28525051280989	1.02247720960477	0.977602563800854	1.72301797714398	1.65019833126244	1.45612360082445	-1.263978	-3.151158	-0.8714156	-0.8819137
comp43751_c0_seq1	PSNMU-V1.4_AUG-EV-PASAV3_0030420.1	1	1.80055952655723	0	7.41154950270454	6.34332443454298	6.05139885967893	4.98343831122524	-1.26041701233305	-0.518916161631194	0	-0.19295788355836	0.310081769110176	0.576685831691591	0.594635166905566	0.659435499006235	0.422470143587664	-0.454935553813312	0.2095014	-0.1646431	-0.2888319
comp47814_c1_seq1	PSNMU-V1.4_AUG-EV-PASAV3_0043900.1	1	0	0	5.79776858130353	6.30895107688669	4.08072131680757	4.59118285198312	-0.907333921253558	0	-0.184846881238706	-0.0550874416489835	1.04993952451767	1.1252127747705	1.05598179521164	1.03867097875535	1.28969604951851	-0.564143159300071	0.4635003	-0.541348	-0.4189546
comp20734_c0_seq1	PSNMU-V1.4_AUG-EV-PASAV3_0029060.1	1	0	0	10.0800822534392	6.27031514352928	9.20180685730588	5.42231703095084	-0.947597505296631	-0.899778417156835	-1.02028943288385	-1.14696555139034	0.339957076213895	0.63403281570016	0.804067083408825	0	-0.794713006424679	-0.289679098640354	0.4025773	1.053741	0.966081
comp14560_c0_seq1	PSNMU-V1.4_AUG-EV-PASAV3_0051450.1	1	0	2.01284376672958	4.24456714217275	6.26186428016934	4.80941743708998	6.82594861841134	-3.5722544779296	-3.10065871453917	-1.99828718408534	-1.30668249022809	1.18209492149612	1.39536921660518	1.61698967566525	1.07585817042838	1.70964292458234	-0.28662993649341	0	-0.3231735	0.5241151
comp48200_c3_seq4	PSNMU-V1.4_AUG-EV-PASAV3_0016250.1	1	2.04811138286113	2.71496688120066	5.56691621415046	6.23653358090788	4.26469871985238	4.93369885836964	-1.12434373946067	-0.950933652901383	-0.282783846387193	-0.11092164658228	0.107041160990716	0.301290960659101	0.133999624009068	0.247898350168718	0.525188247132217	-0.333171222982964	0	-0.3509154	0.2257412
comp14587_c0_seq1	PSNMU-V1.4_AUG-EV-PASAV3_0093590.1	1	0	0	5.55337045523272	6.225347775257	4.52081518601055	5.19236769107173	-4.48640103804244	-4.30495614006969	-3.51220394707387	-2.88500430950368	0.401648837376781	0.611714156871013	0.924037886959848	0.699540778205431	0.99093350640112	-0.41387827569654	0	-0.101778	0.380576
comp38631_c0_seq1	PSNMU-V1.4_AUG-EV-PASAV3_0064570.1	1	0	2.3790496760748	3.93367574599271	6.19144247530562	4.27269838422106	6.52689606403044	-1.73836489576938	-2.65156460748583	-2.43313948709718	-0.359967317027635	0	0.340250220263617	0.492515285788023	0.58779866496125	0.618527505698936	-0.591586649223808	0.7091587	-0.3856663	0.8695615
comp33417_c0_seq1	PSNMU-V1.4_AUG-EV-PASAV3_0106670.1	1	0	2.37559905132489	3.21348945111027	6.140704849164	2.15365467746383	5.08028518526764	-3.3585880425603	-3.18235062665904	-3.65349380210046	-0.329164287471147	1.42472785201409	1.76673717052295	1.88322226350019	2.08102960490722	2.19040996102632	-0.312430045998916	-0.3551829	0	1.20207
comp24022_c0_seq1	PSNMU-V1.4_AUG-EV-PASAV3_0000540.1	1	0	2.06445138340792	4.60622861085958	6.0919649781255	3.75063319770889	5.23510967458164	-3.63800133221423	-2.83253776610133	-1.99752160819816	-1.68914837460979	0.222295380552632	0.627864318205495	0.933442511454373	0.757563295020201	0.781931243930813	-0.297168037040216	-0.09858694	0	0.4492992
comp36027_c0_seq1	PSNMU-V1.4_AUG-EV-PASAV3_0075370.1	1	0	0	6.07181446815916	6.03867003062387	7.65672637415574	7.62354780332652	-0.931149770072264	-0.29015122612533	0.482789067170395	0.211331777628252	-0.00860038900669613	0.858956709447159	1.01323082703793	0.702044904196988	0.644334302518461	-0.443825026437973	-0.560506	0	-0.3951424
comp48065_c1_seq7	PSNMU-V1.4_AUG-EV-PASAV3_0122700.1	1	0	1.36210073129938	4.36504666862439	6.0242751311975	3.86143447687524	5.51997261451979	-0.780637646816888	-0.113511144822523	0.0968661295961528	-0.0691024091912755	0.487042686373865	0.808461895212059	0.792985915678583	0.563878004063648	0.892022973997959	-0.180085423193614	0	-0.5981248	-0.4985988
comp32206_c0_seq2	PSNMU-V1.4_AUG-EV-PASAV3_0061200.1	1	2.45231517047176	3.15574599446992	5.29601414503976	6.00197916765619	4.98678995503814	5.6921861303771	-0.456054707054706	-0.292667852855736	-0.244385348095552	0	0.115301506678334	0.502797550792303	0.133864188216313	0.0339855775565905	0.086392493887633	0.0354044122883455	-0.7845113	-0.8279458	-0.4366472
comp50569_c0_seq1	PSNMU-V1.4_AUG-EV-PASAV3_0124290.1	1	0	2.46848269454446	4.09176302889943	5.99169718162631	3.76934149359668	5.66806516414748	-3.41740777267435	-3.27063544308849	-3.04966270476903	-3.49384710819844	0.157088937844165	0.407300182766173	0.761843193452196	0.612228758172285	0.701150099535202	-1.03511816435005	0.372987	-0.2492366	0
comp12568_c0_seq1	PSNMU-V1.4_AUG-EV-PASAV3_0092920.1	1	0	2.8082986783973	2.64112032385208	5.98360140538081	3.60442223839777	6.94283338617298	-2.2209513103364	-2.47094569445788	-2.96925288574034	-3.2829108535142	0.689737084481992	1.3588585829357	1.14625423531796	0.935244870060672	1.03848463991768	-0.100890797283861	0	-0.5878526	0.767213
comp52155_c0_seq1	PSNMU-V1.4_AUG-EV-PASAV3_0046930.1	1	2.14271721285138	3.16370154629066	4.93223903197338	5.95394883142079	3.39338358038085	4.41493602789295	0	-0.806449276657283	-0.827717276224441	-0.62058613307892	0.366902236173052	0.490179458406891	0.281026688245808	-0.245374084727205	0.502343364874335	0.106026663349274	-0.1260855	-0.142814	0.1928989
comp50271_c0_seq1	PSNMU-V1.4_AUG-EV-PASAV3_0015090.1	1	0	0	4.77635593400773	5.94077033945096	3.19935028429776	4.36269144137746	-2.58638515272241	-4.59264975413773	-2.64866687681088	-0.790062479402414	0.840201881160779	0.919812539702091	1.17468446335101	1.35099581387161	1.53555209167248	-1.08894239866069	0	-0.5789579	0.3066222
comp33535_c0_seq2	PSNMU-V1.4_AUG-EV-PASAV3_0023590.1	1	0	0	5.33176509383234	5.9292844219817	1.96412068647126	2.56160436590146	-1.3718020922365	-0.019015936489887	-0.86522047103524	-1.0450176408341	0.593515557610938	0.00475307809430525	-0.124453990190352	0.294841746979443	0.0445047918385022	0	-0.5056725	0.5307958	0.1382222
comp13122_c0_seq1	PSNMU-V1.4_AUG-EV-PASAV3_0084250.1	1	0	0	5.43306026374136	5.91168798484316	4.40943036606578	4.8867537755138	-3.59488313529576	-3.44143960499783	-2.5386981436364	-2.2602332520711	0.469746905190294	0.55514579863729	0.735823539469122	0.130503007420944	0.545632136420654	-0.693077090282829	0	-0.902906	0.2680204
comp51054_c0_seq1	PSNMU-V1.4_AUG-EV-PASAV3_0051530.1	1	1.88980905778124	2.93037312725303	4.85410174893048	5.89535711131156	3.73472165616854	4.77582476020222	-2.89020078254768	-3.45349525998542	-2.26694619250216	-3.35823924305713	0.341044780077748	0.751098815569146	0.868106937547355	0.476179767654446	0.772376373452874	-0.259792035243683	0.07158783	-0.670816	0
comp34529_c0_seq1	PSNMU-V1.4_AUG-EV-PASAV3_0072090.1	1	0	0	4.0920128898228	5.88414561634586	3.49690827102278	5.2858334363929	-1.78245050881838	-2.14985299127911	-1.60703078849262	-0.397558892044168	0.357530213030786	0.363544459533294	0.7323190998095	0.420966608047241	0.68291457742736	-1.1367326997295	0	-1.21259	0.1807151
comp21978_c0_seq1	PSNMU-V1.4_AUG-EV-PASAV3_0073120.1	1	7.02400012441745	7.64945103373194	5.19520922698563	5.82076045599064	6.51823565486348	7.14376479489785	-0.468753758259709	-0.446251875354081	-0.501178378186596	-0.552232529483944	0.716908953929276	0.739588671517944	0.451779383076749	-0.0732698229707685	0.0469315191234441	0	0.3655945	-0.1974526	0.3295348
comp48592_c1_seq6	PSNMU-V1.4_AUG-EV-PASAV3_0119150.1	1	0	0	3.76745147952169	5.74760683217665	4.55715577790344	6.533928558987	-3.81421379659427	-0.38624049628215	-0.194309377929927	0	0.770647866978235	1.10561644858031	1.1666758348162	1.20267388336035	0.84204381252802	-0.462290471694584	-0.09460139	-0.3849785	0.1668053
comp26140_c0_seq1	PSNMU-V1.4_AUG-EV-PASAV3_0027750.1	1	0	2.03258730082869	3.96177887992119	5.73319855435082	3.58928175808751	5.36004770270923	-3.22792628200456	-3.07267301385668	-3.4867804788113	-1.24300842530821	0.77486902686025	0.944091459094937	1.57724867097774	1.18252111987107	1.06928564712955	-0.132412139477195	0.07382393	-0.8154635	0
comp11475_c0_seq1	PSNMU-V1.4_AUG-EV-PASAV3_0073650.1	1	1.270965945398	2.42806545093918	4.56220662345335	5.722413172671	4.56626193346739	5.7257627833822	-3.05123263178369	0	-0.0376317760567666	-0.255297856877819	0.936303560916731	0.73725114064598	1.2521499174438	0.906030353504021	1.10742802944617	-1.74663490262004	-0.0449809	-0.4534197	0.5643422
comp58460_c0_seq1	PSNMU-V1.4_AUG-EV-PASAV3_0073650.1	1	1.270965945398	2.42806545093918	4.56220662345335	5.722413172671	4.56626193346739	5.7257627833822	-0.236416122160432	-0.222355800398267	-0.256241420059935	-0.286306612959186	0.624554458641333	0.254125462483684	0.545644524013448	0.610940073443234	0.377443510254637	0	-0.2565646	0.4203973	-0.2363638
comp35034_c0_seq1	PSNMU-V1.4_AUG-EV-PASAV3_0077120.1	1	0	2.89301042925983	3.63394152355812	5.70719925663472	2.52954235365632	4.60043237969502	-0.581881162487143	-0.808847043389118	-1.04358810327917	-0.743613478254729	0.385180305029587	0.436402975752303	0.170290900058177	0.219959154289071	-0.0106893876163792	0.114890521774527	0.3600489	-0.286141	0
comp51824_c0_seq1	PSNMU-V1.4_AUG-EV-PASAV3_0119100.1	1	0	0	4.2479278152414	5.69136895671771	4.2037645836035	5.64519635406028	-0.698372191969464	-0.657876686321056	0	-0.859189921797461	1.14750152719751	-0.0390526774780642	0.743893145447965	0.507274960245693	0.73104333552349	-0.613267481272304	-0.003431263	0.07459537	0.9938029
comp27945_c0_seq1	PSNMU-V1.4_AUG-EV-PASAV3_0064240.1	1	0	1.78877330392851	4.61898117917296	5.65284419336391	4.54404079995461	5.57769820809733	-3.409038360061	-3.94818509671817	-1.79097407196332	-1.77174980011112	0.144725033234897	0.0831402424728758	0	0.0333619383794961	0.648422037046084	-0.363122687693909	0.2637372	-0.01856604	0.1236344
comp42827_c1_seq1	PSNMU-V1.4_AUG-EV-PASAV3_0120760.1	1	1.24876081484677	2.44061611167356	4.40272018448978	5.59770228162423	4.55315407932032	5.74742517404504	-1.80426087225788	-1.03211770349384	-0.526419330071153	-0.728712719894428	1.15525171331773	0.992712164155321	1.38586438099635	0.521541392876919	1.22867108727096	-0.143088845196095	0.5651373	0	-1.177329
comp50529_c0_seq1	PSNMU-V1.4_AUG-EV-PASAV3_0113930.1	1	2.35337761805279	2.72431335076433	5.15833803075427	5.53014553361058	5.28981080433688	5.66141347409526	-4.45325445767382	-3.65371622379853	-3.49421275969027	-1.7626121045123	0.827821227420284	1.13627573172083	0.803531191991077	0.978130037897005	1.09524898824568	-0.743255545038886	0.09538901	-0.8922213	0
comp29700_c0_seq1	PSNMU-V1.4_AUG-EV-PASAV3_0030890.1	1	3.23992270205072	4.62346548668054	4.13544768468376	5.52455791996488	4.32762884875511	5.71551288775146	-1.45484414146543	-2.67178551842918	-0.887881991416467	-1.12306444665611	0.551641659682615	0.388686917096721	1.25795827473629	0.79998774463775	1.04357545931871	-0.899684277527494	0.113462	-0.2600434	0
comp38762_c0_seq1	PSNMU-V1.4_AUG-EV-PASAV3_0030160.1	1	2.32116113532798	2.4822868117227	5.34988849302942	5.51122174469742	5.12832128723861	5.28960205792601	-1.36315226445624	-1.11389736882984	-0.34534028876844	0.0601045450804891	3.34226150915353	3.58857920538237	3.62434863480769	4.06551084530402	3.79106519375989	-0.639004442189456	-2.175709	-0.4665943	0
comp12470_c0_seq2	PSNMU-V1.4_AUG-EV-PASAV3_0068020.1	1	0	1.23258377981463	3.89878848278679	5.5003149681993	1.89056711708064	3.49189842011833	-1.30416353873819	-0.85611898376931	-0.762356096556124	-0.273857338869366	0.154946390178173	0.145277334736237	0.566542659779879	0.0547445974229905	0.0602833780259182	0	0.7122969	-0.6063667	-0.8354878
comp13150_c0_seq1	PSNMU-V1.4_AUG-EV-PASAV3_0002180.1	1	0	1.50623105357016	4.56253341642623	5.48586656544765	3.15220074109146	4.07510338827524	-0.659863213979965	-1.60345315145224	-0.590925675445654	-0.490543544732319	0.400115062379602	0.432336974017216	0.714899547833364	0.289302087432893	0.683107090682786	-0.444849515555819	-0.02746765	0	0.1652278
comp46892_c0_seq1	PSNMU-V1.4_AUG-EV-PASAV3_0042870.1	1	0	0	4.50059453397922	5.44435807761758	3.33313329115966	4.27636750782459	-0.709602448295869	-0.180242584013015	-0.297427216636183	-0.332705123240558	0.489734092230885	0.224636864821904	0.460363611512216	0.0677094757105392	0.158683126134012	-0.021394908123221	0.04864697	0	-0.6309648
comp50799_c0_seq1	PSNMU-V1.4_AUG-EV-PASAV3_0046360.1	1	1.15108484643053	4.05984300523562	2.50250152698186	5.42077916756299	1.8715550562034	4.78775193414471	-1.5534780866229	-2.14189311135582	-1.73929563562787	0	0.818584411927546	0.773053597596411	1.04607893445164	1.01054443291693	1.21151992954179	-1.1281648741832	-0.4359686	-0.3731014	0.2515154
comp38074_c0_seq1	PSNMU-V1.4_AUG-EV-PASAV3_0117920.1	1	0	0	4.73180905357987	5.40563985445314	3.48699204482935	4.16021598447182	-1.51710477208637	-2.71375497278658	-0.132844968908158	-1.02480757724773	0.912621787476314	0.906574045711838	1.3768982553525	1.41484594217764	1.1160283044226	-0.158306895238504	-0.1073653	0	0.4523347
comp12960_c0_seq1	PSNMU-V1.4_AUG-EV-PASAV3_0034010.1	1	1.42617378630778	3.45417809124887	3.37155479236433	5.40204759020998	2.85169086032845	4.88163738947636	-1.69374824325206	-2.23585113198331	-0.800024568067509	-3.02289693079841	1.04563659751095	1.11593213075319	1.56273521995107	1.11321254024137	1.39639351282317	0	-0.8061836	-0.6759634	0.0183864
comp6412_c0_seq1	PSNMU-V1.4_AUG-EV-PASAV3_0115120.1	1	0	0	4.94345384594958	5.39513896284833	4.15087383195314	4.60216369572695	-0.0212296651619628	0	-0.0520879759154753	0.487267258606273	1.38318548582608	1.01793074310602	1.19473504287282	0.706911325294085	0.904234431631043	-0.0786023	-0.05260084	-0.07208136	-0.0211497
comp51057_c0_seq1	PSNMU-V1.4_AUG-EV-PASAV3_0018670.1	1	0	0	4.66061166461734	5.35317658809782	4.81345495590941	5.50588812735974	-2.17023115840557	-1.66296212253222	-1.73961928729317	-1.01806384820075	1.10785854024315	1.3045201292221	1.23380690174796	1.44801926139771	1.54332975074055	-0.0482909169219479	0	-0.06674982	0.6078186
comp24806_c0_seq1	PSNMU-V1.4_AUG-EV-PASAV3_0075600.1	1	0	2.51146193916009	3.56069501100293	5.34123990975298	2.48924019608571	4.26954452776024	-2.23795975718703	-3.40378911836455	-2.34063330737837	-1.67911126602182	0	0.348534068292734	0.004517602562645	0.146518085658004	0.104344384482205	-0.158960338286573	0.1566862	-0.3911731	0.1803094
comp48878_c0_seq1	PSNMU-V1.4_AUG-EV-PASAV3_0105590.1	1	1.63907238376346	2.47460742056141	4.50461254782994	5.34073246288636	3.89573378191332	4.73172216393559	0	-0.15383782724145	-0.495459257957505	-0.159276981202451	0.227283362715539	0.521503202525482	0.206766570504856	0.18697964035683	0.66693673506362	-0.0877475565435706	0.1024723	-0.2760288	-0.2515782
comp48035_c3_seq36	PSNMU-V1.4_AUG-EV-PASAV3_0061920.1	1	0	0	4.6879210281949	5.3175528825701	4.01870990247215	4.64809794871034	-0.526902182844127	-0.704671784197501	-1.2150129318099	-1.22810216049707	0.93987790717064	0.638560027065168	0.984620899950986	0.423379115921765	0.556587901766958	-0.0561635520130519	-0.1852356	0	0.2257585
comp51170_c0_seq1	PSNMU-V1.4_AUG-EV-PASAV3_0099830.1	1	0	0	5.54120382565313	5.28910434676291	4.18509214719865	3.93325224673601	-3.00834896404966	-1.45143398801126	-2.2746691277377	-0.896571958990815	0.762296591742939	0.075445839213848	0.625191192177177	0	0.634975661614483	-0.219098350335872	0.1395602	-0.7494549	0.5660596
comp50912_c0_seq1	PSNMU-V1.4_AUG-EV-PASAV3_0013090.1	1	0	0	5.995535255933	5.28380511012398	4.2394378535306	3.52820413436186	-1.04768080098279	-0.914249123719576	-0.208075766175848	-0.674107172868988	0.404014250056297	0	0.558425624722111	0.414346681204721	0.154387691813505	0.0863644274678101	0.9455269	-0.5428594	-0.08131984
comp49277_c0_seq1	PSNMU-V1.4_AUG-EV-PASAV3_0057100.1	1	0	0	5.28969229888063	5.24157333172206	4.65256474453888	4.60445260903255	-2.82715550212758	-4.60155146028401	-3.85694490533171	-1.84763102621606	0.214807661880773	0	0.0468604338847838	0.188333719885001	0.0570275655626915	0.015590772599424	-0.1482902	-0.7268994	0.6768177
comp36317_c0_seq1	PSNMU-V1.4_AUG-EV-PASAV3_0070420.1	1	0	1.81539912033324	4.00576421865832	5.24084634081065	4.36986550549849	5.60398107188312	-3.48834653031332	-2.8506834060354	-3.41862369817042	-2.10087282907626	0.504456052267821	0.755600935671614	0.923902996306849	1.10113194225304	0.554925892246027	-0.916806858626627	0	-0.2743471	0.6941257
comp29737_c0_seq1	PSNMU-V1.4_AUG-EV-PASAV3_0012490.1	1	1.25208470194141	3.34698225234248	3.12713136512609	5.22439725432871	2.52343102328429	4.62017798865024	-1.35280142656989	-0.965663486795261	-0.796237078486016	-0.247473326675075	1.05076826349075	0.900934062962323	1.22174262765688	0.832383081053991	0.859281668886157	-0.563133465904924	0.2809982	-0.7040383	0
comp51235_c0_seq1	PSNMU-V1.4_AUG-EV-PASAV3_0028580.1	1	-4.74327273935517	0	2.41762776091341	5.20708638392771	2.97220260586218	5.7548537859917	-3.18187865346106	-3.04391334803255	-0.661026988781746	-1.63682810478044	0.0233072400842911	0	0.431915411836408	0.227643783417113	0.302382549133949	-1.21525208717759	0.6013813	-0.5103434	0.002997797
comp20240_c0_seq1	PSNMU-V1.4_AUG-EV-PASAV3_0050460.1	1	0	2.33110667337359	3.38330123119095	5.20669303462089	2.62555804891869	4.44852150873112	-1.13545284276058	-0.791218718953846	-3.10507128644914	-2.84125088589336	1.92214035789277	2.08165710729486	2.2736800698439	2.12700686417271	2.16521364323758	0.520864069145015	-0.684757	-0.07809334	0
comp51425_c0_seq1	PSNMU-V1.4_AUG-EV-PASAV3_0010610.1	1	1.57331373306229	0	6.45208706962488	5.20335613037426	4.7554252864889	3.50675005149472	-1.46792011781372	-2.42231726926303	-0.707422917740912	-0.83969467725265	0.346208271129049	0	0.121390302963938	0.635075560643076	0.32947573846973	0.635424027164397	-0.02934245	0.3866538	-0.4442422
comp33472_c0_seq1	PSNMU-V1.4_AUG-EV-PASAV3_0040680.1	1	1.31891242728459	0	5.53783716254824	5.18207830666496	5.45192666171488	5.09633731443479	-2.06093593367989	-1.12858743829132	0.0459945197217717	-0.873509937781368	0.0954202460769888	0	0.410053811387034	0.267555872495456	0.191999082665281	-0.261171415525963	-0.03059288	0.05917437	-0.5207882
comp50397_c0_seq1	PSNMU-V1.4_AUG-EV-PASAV3_0064120.1	1	0	2.27476157849261	2.88107852591464	5.14612728879012	3.92437408998325	6.18582844273557	-2.56873214921056	-3.80368802715618	-4.23574372998265	-3.36170174724577	0.219703148863478	0.202503307294894	0.406828287021233	0.467778361326234	0.379906683656977	-0.427023212870741	0.1331829	-0.3366691	0
comp51132_c0_seq1	PSNMU-V1.4_AUG-EV-PASAV3_0064120.1	1	0	2.27476157849261	2.88107852591464	5.14612728879012	3.92437408998325	6.18582844273557	-2.22883799912141	-1.02600115371174	-2.3883056151219	-1.40817589720527	0.263564779823196	0.0292876968003153	0.895132985078358	0.375550324171674	0.635935595840945	-1.45940758526035	0.1748752	-0.2001868	0
comp52092_c0_seq1	PSNMU-V1.4_AUG-EV-PASAV3_0056760.1	1	3.22826226372982	4.2546469004361	4.11205389846428	5.14234379903949	4.51760937978078	5.54703411049452	-1.80065073340671	-1.72512324192417	-1.91881995603574	-0.766704896069831	0	0.272215374105129	0.371453157545497	0.0849384582985637	0.356187160941489	-0.50563181454778	0.02785188	-0.1033913	0.4566183
comp49100_c0_seq1	PSNMU-V1.4_AUG-EV-PASAV3_0091660.1	1	1.32989615686597	0	5.35933013983864	5.13042878994643	4.90391191290065	4.67510626008634	-3.84335616377953	-2.78417992385034	-4.12804890357333	-1.61396936995107	0.740628977691314	0.749401861202361	0.972436465393257	0.949883246097012	0.961045500724842	-0.497364254128434	0	-0.3326833	0.7081457
comp49143_c0_seq1	PSNMU-V1.4_AUG-EV-PASAV3_0069790.1	1	0	2.84585326072434	2.68528675966058	5.06908688661988	1.84143998208479	4.22515388955809	-0.662481443469666	-0.946481719820159	-0.58072325528188	-0.190733673698299	0.494534758410158	0.35585151261256	0.230158236266581	0.446571097885354	0.659152913445203	0	0.1385972	-0.1954932	-0.07926425
comp55071_c0_seq1	PSNMU-V1.4_AUG-EV-PASAV3_0106150.1	1	3.47823075942458	4.31492966579865	4.22610003698923	5.06412160627961	3.72165597191209	4.55939106624179	-1.11781905056544	-1.16301027664685	-0.808071737453012	0.248157386464816	1.31591116643721	0.885294639555817	1.46362679117656	0.819708960257427	1.25203893609443	-0.1764513	-0.04287421	-0.5496072	0
comp12345_c0_seq1	PSNMU-V1.4_AUG-EV-PASAV3_0124960.1	1	0	2.44052266130901	2.0597021004349	5.05107096803894	1.67571139670868	4.66434850062557	-1.19401625462497	-1.13050494637556	-1.29270198937412	-1.28288931967371	0.582109154322767	0.307594422744835	1.051262177462	0.762085031544741	1.15130697625733	-0.32189513789796	0.7990625	0	-0.2080333
comp53858_c0_seq1	PSNMU-V1.4_AUG-EV-PASAV3_0124960.1	1	0	2.44052266130901	2.0597021004349	5.05107096803894	1.67571139670868	4.66434850062557	-0.750643954691187	-0.7187628015096	-0.797798351565097	-0.87572811238139	0.403321015461068	-0.094571160587031	1.08549964356145	0	0.297727687589328	0.04565662832883	0.6388473	0.01323107	-0.7505231
comp28680_c0_seq1	PSNMU-V1.4_AUG-EV-PASAV3_0040520.1	1	2.26533645194473	3.53964049457633	3.77006136499003	5.04516066522841	3.67266150115035	4.94758543107964	-1.46978838485493	-2.18672260094952	-1.47886762109374	-0.592031046776677	0.166344727209419	0.24950848193767	0.465160959035976	0.118544187570929	0.43007910016834	-0.324600475017522	-0.01062214	0	0.2330725
comp59154_c0_seq1	PSNMU-V1.4_AUG-EV-PASAV3_0040520.1	1	2.26533645194473	3.53964049457633	3.77006136499003	5.04516066522841	3.67266150115035	4.94758543107964	0.00209979251262382	-0.806006492887398	-0.883759953892037	0	0.33707230377621	0.337173967063425	0.612178406848157	0.209334743679098	0.5139883515865	-0.252155	-0.8845313	-0.5628374	-0.8374463
comp38527_c0_seq1	PSNMU-V1.4_AUG-EV-PASAV3_0107940.1	1	0	2.42421237124302	3.30567633760407	5.03759787033108	2.91571983346575	4.6472435333442	-2.14288962513389	-0.330212590910177	-0.185964229361977	-0.116897807918638	0.712430569053884	0.517180644751027	0.640618492004799	0.494612756186639	0.509064181885757	-0.0552033300566315	0	-0.2929576	0.4239129
comp24411_c0_seq1	PSNMU-V1.4_AUG-EV-PASAV3_0071910.1	1	1.09997781115958	1.69523431173326	4.43738534424537	5.03388437691857	3.09881961840326	3.69503708528682	-0.503185392602502	-2.34543093044668	-0.848748562224106	-1.12429535953298	0.540978041084217	1.03614242393826	1.27307605050231	0.70525079859782	1.05193728409654	-0.537173265895862	0	-0.276597	0.01948621
comp11808_c0_seq2	PSNMU-V1.4_AUG-EV-PASAV3_0071480.1	1	0	2.04670642154414	3.24193476705783	5.03182658660499	1.98232446190258	3.77211387128578	-2.36136745216921	0	-0.271962223996538	-0.546608409297511	0.984765290213938	1.00641345761141	1.57615250469601	1.47823944470544	1.37091239916866	0.668388516681926	-0.0333244	-0.3124852	-0.2947802
comp54532_c0_seq1	PSNMU-V1.4_AUG-EV-PASAV3_0071480.1	1	0	2.04670642154414	3.24193476705783	5.03182658660499	1.98232446190258	3.77211387128578	-1.79325031418788	-1.37736328082396	-0.806694340861544	-0.474873719546025	1.06692338016005	1.11091356993593	1.00513220411841	1.0457991666001	1.54929001044072	-0.118843	0.5678385	0	-0.2399962
comp12453_c0_seq1	PSNMU-V1.4_AUG-EV-PASAV3_0010470.1	1	1.96962434037217	3.40102153473542	3.59535667837982	5.02918419905297	3.71860507946557	5.1518935933697	-3.30794948084403	-3.13714439732118	-1.03406787790088	-1.11682866150171	1.25590157447805	1.44473076078687	1.94663928979378	1.78227587149325	1.76870681431286	-0.285255239305132	0.4916503	-1.193216	0
comp13665_c0_seq1	PSNMU-V1.4_AUG-EV-PASAV3_0009270.1	1	0	0	3.67425158444574	4.99504753988623	4.0115666704503	5.33160005264834	-1.86915815958272	-2.19790894331557	-3.02798273324188	-1.3234054234048	0.506243987042915	0.0178188675921893	0.424297590947033	0.168126135278113	0.0198430564176979	-0.734874620945321	-0.04488323	0	0.1077914
comp28236_c0_seq1	PSNMU-V1.4_AUG-EV-PASAV3_0006780.1	1	0	0	2.72270907682285	4.99333334988387	2.68738678323213	4.95645626647082	-2.5128411909192	-0.485369840053103	-1.53093100109369	-0.274770485411097	0.579353466674763	0.868197076299388	0.510464668290899	0.270585923812866	0.275600667373407	-0.292842309812444	0.4022405	-0.7011267	0
comp59112_c0_seq1	PSNMU-V1.4_AUG-EV-PASAV3_0023710.1	1	0	1.76227084023786	3.93157223075962	4.99088178671403	4.32748275204644	5.38634281771802	-2.76918269340667	-2.6134677073888	-1.97628473310666	-2.41631751472934	1.17198741755867	1.78427174566071	1.79320986360656	2.05301176933905	2.07187603583913	-0.3737139	0	-0.9882811	0.8652732
comp25788_c0_seq1	PSNMU-V1.4_AUG-EV-PASAV3_0084900.1	1	1.03576393164476	1.51842802774458	4.43773726496883	4.92107740122816	4.41021735195935	4.89338753365364	-0.876592299219878	-0.930699192089837	-0.358273634246818	-1.62327108747681	0.325680494376049	0.369003319784082	0.103471191890922	0.227171887983452	0.618286972814743	-0.735825030949735	0.3484344	0	-1.503335
comp25788_c1_seq1	PSNMU-V1.4_AUG-EV-PASAV3_0084900.1	1	1.03576393164476	1.51842802774458	4.43773726496883	4.92107740122816	4.41021735195935	4.89338753365364	-1.75133257574894	-0.556817120398579	-0.699724813827721	-0.244545966103131	0.524944995378516	0.81954411836014	1.02526453009727	0.87216519882586	1.35546467300043	0	0.5996476	-1.03098	-1.750958
comp20176_c0_seq1	PSNMU-V1.4_AUG-EV-PASAV3_0083720.1	1	0	0	3.5500856374564	4.89807477180222	2.97932850926611	4.32585511563779	-5.53449895643277	-4.08346558593167	-3.04914464021436	-0.92315222715022	0.40041450425057	0.656719891286938	0.849422555490959	0.826315601897607	1.04521284947775	-1.71143240809612	0	-0.7873099	0.251044
comp54305_c0_seq1	PSNMU-V1.4_AUG-EV-PASAV3_0030370.1	1	3.59837448208753	2.32797271879786	6.1668568812367	4.89263751309547	4.30793031272563	3.03456148579533	-2.74902591623908	-2.61289154148163	-2.97465745991909	0.210515183296466	0.599211510941681	1.29508095337149	1.36826633248065	0.613121395639333	1.43710739800222	-0.8576973	0	-1.266352	-1.037782
comp28552_c0_seq1	PSNMU-V1.4_AUG-EV-PASAV3_0067640.1	1	0	2.12069025999103	2.96884357616891	4.83291609014756	3.76237878254871	5.62467133783853	-0.24953414589735	-0.204836927061587	-0.0657161645589905	0.0636966767907907	0.301481894469729	0.100337904128139	0.0485013241724346	0.0753372503728453	0.194211664385142	-0.516394744613621	-0.3469698	0	-0.3148819
comp37172_c0_seq1	PSNMU-V1.4_AUG-EV-PASAV3_0036750.1	1	0	2.11865625843673	3.14079488775739	4.82079545898772	3.93308436499209	5.61237715645237	-3.78031938830752	-3.61483288481195	-1.36987152405662	-1.51987673952483	0.300693446846626	0.342961448678943	0.724284801419687	0.476810893163655	0.710081626178874	-0.478277197358666	0.5255029	-0.150454	0
comp12139_c0_seq1	PSNMU-V1.4_AUG-EV-PASAV3_0121660.1	1	0	2.15446488621308	2.54211851089369	4.81823162141505	3.47306179282905	5.74836267428638	-2.66352592725161	-2.46105913978036	-3.99168239610445	-3.32092176338937	0	0.496286310680859	0.133909860516959	0.0294886980032087	-0.582945250064209	0.487482982681098	0.6993627	-0.1639366	0.248757
comp12573_c0_seq1	PSNMU-V1.4_AUG-EV-PASAV3_0065330.1	1	0	2.04288538222356	3.50536689500297	4.80918214314374	4.05994614283764	5.36314705769392	-2.05141153463011	-2.71880452083877	-2.42014767768145	-1.19000995384325	-0.162111934389452	0.214529948749821	0	0.215946847343101	0.376513679005674	0.365268024980223	0.2725243	-0.03498652	0.5274131
comp52958_c0_seq1	PSNMU-V1.4_AUG-EV-PASAV3_0118410.1	1	0	1.66326402339422	3.20867515276632	4.80654243830503	2.90169201987884	4.49899016476859	-1.9670213149865	-2.20496738595007	-1.18282995170279	0	1.6696263467723	1.79414711980252	1.88606229366649	1.58991554796562	1.79314682606369	-0.20629574670162	-0.05855994	-0.3500636	0.8630857
comp50304_c0_seq1	PSNMU-V1.4_AUG-EV-PASAV3_0053110.1	1	0	4.87476702845982	0	4.80598128434247	0.660118017118444	5.37615979695462	-2.20283641251472	-1.3149587398008	-1.40866721237526	-0.738921299608268	0.236382424111359	0.536352284906855	0.29288257371629	0.455127360979641	0.666809369105702	0	-0.1158788	-0.297892	0.688647
comp53460_c0_seq1	PSNMU-V1.4_AUG-EV-PASAV3_0088440.1	1	4.10894025916415	4.10277992507103	4.79871886756203	4.79256170784701	4.66911456382152	4.66295670122278	0	0.378363071342344	-0.0842406726956373	0.12348842385221	1.84603021463565	1.35034984191496	1.68164190606814	-0.214080925337787	0.666298642727453	-1.32169716591243	-2.00506	-0.4079447	-0.09660706
comp49421_c0_seq1	PSNMU-V1.4_AUG-EV-PASAV3_0091780.1	1	0	2.58893170876408	2.44858872608272	4.78588993760416	2.43059729644036	4.76708656881157	-5.18155407444736	-2.94309157112699	-3.37501950625065	-2.48978871199357	0.36978618131133	0.126826220727212	0.344098712405939	0.223816800297584	0.444413690081058	-0.591278564506857	0.3806497	-0.3727612	0
comp54310_c0_seq1	PSNMU-V1.4_AUG-EV-PASAV3_0057590.1	1	0	0	4.8557833848309	4.75483811278297	3.09013244859045	2.98922464480853	-1.21257695462925	-2.17734649220198	-2.46934859944702	-2.38981615800456	-0.42928943676788	1.04780333115773	0.479254221041417	1.25224170152298	0.521677960324162	0.001181008	0.3732831	0	-0.1192064
comp53058_c0_seq1	PSNMU-V1.4_AUG-EV-PASAV3_0012670.1	1	2.13469350579853	2.35435698248226	4.52927534491262	4.74922214755725	3.84295309298491	4.0628344919775	-1.44171680299064	-1.37990170143699	-1.53696644231856	-1.13907880913032	-0.123839148821505	0.634541146457368	0.131374148423863	0	0.389994059784411	0.336314393040954	0.2344558	-0.3718358	0.5990595
comp42012_c1_seq11	PSNMU-V1.4_AUG-EV-PASAV3_0062330.1	1	0	1.41954489096873	3.64243498478905	4.71899832317528	2.99540661426512	4.07176243257736	-1.29833669104612	-0.481056957185453	-0.954360282957804	-1.66857501754667	0.273303660894513	-0.180023387056139	0.859319265219964	-0.341803081090853	0.166164033169598	0	0.1068766	0.5571993	0.8981256
comp38891_c0_seq1	PSNMU-V1.4_AUG-EV-PASAV3_0060240.1	1	0	0	3.68965439046463	4.7187718188263	2.41333140968995	3.44163442594768	-2.41563802626053	-1.66014555785155	-1.1772705358457	-0.528594015598592	0.521049436946087	0.0900423150423499	0.213081155386211	0	0.343370564703586	-0.65440879039347	0.4143475	0.5549658	-0.3522375
comp12994_c0_seq1	PSNMU-V1.4_AUG-EV-PASAV3_0106330.1	1	0	1.61622836549907	3.51720557136085	4.70620654772072	2.33623705635674	3.5251636161362	-4.76984175491443	-4.57139519609447	-4.19495624679632	-1.97652207035777	1.62423410865197	2.06734097610291	1.93752635203449	1.93070202521764	2.22194277857434	-0.0265225606048354	0	-0.03936355	0.2153347
comp49189_c0_seq1	PSNMU-V1.4_AUG-EV-PASAV3_0000590.1	1	1.57282060241621	2.90866019618104	3.36900070179831	4.70601484527066	3.00855990010837	4.34531473295689	-2.38110175441265	-2.24488576682993	-1.28737699838608	-0.681529927539994	1.21026045461992	1.84803099782991	0.970211591606005	1.1377638102181	0.357446211169057	-0.882125260120063	0	-0.190993	1.777621
comp42198_c0_seq1	PSNMU-V1.4_AUG-EV-PASAV3_0109490.1	1	0	1.03584084427796	4.03682182269626	4.68813756196141	4.12397862993934	4.77517239549233	-4.75498666577329	-2.57100916080611	-2.56243710693427	-2.38352821275167	0.407330727250637	0.419918787744921	0.682352012232167	0.421481874852182	0.594792864908396	-1.02190763196442	0	-0.3643489	0.1884952
comp22357_c0_seq1	PSNMU-V1.4_AUG-EV-PASAV3_0099820.1	1	3.1720036809322	2.97442308098424	4.87927545060592	4.68100704136234	4.52558466291935	4.32746129236082	-1.82910305496266	-2.56475930828373	-1.01921241520967	-1.78212236102308	1.09292012399953	1.25112521498844	1.04997713339295	0.816552971852968	1.25836150383272	-0.498455618172974	0	-0.8366278	0.02571068
comp51588_c0_seq1	PSNMU-V1.4_AUG-EV-PASAV3_0095930.1	1	1.61340925575898	2.43709632195154	3.82011939713227	4.64453230614112	3.75267134497875	4.57691947775981	-3.15172548369572	-3.01357409742242	-2.7850336271391	-1.13595951338295	0.170182450738905	0.338298261480579	0.522462171532662	0.570380849854548	0.781452580488414	-1.17515238868511	0	-1.026697	0.4523202
comp50946_c0_seq1	PSNMU-V1.4_AUG-EV-PASAV3_0067790.1	1	1.63326562639575	3.09016455121974	3.1627258179233	4.62147338466812	2.85899157638284	4.31733207856613	-4.25669899408323	-4.0755943704333	-2.33767100435551	-2.40109123836634	1.01356545656521	0.930915093225724	0.974503021025786	1.09365564952011	1.24022488516808	-0.304645554751868	0	-0.6294729	0.1082281
comp12428_c0_seq1	PSNMU-V1.4_AUG-EV-PASAV3_0118450.1	1	0	1.8183959180438	2.91572978603731	4.6037023618583	3.61491800175672	5.30237893238188	-4.31697988144546	-2.32034224868081	-2.23340511432645	-1.8095465133039	1.1627657777794	1.54335691344344	1.47754864101833	1.41130760137508	1.57910565279404	-0.35817811243619	0	-0.2167289	0.449526
comp38291_c0_seq1	PSNMU-V1.4_AUG-EV-PASAV3_0074370.1	1	1.00016352513298	1.78453568772003	3.81576535032268	4.60095449765307	3.31190921247001	4.09690966958186	-2.06456014036514	-2.76740155364354	-1.12961098567829	0	0.961849224912791	0.0811511044027924	0.523126254997545	0.409997524408586	0.786412068274646	-0.923195267114433	-0.2074859	0.2770883	-0.1558248
comp42656_c0_seq1	PSNMU-V1.4_AUG-EV-PASAV3_0030070.1	1	-2.87439247769092	0	3.03634582130999	4.59460950799759	1.72797421901998	3.28565359636964	-0.757738041966635	-1.12867356037528	-0.276631617624314	-0.163078546157718	0.219083912764238	0.585748803094475	0.43834831192898	0.177743919937186	0.0578165057820632	-0.143793495247976	0.4233519	-0.133345	0
comp27471_c0_seq1	PSNMU-V1.4_AUG-EV-PASAV3_0052070.1	1	0	3.40463802429992	2.30580362610048	4.55657675142877	2.9972639059287	5.24444115778889	-2.64199644786946	-1.78331497556262	-1.40744038667883	0	1.86751962397075	2.4913127374594	2.51594182036371	1.70882530844835	2.84525746065	-0.858786976433583	-0.8883239	0.1577083	-1.182439
comp53371_c0_seq1	PSNMU-V1.4_AUG-EV-PASAV3_0124310.1	1	0	2.09192684610429	1.967596585665	4.532817986925	1.22734102485718	3.7917376950737	-3.1619463728016	-2.33949788151869	-2.08867666287057	-1.70376300455859	0.494197144660109	0.495659075264861	1.05151814934672	0.768355950774337	0.740335516747227	-1.83381013442126	0.09599233	-0.8678357	0
comp54381_c0_seq1	PSNMU-V1.4_AUG-EV-PASAV3_0124310.1	1	0	2.09192684610429	1.967596585665	4.532817986925	1.22734102485718	3.7917376950737	0	-1.35419426349545	-2.18944402778074	-1.58486896692121	0.167620664364689	0.400887997430969	0.567654836909501	0.370468574547298	0.652893780437187	-0.3818251	-1.030161	-0.5410204	0.4018066
comp21559_c0_seq1	PSNMU-V1.4_AUG-EV-PASAV3_0081510.1	1	0	0	4.02067915886049	4.53065260885326	5.13799820273977	5.64718985817982	-2.77324409401707	-4.29086501378208	-3.51552843348481	-2.64153948793602	0.266682172263006	0.466661518405113	0.202566541338198	0.491454224068037	0.767778623696005	0	-0.01890422	-0.3625926	0.3796843
comp25313_c0_seq1	PSNMU-V1.4_AUG-EV-PASAV3_0117930.1	1	0	2.89624631864437	2.78272955867622	4.51950107376019	3.32237605129133	5.05691839050483	-1.47189946707287	-2.387541456506	-1.24218432428328	-0.180173178101832	1.61647688600776	1.18314442898225	1.84771250117121	1.6057062114805	2.00449480005438	-0.579612724495517	0.6721467	-0.1113898	0
comp26162_c0_seq1	PSNMU-V1.4_AUG-EV-PASAV3_0009090.1	1	6.23528307974463	4.02496765688144	6.72487242291946	4.51432980834477	4.84459597805282	2.63410381879604	-0.0832531137861494	-0.181462719226349	0.651794091439912	0	0.746082861949299	0.864079055793592	1.38969341813854	0.972475308663499	1.47591672482848	-1.03531866140625	-0.6930111	-0.6612849	-0.2244341
comp51372_c0_seq1	PSNMU-V1.4_AUG-EV-PASAV3_0122710.1	1	1.29233799597785	1.81716212842255	3.98782913568605	4.51287393661678	2.63732873820744	3.16232597516379	-3.88497019179467	-2.66278412600295	-2.13440481068574	-0.695860779407177	1.08580127110957	1.20153638744816	1.17801333857785	1.05568850487214	1.29609880398316	-0.565095906314288	-0.07982633	0	0.5654921
comp51906_c0_seq1	PSNMU-V1.4_AUG-EV-PASAV3_0045700.1	1	1.60289835782072	1.87596977442505	4.22035630337733	4.49356086661495	2.47303136965071	2.74621092227533	-3.60275290647112	-1.26243061967307	-1.98636608400361	-0.789816774201181	1.57379343900659	1.87709584389308	2.22512238129524	1.84435170547788	2.05244030137715	-1.4932219976163	0	-0.6822767	0.4724102
comp23991_c0_seq1	PSNMU-V1.4_AUG-EV-PASAV3_0013300.1	1	2.58261731984315	1.79722451845709	5.28074789204476	4.49339444358815	4.25063720299483	3.46370868760895	-2.98737060255459	-0.461085820108909	0	0.309402070090481	1.94495406155713	2.1054624905149	2.30501837523884	2.28587160571012	2.26550666428248	-0.867688970649757	-0.6195476	-0.9238772	-0.8307371
comp14125_c2_seq1	PSNMU-V1.4_AUG-EV-PASAV3_0117790.1	1	0.760161584946871	1.54631955137692	3.70585392662868	4.49243430905522	2.57851624429783	3.36500173636894	-1.61944652412309	-1.55050807104506	-1.72704816416263	-0.552216264906386	0.508280524054686	0.398454881050262	0.79035505422368	0.233897978854185	0.00989822268300911	-1.38908731554456	0	-0.7838124	0.6627458
comp48072_c3_seq1	PSNMU-V1.4_AUG-EV-PASAV3_0117790.1	1	0.760161584946871	1.54631955137692	3.70585392662868	4.49243430905522	2.57851624429783	3.36500173636894	-3.85389822529557	-3.6968565470825	-4.11558056957854	-1.68508011667207	0.10545551694978	0.218573671234773	0.671539663370165	0.454204302126055	0.188641854639031	-1.6125040176157	0	-0.3114514	0.1778066
comp33746_c0_seq1	PSNMU-V1.4_AUG-EV-PASAV3_0068710.1	1	0	1.4396117945174	4.00564061349255	4.48943459456446	3.58408778161991	4.06767882438452	-0.828670888041416	0	-0.0396929492618732	-0.225174716241866	0.652971905678344	0.597268436387063	0.631122991866283	0.215498430772379	0.699611633129919	-0.246236792443079	0.3339233	-0.09171689	-0.02326801
comp41728_c0_seq4	PSNMU-V1.4_AUG-EV-PASAV3_0068710.1	1	0	1.4396117945174	4.00564061349255	4.48943459456446	3.58408778161991	4.06767882438452	-0.780114332569436	-0.159652491947444	-0.0861974418287232	-0.878847439128217	0.116573019974021	0.437264903746106	0.61600523727512	0.444976352647174	0.432345015012304	-0.392341955847259	0.4153066	-0.01343129	0
comp20050_c0_seq1	PSNMU-V1.4_AUG-EV-PASAV3_0064310.1	1	0	0	3.65327264821057	4.41466990385041	3.24497408180229	4.00621921307259	-1.23173645088601	-1.96046559921156	-1.79761132429145	-0.922121499336264	0.0738761637095999	0.374954543250381	0.601055683234805	0.467856542425621	0.578740744322784	-0.372682303106982	0	-1.131715	0.01758394
comp15710_c0_seq1	PSNMU-V1.4_AUG-EV-PASAV3_0113390.1	1	-1.31326463742699	1.46491117959774	1.5824635163166	4.36378655161642	1.05368759308943	3.8342983023849	-2.47037394330735	-1.62078959388173	0.0240178190172218	-0.22740179333046	1.88387202185774	2.58320496831134	2.03348028208659	2.25762715240465	2.83587574589182	0	-0.3041442	-0.4828159	-1.569132
comp51062_c0_seq1	PSNMU-V1.4_AUG-EV-PASAV3_0065630.1	1	0	0	2.79130842998196	4.361219773616	3.16811788861831	4.73670769768091	-3.04032781715386	-2.89456485568905	-2.24968240618229	-2.247391857865	0.848771201838397	0.994046635735239	1.15109588838369	0.90490136025937	1.40886441502514	-1.38816776604076	0.3536308	-0.8575116	0
comp38549_c0_seq1	PSNMU-V1.4_AUG-EV-PASAV3_0058290.1	1	1.76967624221865	4.76012655180621	1.37018710573958	4.36080395347871	1.17291376291045	4.16349446386822	-0.545391608452521	-0.921140720749809	-0.853719254190215	-0.14235793686727	0.051807071450563	0.0716287112271186	0.0964108788018656	-0.0600619773681963	0	0.016903359968973	0.09540226	-0.1514207	0.1102805
comp54301_c0_seq1	PSNMU-V1.4_AUG-EV-PASAV3_0047980.1	1	0	0	3.68832416065943	4.33584331300741	2.34478747504616	2.99225092034767	-2.99040676780466	-2.84514912070227	-3.23200787348784	-1.58128436988311	1.27176453482526	1.00490938869097	1.31836653630446	0.537920273332135	1.17046207507003	0	0.6677018	-0.4820279	-1.53849
comp55746_c0_seq1	PSNMU-V1.4_AUG-EV-PASAV3_0116930.1	1	4.05944564255263	4.89572271777209	3.49727773744781	4.33374584051583	3.48027312562994	4.31669977071084	-0.271675156102492	0.260747273326033	-0.40924274732221	0	-0.0902631126240534	0.380362947457114	0.358087841394483	0.214554731314845	0.355033209648407	-0.9854364	0.05011979	-0.5474369	-0.522022
comp44562_c0_seq1	PSNMU-V1.4_AUG-EV-PASAV3_0026730.1	1	0.918390094400926	2.22991945289989	3.01640238622269	4.32853470064336	2.39550039570359	3.70749941327616	-1.14725725030801	-0.180774152801199	-0.040987791936308	0	0.920765558964812	1.25654043076213	1.45859292791868	1.51165020053163	1.64980557595183	-0.455803970502593	0.5832163	-1.004029	-0.5016812
comp41293_c0_seq2	PSNMU-V1.4_AUG-EV-PASAV3_0113170.1	1	-1.59342728869555	0	2.47815747903962	4.2901663530667	1.85918935888254	3.67081756664466	-1.13753920758524	-3.34927676765884	-2.95598302019058	-2.14831007076065	0.96682033047465	1.30459370924553	1.9116799496965	1.20786208344815	1.59542194766991	-0.855128022397047	0.4422836	-0.815449	0
comp53777_c0_seq1	PSNMU-V1.4_AUG-EV-PASAV3_0113170.1	1	-1.59342728869555	0	2.47815747903962	4.2901663530667	1.85918935888254	3.67081756664466	-1.7807783091119	-0.945713943138556	-1.97522427280728	-1.09081687749157	1.10278345246033	1.961531623261	2.09528941717086	0.834558300288732	1.78622345305509	0	0.8975402	-0.6500978	-0.08288446
comp11942_c0_seq1	PSNMU-V1.4_AUG-EV-PASAV3_0089300.1	1	0	0	5.225725733757	4.28851664339824	5.64153996126847	4.70640606996879	-1.07171211498073	-1.01658795531052	-1.15676728517399	-1.30950944989149	0.714865167270943	1.09317083739838	1.15892669070842	0.0527266405099951	0.611672006025194	0	-0.8657047	-0.7586681	1.051349
comp36272_c0_seq1	PSNMU-V1.4_AUG-EV-PASAV3_0045830.1	1	-0.871605341119688	1.24180714897672	2.17184084156393	4.28573684523742	2.57520816549428	4.68899084644462	-3.99234918052455	-3.82650677761194	-2.96444535004159	-2.07176694456651	0.675822206099782	0.4574507467885	0.616675250788894	0.13956671583307	0.440659687042091	-0.74571495530736	0	-1.02166	0.6082786
comp54892_c0_seq1	PSNMU-V1.4_AUG-EV-PASAV3_0054460.1	1	0	1.58842894380061	3.48304530698191	4.26390155887335	3.87220993657427	4.65284130742299	-2.71227475012112	-2.57558382358699	-2.93825358444292	-1.18607100952164	0.927818602656409	1.00772707156292	0.769516532852639	1.4939655710225	0.65897061085278	-0.01903409	-0.08416322	0.1634798	0
comp56009_c0_seq1	PSNMU-V1.4_AUG-EV-PASAV3_0112980.1	1	1.64789030279641	1.70054545806421	4.19448520134247	4.24720383704297	3.11644205870206	3.16914514474048	-0.793013840630618	0.0515470224543693	-0.23691927947695	-0.0170001350715729	0.962399080360981	0.434245192073893	0.820637621211051	0.84919220506179	1.06195560178526	-1.099237	-0.2441336	-0.6941685	0
comp12443_c0_seq1	PSNMU-V1.4_AUG-EV-PASAV3_0103300.1	1	0	0	3.55752467017451	4.24554800438124	3.90725058805086	4.59493990908497	-4.43864815206501	-3.62618075464239	-3.44531479187065	-2.62232899143358	0.269414018783284	0.932993028326203	0.498374815359118	0.770485085191077	0.755945375787783	-1.25192352268285	0	-1.097325	0.2242808
comp50315_c0_seq1	PSNMU-V1.4_AUG-EV-PASAV3_0059220.1	1	1.4207370139916	1.85878257091176	3.78553417112184	4.22388716341571	2.7675794171144	3.20586514579798	-1.58297787732649	-0.444273874873952	0	-0.443587505356921	0.733284921987683	0.41087077806389	0.598516833876864	0.0932595699524068	0.608072206428649	-0.61486268284378	0.08747655	-1.044794	-0.1532545
comp45634_c0_seq1	PSNMU-V1.4_AUG-EV-PASAV3_0125500.1	1	0	0	3.90538615635559	4.20515348783594	2.41370126115467	2.71346396191716	-0.674600304946742	0	-0.736269986296372	-0.842392871639815	0.723208055346556	1.35996856410923	-0.837224785397715	0.904938211184781	0.0101522165117949	0.939966099408957	-0.2584123	-0.3637426	0.7550973
comp49839_c0_seq1	PSNMU-V1.4_AUG-EV-PASAV3_0125500.1	1	0	0	3.90538615635559	4.20515348783594	2.41370126115467	2.71346396191716	-0.0110438124331314	-2.20910165977262	-1.2992819810531	0	1.40557508549682	2.06090085758207	-0.193615179754885	0.388045219423149	1.18729048217889	2.3377809040886	-0.1041679	0.5668371	-0.4919014
comp16676_c0_seq1	PSNMU-V1.4_AUG-EV-PASAV3_0004320.1	1	0	1.37774764889026	2.7213508520296	4.20234233022983	1.79417773066177	3.27497967846849	-0.488598006329153	-0.911953327726377	-0.255506766925985	-1.07453269145566	0.563604527839686	0.673395247173132	0.953951424332254	0.274801137318339	0.702347817315674	-0.230677179399013	0.6507953	-0.01087371	0
comp22250_c0_seq1	PSNMU-V1.4_AUG-EV-PASAV3_0116870.1	1	0	0	3.2641621827102	4.19102176470109	3.25374563439998	4.18006245170039	-2.77703182329852	-3.25389959070402	-3.69455657046202	-1.75237460279525	1.06561293740176	1.41123845422325	1.27115997836115	1.224057358789	1.5373930767604	-0.830484882833861	0	-0.2484624	0.5529484
comp56848_c0_seq1	PSNMU-V1.4_AUG-EV-PASAV3_0113650.1	1	1.09181945591816	2.20857264693692	3.05680024201075	4.1737553403248	2.10703223111363	3.22394371295208	-0.582440907280475	-0.591405483603044	-0.526164168336064	0	1.13166571619868	0.884365774958173	0.56196296646301	0.250083818694102	-0.034310315183391	0.3022461	0.1270409	-0.8213586	-0.883836
comp48254_c0_seq1	PSNMU-V1.4_AUG-EV-PASAV3_0103200.1	1	0	0	3.47249860512354	4.17319160128885	3.19904895428117	3.89949213343879	-2.43637056338995	-3.41325168371228	-3.95276206751521	-2.28236892375886	0.391195678800221	0.753425746241168	0.889772362664212	0.719736874862736	0.822271237218821	-0.934989992469635	0	-0.5040463	0.07882206
comp35723_c1_seq1	PSNMU-V1.4_AUG-EV-PASAV3_0034640.1	1	0	0	3.80110779048402	4.14414923844253	4.44452678322658	4.78743863040483	-0.55927980227067	-0.381203782250541	0	0.169441955618501	0.845299747489806	0.578507996696816	0.790414654422646	0.325055713049434	0.997295172904053	-0.468747141652679	-0.07598644	-0.4531263	-0.3471705
comp36538_c0_seq2	PSNMU-V1.4_AUG-EV-PASAV3_0001340.1	1	0	0	3.20946906912826	4.11772725432715	3.79568147796265	4.70276666838325	-4.41551420295264	-2.53843313952312	-1.96778442086927	-1.03453101561258	1.01967554199964	1.13916944401423	1.43098434019449	0.896363456642015	1.32025100135232	-0.311192453406909	0.5094094	-0.5645536	0
comp53013_c0_seq1	PSNMU-V1.4_AUG-EV-PASAV3_0000420.1	1	0	2.07449578390153	1.68478805707314	4.11253702534494	0	2.91022152553807	-2.25256494197507	-1.81665652986023	-1.35064538364359	-1.08545803256811	0.0503431210594556	0.0905490701647409	0.229731079654123	0.101840610224817	0.464192640738494	-0.4569701878539	-0.1613476	0.1286482	0
comp13938_c0_seq1	PSNMU-V1.4_AUG-EV-PASAV3_0076790.1	1	1.04133669691006	1.29094426540247	3.85550536626675	4.10539775989522	3.54126790947926	3.79108077240012	-0.797949221004553	-1.02287881248708	-0.230053470605224	-0.0405173776232495	1.28464156472883	1.58325136013397	1.47405387444569	1.62542574642052	1.69382168887453	-0.449660136850477	0	-0.3381646	1.116442
comp20027_c0_seq1	PSNMU-V1.4_AUG-EV-PASAV3_0021610.1	1	0	1.86611425526112	2.88665921701492	4.10091428325918	3.50795677268758	4.72197000288319	-0.658863341736558	-1.69671526978031	-0.797968978123808	-0.603523504412834	0.0821105434317229	0.0575541625615692	-0.0567384680304901	0.314408039149813	0.460223150921582	-0.0773177031342041	0.5968203	0	0.3386643
comp31746_c0_seq1	PSNMU-V1.4_AUG-EV-PASAV3_0013650.1	1	0	1.65196905932313	2.37487837032152	4.0963199323778	0	2.56963530897793	-0.157069288444802	-0.947185966999949	-2.46511111438221	-1.85129948826981	1.2267631628435	1.64031408467407	1.68035669630563	1.94224812359827	1.95468104917531	0.0834882136771498	-0.3688365	0	-0.1562083
comp23929_c0_seq2	PSNMU-V1.4_AUG-EV-PASAV3_0068150.1	1	2.10084250858441	2.89356967595914	3.28507390885469	4.07960053666534	2.92816708189242	3.72229923156529	-0.766082267877322	-0.577365441481107	-1.35703753992148	-0.467770843176093	0.84380574438685	0.894979357710191	1.54838465282215	0.967072440206509	0.976821631618136	-0.35825024751617	-0.1607644	0	0.5997097
comp21265_c0_seq1	PSNMU-V1.4_AUG-EV-PASAV3_0016370.1	1	0	1.79535709845891	1.61761850398576	4.05764000299273	0.740516739986255	3.18039915480505	-1.22936245774026	-1.44213212967717	-0.281409409311687	0.0456891970103079	0.130936357119396	0.173393599748996	0.368486839331712	0.0758210859467425	0.344523024120344	-0.578404731958772	-0.6103483	-0.2404179	0
comp27925_c0_seq1	PSNMU-V1.4_AUG-EV-PASAV3_0117250.1	1	-3.17191399699519	0	0.936495316121445	4.00168257229171	0	2.1861788341231	-0.698994805186476	-2.94183271096117	-1.06941793316464	-1.97680994062953	-0.176800858929415	-0.24427272088792	0.0314436661816435	0.288863962315649	0.571238364595587	0.287129935027329	0.8286659	0.360363	0
comp50451_c0_seq1	PSNMU-V1.4_AUG-EV-PASAV3_0066110.1	1	-1.22836564612107	0	2.59246536355333	3.99059085800873	2.50917846623287	3.90694806484847	0	-1.96207531119771	-2.72498808797271	-2.19146231798955	-0.599582624205503	0.04586083738592	-0.0571289543112661	0.0561641725869846	0.195585328316917	0.250797023190887	0.1792843	-0.150417	0.440913
comp25053_c0_seq1	PSNMU-V1.4_AUG-EV-PASAV3_0014760.1	1	0	0	3.83202120047295	3.9858762733372	0	0.907382165964613	-0.431897133151012	-0.731586139269698	0.0948960646498449	0.225563920442026	0.19890914069156	0.580553619811729	0	0.444151220545765	0.909243695080978	-0.239550818890684	-0.06861872	-0.6970562	-0.6266293
comp42833_c0_seq3	PSNMU-V1.4_AUG-EV-PASAV3_0015490.1	1	-1.07598439958696	0	1.94762944281993	3.96695504580136	1.28205959045413	3.30108254207051	-1.82663692414437	-1.2606884302489	-0.370662526286807	-0.6782145563905	0.776348785925074	0.472521274459396	0.569526166389087	0.386686978926003	0.61062875848072	0	-0.3783452	-0.08724995	0.2108368
comp48726_c2_seq1	PSNMU-V1.4_AUG-EV-PASAV3_0057010.1	1	0	2.76110636327859	1.29926358458673	3.96500182370276	2.03459751639089	4.6992645503479	-2.08721284511172	-2.68316639493121	-4.24548055885182	-1.92929686758935	1.59552079974568	2.12224887105288	2.03108560342772	1.66001313179329	2.17147671935894	-0.201140328040564	0	-0.2224619	0.3612117
comp32825_c0_seq1	PSNMU-V1.4_AUG-EV-PASAV3_0003300.1	1	0	0	3.26630182346995	3.96442394606325	3.75103147632568	4.44899793926063	-2.0753695314259	-3.54306765495853	-2.32125852615351	-1.52869592990953	1.05812859231487	1.53368705112163	1.86010020961856	1.64991883282544	1.93995279256559	-0.385671288824823	0	-0.03422679	0.9998265
comp36391_c1_seq1	PSNMU-V1.4_AUG-EV-PASAV3_0095520.1	1	2.62755511037005	1.67786825870417	4.90675070699505	3.95626993207159	4.31831621133365	3.36800627994958	-0.740815438884333	-1.94706383103344	-1.18122614929919	-0.073311882992277	0.0176380322253262	0.393735044507276	0.367964808196368	0.143483337822389	0.0621031175611551	0.0423023857413343	0	-0.03845626	-0.5878749
comp22872_c0_seq2	PSNMU-V1.4_AUG-EV-PASAV3_0118390.1	1	0	1.48542806381326	2.62103199357899	3.93290441918842	3.42325992706803	4.73485571756912	-1.09860582384617	-1.50673133665494	-0.681359185107596	-0.295212710806647	0	0.121580515286384	0.188561606396955	0.670427216626735	0.567031602409707	-0.289197144071937	0.1085998	-0.2463632	0.3096538
comp14106_c0_seq1	PSNMU-V1.4_AUG-EV-PASAV3_0101430.1	1	0.891564691859608	1.54344859054605	3.27966660895431	3.93175433854538	2.35992068056706	3.01196316322196	-0.84506471473026	-0.817703374838128	-0.758455146212299	0	0.476453308647345	0.696482893190971	0.422462622074496	0.3393123797767	0.689923984057693	-0.104966516065749	-0.241708	-0.340702	0.08245815
comp26344_c0_seq1	PSNMU-V1.4_AUG-EV-PASAV3_0120390.1	1	-2.11694039936626	1.78912263249155	0	3.92809219345897	0	4.16074477083395	0.153837327137295	-0.148572034443199	-0.903735324226294	-0.85053036950565	0.715106651310997	0.520966400054346	0.911837000218397	0.757217334326652	0.971124363844746	0	-0.5896225	-1.243958	-0.7365339
comp26607_c1_seq1	PSNMU-V1.4_AUG-EV-PASAV3_0013110.1	1	1.75445284348713	3.14703536637261	2.5309615273774	3.92382140962845	1.90109955668178	3.29390007241027	-0.507290842645475	-1.1003673631002	-1.89690938770582	-0.769885003226395	0.603228072718718	0.554132294444643	1.26912046833083	0.586943563156715	1.38837777097666	-0.319574188907198	-0.02224265	0	0.01602069
comp49234_c0_seq1	PSNMU-V1.4_AUG-EV-PASAV3_0028890.1	1	1.29627172301128	2.29896184425916	2.90926709775573	3.91208675773842	1.96244309042896	2.96523525079598	-2.00560253111667	-2.77523521743866	-1.65824575882704	-0.850504058922446	0	0.34884383492356	0.213543432822858	0.564590764100512	0.62060075717238	-0.821165093715669	0.04716881	-0.05714206	0.5266593
comp50416_c0_seq1	PSNMU-V1.4_AUG-EV-PASAV3_0002660.1	1	-1.9793323486906	0	2.98118280807723	3.91105184667165	2.94502295531977	3.87435042690621	-1.64536730303499	-1.42835121835906	-3.52930515567774	-1.54174032540298	0.662964297093566	0.709681877703537	1.1152390198793	1.01983090622751	0.878052310963318	-0.603462740019832	0	-0.6833033	0.2739617
comp17013_c0_seq1	PSNMU-V1.4_AUG-EV-PASAV3_0011990.1	1	0	2.42048862273804	2.3399734169743	3.90326361910512	2.75115829555586	4.31333421185867	-2.12354728052242	-2.01970304809132	-2.29145525056318	-0.5534556371107	0.827073433746561	0.384843307332541	0.973219982750439	0.474408660328001	0.935740097756798	-0.804563468345027	0.2697579	-0.2481625	0
comp12938_c0_seq1	PSNMU-V1.4_AUG-EV-PASAV3_0086400.1	1	1.32367786837864	0	4.51594775978734	3.89995843320353	2.92545038698134	2.3096377544882	-1.75567741421958	-1.65406566091873	0	-1.4656011398328	1.28186592714989	1.28637517311589	1.53283498839992	0.45345451948656	1.77859659623809	-1.5435917840655	0.763151	-1.103934	-1.365667
comp14291_c0_seq1	PSNMU-V1.4_AUG-EV-PASAV3_0071960.1	1	0.929514112201704	1.84583143887359	2.96879463865431	3.88596668250281	4.25582478698375	5.17279105895525	-3.39967443979704	-3.25631561123427	-1.23342060265072	-1.04369383419495	0.536028707752766	0.0242836844880641	0	0.00149158386687898	-0.378885061257727	0.0974489433763654	-1.678386	0.1736115	0.1523588
comp33533_c0_seq1	PSNMU-V1.4_AUG-EV-PASAV3_0099630.1	1	0	0	2.03027479085923	3.88545047140648	2.90767667738219	4.76052388960724	-3.37108680993678	-2.52836353586417	-3.02627974416187	-2.62547692496575	1.10053616096244	0.931398794017196	1.29823427654932	0.853865378608583	1.17703034132586	-0.79393934874756	-1.34836	0	0.6623562
comp42529_c0_seq1	PSNMU-V1.4_AUG-EV-PASAV3_0099630.1	1	0	0	2.03027479085923	3.88545047140648	2.90767667738219	4.76052388960724	-2.02759858751875	-3.74185821084774	-1.68430717007585	-1.50022768167248	0.815981020202845	0.949807300158905	0.790686667496882	0.884133595890479	0.575838388408698	-0.445850639816734	0.2439701	-0.5579836	0
comp28823_c0_seq1	PSNMU-V1.4_AUG-EV-PASAV3_0102190.1	1	0	2.05506337156769	2.39390266967214	3.87531102618367	3.61255368633406	5.09369892274742	-1.25815890151884	-2.28186939687949	-2.18353681610096	-0.424108133432588	0.112070266609317	0.137790373659966	0	0.606603297855541	0.582739753903544	-0.312780631740221	-0.6751506	0.2159458	0.237965
comp49614_c0_seq1	PSNMU-V1.4_AUG-EV-PASAV3_0079690.1	1	-1.4181434476155	1.08496293292268	1.36133809878498	3.86468989497189	1.07748767815583	3.58078288046907	-2.64613762836224	-1.09061038358047	-0.426405381652385	-0.0345294594543262	0.165085383517511	0.512021772609319	0.25391508795291	0.327028006625756	0.744355775189669	-0.8187391553467	-1.131555	0.006855695	0
comp49911_c0_seq1	PSNMU-V1.4_AUG-EV-PASAV3_0064580.1	1	1.52499006368596	1.17327046174134	4.19913199564457	3.84724851157718	3.88196098050069	3.53010853941483	-1.19415681282067	-1.59609694269024	-0.0774611638555722	-0.207896652487481	0.745201740832746	0.949194327696086	0.550017113335379	0.251866809176855	0.585220068005919	-0.123686520458019	0	-0.1924982	0.2550471
comp26374_c1_seq1	PSNMU-V1.4_AUG-EV-PASAV3_0008110.1	1	1.39281929999149	2.24399623677303	2.96546470295904	3.81753828837777	2.83707187192477	3.68894321816713	-2.46741238319038	-1.20357825991079	-1.70761750203295	0.0129450357257239	1.32008087831885	1.11278353672818	1.63502597745182	1.5359518538457	1.41574122874782	-0.259587815573538	-0.2688089	-0.5989297	0
comp38651_c0_seq1	PSNMU-V1.4_AUG-EV-PASAV3_0051630.1	1	0	1.5994267509961	3.05051723828808	3.81520800788707	2.62630152794781	3.39067068407421	-0.458291169037061	-0.838098433312305	-0.414357742680984	-0.79303140150225	0.495376694895353	0.410752549120009	0.604977247185269	0.291912560877084	0.456135990094645	-0.68790386492578	0	-0.6875647	0.1196448
comp42421_c1_seq1	PSNMU-V1.4_AUG-EV-PASAV3_0019700.1	1	-0.796774358716108	1.4661891472988	1.50703184129446	3.77075774199592	0	2.41506670594958	-0.747373719771671	-0.708842592849223	-0.10480171541735	-0.640642031311132	-0.0506596132669905	0.229766012920118	0.140398974084977	0.472460114962871	0.127118955264063	0.0114517254117921	-0.03182524	0	0.05290645
comp42805_c0_seq2	PSNMU-V1.4_AUG-EV-PASAV3_0007390.1	1	2.33351484118006	2.29607591045518	3.79464331435066	3.75708558621717	4.17163140757828	4.13406926935758	-2.12799542469167	-1.918823218164	-0.189135464988937	-1.06088248593813	1.05568113733555	1.29374957818691	1.82382257575467	1.47450806127306	1.6537119866348	-0.342149511661008	-0.1966305	0	0.7964394
comp50743_c0_seq1	PSNMU-V1.4_AUG-EV-PASAV3_0061070.1	1	0	0	2.84781298611877	3.75460124972543	4.27246423726973	5.17826943128783	-3.49262868102194	-3.33075995126186	-2.18896765381749	-1.92167138380442	0.560462967135777	1.18995012612537	1.21638496629572	0.891726635837309	1.30035613744183	-1.01488078067938	0.2564005	-0.5445792	0
comp14042_c0_seq1	PSNMU-V1.4_AUG-EV-PASAV3_0001350.1	1	0	1.32518004684631	3.13305350752344	3.74818155836524	3.2203596960787	3.83530032246159	-2.20466414416318	-1.36929147884186	-1.83463609664677	-0.986303360356268	1.83708646101079	1.76100153744628	1.59346099437445	1.55597473557878	2.1113518412895	-0.0640900783877942	-0.2585748	0	1.301022
comp53857_c0_seq1	PSNMU-V1.4_AUG-EV-PASAV3_0001350.1	1	0	1.32518004684631	3.13305350752344	3.74818155836524	3.2203596960787	3.83530032246159	-0.858831333252746	-0.676544365596752	-1.15255173522448	0	0.53446354843697	0.866084073807496	0.606037768828326	0.358631812025718	1.03624661405865	-0.663260830875447	-0.06034538	-0.8277659	0.2964372
comp53444_c0_seq1	PSNMU-V1.4_AUG-EV-PASAV3_0099130.1	1	2.54999593645483	1.85299691543736	4.42790149521921	3.73052926657524	3.10547736928214	2.40819101473993	-4.48669039561985	-2.71119778345697	-1.26227580610059	0.0862853579004605	0.841823613942577	1.2206892468401	1.41250070763917	1.08058935768779	1.67415999001837	-1.66738185641925	-1.001075	-0.9705415	0
comp51940_c0_seq1	PSNMU-V1.4_AUG-EV-PASAV3_0014550.1	1	0	1.90166290298739	2.39092476942569	3.7299534090789	0.83963081183661	2.17853261561846	-3.55259014560129	-3.747611650104	-3.92320342805693	-1.3384207471243	1.28607319299118	1.27927400429892	1.42201270710341	0.830785579331425	1.49602874730493	-0.0696181263458371	0.4311421	-0.2954382	0
comp12015_c0_seq1	PSNMU-V1.4_AUG-EV-PASAV3_0120430.1	1	0	0	2.36892037814402	3.72316291588036	3.09210900893316	4.44545419857916	-1.67681874933987	-2.19569538112098	-1.53361152393915	-0.70179100343396	0.0668809731179696	0.234878435228389	0.265452055415537	0.343508695289461	0.474881251895868	-0.641497902182034	0	-0.2300229	0.06886593
comp14125_c3_seq1	PSNMU-V1.4_AUG-EV-PASAV3_0003700.1	1	0	0	3.31141896176108	3.71776324518182	2.05343111877062	2.45974157312121	-0.490584855605318	-0.44156956765713	-0.56590819460543	0.798947053904877	1.48807628591977	1.34610014334043	1.13163575101497	1.36432588650587	1.67588307551247	-0.635547826065101	-0.5672077	0	-0.4903963
comp19593_c0_seq1	PSNMU-V1.4_AUG-EV-PASAV3_0003700.1	1	0	0	3.31141896176108	3.71776324518182	2.05343111877062	2.45974157312121	-0.768830768854236	-0.707395103309211	-0.865253359215823	0	1.44748319970679	1.66395294720951	1.35613736173141	1.45548032344646	1.62900615113027	0.0817895318082016	-0.8669415	-0.6555473	-0.7685926
comp52773_c0_seq1	PSNMU-V1.4_AUG-EV-PASAV3_0003700.1	1	0	0	3.31141896176108	3.71776324518182	2.05343111877062	2.45974157312121	-3.3583478747144	-2.52144333102363	-0.763690694511751	-1.07478359966223	1.23631944833738	1.45016320088778	1.62795722025064	1.53464926849135	1.78000107379788	-2.04968353393815	0	-2.221528	0.0481402
comp23504_c0_seq1	PSNMU-V1.4_AUG-EV-PASAV3_0091020.1	1	0	0	4.26879129857936	3.7118170484956	3.40774787041755	2.8511379984356	-1.55766391215182	-0.417097752571205	-0.954593380892456	-1.67142286838096	0.737996055700374	0.167362865871251	0.0864305807916095	0.302865457069598	0.297973792679293	-1.32728699881454	0	-0.9616193	1.187158
comp24515_c0_seq1	PSNMU-V1.4_AUG-EV-PASAV3_0057350.1	1	0	3.0812190750747	1.54239298978063	3.70779359762836	2.00084762048237	4.16377028023418	-2.87949549714926	-1.84734276273051	-2.28571245805423	0	0.77985929759675	1.25298230430272	1.5549010582129	0.820077675071233	1.40526927306011	-2.11112386282392	0.06881509	-1.489627	-0.5889127
comp51547_c0_seq1	PSNMU-V1.4_AUG-EV-PASAV3_0076270.1	1	0	0	3.03801939235839	3.6952547535931	3.65834886542139	4.31437243139423	-2.6527543422768	-2.52123591592896	-1.14322081876149	-0.54724729513937	0	0.737666828790105	1.16919786598415	0.475046869356283	1.25462009259694	-1.33040552678303	0.4853068	-0.7382538	0.4921426
comp29471_c0_seq1	PSNMU-V1.4_AUG-EV-PASAV3_0006630.1	1	0	-0.718186306917186	4.7114849293471	3.68656310180846	2.24591707432996	1.22103034648049	-2.69397719774858	-1.48119234649831	-1.32650962420122	-0.212946360058655	0.616022249326369	0.24618997856051	0.0740787833020686	0.343981080697344	0.536903082686583	-0.677370791739433	0.5450784	0	-1.848593
comp56355_c0_seq1	PSNMU-V1.4_AUG-EV-PASAV3_0036130.1	1	0	0	3.91764650636288	3.68301383458086	2.88399719658988	2.64942275456861	-0.564342891570697	-2.78356955448862	-0.194006796024653	-0.795567047189564	-0.235379096552337	0.0391977333281028	0.356263128342402	1.11375187887874	0.385823232796155	-0.5654872	0.429903	0	0.2854119
comp10181_c0_seq1	PSNMU-V1.4_AUG-EV-PASAV3_0112550.1	1	0	1.19162185942143	2.80690408721782	3.68246712114937	3.95857419857591	4.83412986574675	-0.371501385876671	-0.342199713373852	-0.414850572553969	-0.486431260683412	1.13570908838688	0	1.00812060708797	0.832144471691461	-0.477883090120122	-0.0961727494717337	0.02936947	1.205738	0.5220282
comp32488_c0_seq2	PSNMU-V1.4_AUG-EV-PASAV3_0103860.1	1	1.54695633816592	2.41666417027981	2.80608107532772	3.67671273346799	2.09153786881579	2.96197271231423	-2.20553471558764	-3.02280133791131	-4.13871065015511	-2.01600652827989	0.769840269907546	1.76924904718691	1.53056323701488	1.52735659491334	1.81379140987942	-0.770471114123647	0.2031555	-0.3506745	0
comp20781_c0_seq1	PSNMU-V1.4_AUG-EV-PASAV3_0002300.1	1	0	1.137117039297	3.14372377695056	3.65874961226265	2.75812720691168	3.27305204340325	-1.36323371311356	-0.908874774197239	-0.591613731339414	0.263310847366989	1.05964450926772	0.662887175489276	1.05863640103028	0.642755546280763	1.46710136682185	-0.827205802226195	-1.486178	0	-0.0593216
comp11949_c0_seq1	PSNMU-V1.4_AUG-EV-PASAV3_0103730.1	1	0.621651413577383	1.79010318763195	2.48764257069991	3.65641242490507	1.63762444359937	2.80632553030563	-4.13472655928378	-3.94502953858711	-2.71914702357491	-1.84562994332014	1.63266502385864	2.13083515927727	1.94955020631847	1.94656860574523	2.11357715169059	-0.282182813705836	0	-0.6617798	0.1290976
comp14406_c0_seq1	PSNMU-V1.4_AUG-EV-PASAV3_0015690.1	1	-1.52717917737334	0.680374527347882	1.43763996415529	3.64561877778535	1.4349073899903	3.6427844367357	-0.492301297920717	-1.04360598213053	-1.21001544974557	-0.549933434664117	-0.0719476038840909	0.0225659289003239	0	0.120856121720367	0.308971989868946	0.0123708244409162	-0.1956307	0.2925358	0.1966411
comp52325_c0_seq1	PSNMU-V1.4_AUG-EV-PASAV3_0053370.1	1	3.01259521770653	1.37287780381733	5.28075934031806	3.63346672214674	4.22390499516834	2.57827801706813	-1.35218899524106	-1.14392502709039	-0.700788151954818	-1.38969733895322	0.736611191268934	1.2551318405263	1.00387517426155	0.691564030124722	0.97905412647177	-0.34662614266906	0.2164989	-0.6139369	0
comp25290_c0_seq1	PSNMU-V1.4_AUG-EV-PASAV3_0020980.1	1	0.626169766075816	3.36310405814194	0.895051382366409	3.63232911673607	0.901663959190267	3.63886651162647	-0.609292941044127	-0.996080360159424	-1.53704599112172	-0.144113837149262	0.458743027883238	0.946011810019662	0.800942056725197	0.795110310028147	1.10628338913991	-1.2548308477604	0.3620084	-0.3970064	0
comp11053_c0_seq1	PSNMU-V1.4_AUG-EV-PASAV3_0049630.1	1	-1.65092933742164	1.41969216649861	0.553887353216563	3.62567937917944	0	3.44447619073291	-0.902379504878124	0	-1.27400344706305	-0.705292238181309	0.330146209648145	0.431449007316592	0.713826181024396	0.252010809281554	0.636221209891453	-0.22315576383569	-0.176108	-0.07867741	0.487666
comp23268_c0_seq1	PSNMU-V1.4_AUG-EV-PASAV3_0076910.1	1	0	0	1.94225051049691	3.58746220445698	3.18104918998132	4.82554595621999	-4.38784253975444	-3.56158946318127	-4.68188589620763	-4.17863086253744	0	0.686313248208428	0.618219598128439	0.586878236512785	0.420087117368682	-0.315804043211718	0.5005728	-0.1757603	0.5383964
comp32334_c1_seq1	PSNMU-V1.4_AUG-EV-PASAV3_0011110.1	1	-1.62977159515204	1.45447746695238	0	3.58734577863325	0	3.37089969722988	-0.72696647160843	-1.48923211967935	-2.94566449574335	-0.742053235118564	0.36269152714255	1.18045166324142	0.884783694981173	0.46988612753182	1.12654903124386	0	-0.6839886	0.06215657	-0.1983374
comp35843_c0_seq1	PSNMU-V1.4_AUG-EV-PASAV3_0115280.1	1	-1.61552597539803	0	2.48155339195328	3.57563879651938	1.29388028975854	2.38778685457287	-0.822490490769271	-0.162328452299423	0	0.259670423838186	0.728243756172358	0.854293506878749	0.749754470537683	0.917284569305341	1.02199456054901	-0.224701151219644	-0.2987157	-0.06530292	-0.1467696
comp36451_c0_seq2	PSNMU-V1.4_AUG-EV-PASAV3_0052360.1	1	0	2.37157316931254	0.844223415632905	3.54002301301462	0.715657066456425	3.41141138829042	-2.94662105925922	-1.4706410928935	-1.80496752290188	0	-0.0572937831007767	0.430371764552461	0.41489872836048	0.640700640940222	0.533141660803219	-0.63153671244854	0.4778978	0.1126648	-0.03680896
comp50821_c0_seq1	PSNMU-V1.4_AUG-EV-PASAV3_0057340.1	1	0	0	3.79779804901551	3.52895128438179	4.03701381318169	3.76839365708885	-3.12324173325763	-2.29666688898565	-3.35691106451356	-1.91884316615803	0.655965320628374	0.511887460895663	0.906664647110364	0.674278327036324	0.325986367985263	-1.18052384624685	0	-0.2219512	0.5048248
comp33094_c0_seq1	PSNMU-V1.4_AUG-EV-PASAV3_0017650.1	1	2.25520744237156	2.82668469639742	2.94585306682763	3.51904921164485	4.46363900185572	5.03642029997097	-0.799478353587014	-2.96997656418433	-3.36990019949591	-0.749799553026024	0.452536068760772	0.356711363282296	0.86498208153388	0.804273995053314	1.15491248772843	0	-0.1246864	-0.7597617	0.6629418
comp32204_c0_seq1	PSNMU-V1.4_AUG-EV-PASAV3_0069210.1	1	0	1.7951218040916	2.44586704972218	3.46352397702332	2.20743956098319	3.22446288350663	-1.31590373311449	-1.62993029621677	-0.450406820433722	-0.744465056679759	0.253781427306862	0.217514649998877	0.732027289733908	0.135365653211787	0.525664947369847	-0.0380481639878267	0	-0.3096865	0.7931704
comp21499_c1_seq1	PSNMU-V1.4_AUG-EV-PASAV3_0035240.1	1	1.65145808604679	1.80182342334487	3.28664745914585	3.43706100944705	3.94062898350521	4.09102723379611	-2.74594878643417	-3.71756970648334	-2.42099873236763	-1.62736192728995	0.93626169536088	1.25987980171941	1.16136671056855	1.43656759615121	1.29721627105551	-0.46206534244869	0	-0.6336142	0.3892564
comp15189_c0_seq1	PSNMU-V1.4_AUG-EV-PASAV3_0114970.1	1	1.63507408255768	1.44358394031775	3.60498031183587	3.41345376425805	2.21851482720401	2.02699842886732	-3.24994708420058	-2.27890072347892	-0.737930928864766	0.360493126348691	1.42066864683006	1.54275252515265	1.40798520268144	1.48656719506483	1.66689906124486	-1.74188706695114	-0.3176848	-0.6790407	0
comp25241_c0_seq1	PSNMU-V1.4_AUG-EV-PASAV3_0095540.1	1	0	1.34060610247426	2.61374590933992	3.39732266585926	2.63803214606897	3.42145671863102	-1.13655658521072	-0.236684837239076	-0.784685321185577	-1.75487579309006	1.51661724067679	1.54930308814063	1.95998280144428	1.83815810865462	1.64710902685594	-0.0793674946976779	0.05653362	0	-0.479487
comp23806_c0_seq1	PSNMU-V1.4_AUG-EV-PASAV3_0013880.1	1	2.24638572347036	2.20543084072351	3.43255963654513	3.39157304778184	3.2346006162225	3.19361842897109	-0.477654540920768	-0.919607892131146	-0.692353731099185	-1.80347709770745	1.50752868802991	1.93719487440705	1.75739735166708	1.71887326402196	1.57507517284963	-0.360269995392171	0	-0.004919163	0.7622371
comp50409_c0_seq1	PSNMU-V1.4_AUG-EV-PASAV3_0004620.1	1	0	1.64774973073995	1.11546880420505	3.38552386007755	1.34644549540327	3.61625017863283	-2.13156448283206	-3.60308469631475	-4.02438830795484	-1.6795610809904	0.179537838125319	0.582983122773864	0.195005398197218	0	0.374332597718547	-0.476461836159969	0.2665306	0.001174319	-0.1536492
comp26183_c0_seq1	PSNMU-V1.4_AUG-EV-PASAV3_0101620.1	1	0	3.22582457708136	0	3.37933710118203	0.824596702808008	4.29117695970541	-0.746979496344169	-1.1894841208883	-0.498188867522515	-0.482734980926842	0.804412822295162	0.649614000083981	0.788488827164877	0.592742557290784	0.66915358041052	0	-0.2008682	-0.08100501	0.4724984
comp41298_c0_seq2	PSNMU-V1.4_AUG-EV-PASAV3_0071280.1	1	1.33336478659707	2.34690219763592	2.35426388610311	3.36803722764924	1.80589669098757	2.81961953800264	-3.20388449412176	-1.17074371452786	-0.317665347220186	-0.24385717635929	0.598366794266544	0.949083648853654	0.929659156479786	0.646974752664853	0.81923810218638	-0.540392073572061	0	-0.1797322	0.523206
comp13200_c0_seq1	PSNMU-V1.4_AUG-EV-PASAV3_0101930.1	1	0	2.30271746101739	0.972220661979389	3.3345894471149	2.16075873025357	4.52247589691575	-2.88739831484367	-3.09349638499261	-0.767417277384713	-2.07558857743229	1.19552934227351	1.50372589754952	1.59572501327092	1.65836688091868	1.88173673720834	-0.198890261740349	0.3701898	-0.3447171	0
comp37225_c0_seq1	PSNMU-V1.4_AUG-EV-PASAV3_0112240.1	1	1.18110559069368	1.38651542619575	3.11637022786904	3.32187225396618	2.80661931026432	3.0120970877768	-0.917857338563117	-0.999450242387057	-0.879542471028876	-0.720923786613774	0.55180053001685	0.530684663138203	0.574416283978804	0.595910141966378	0.612529013555747	-0.632878351658959	0	-0.6281038	0.1285235
comp14444_c1_seq1	PSNMU-V1.4_AUG-EV-PASAV3_0060300.1	1	0	0	3.12426377059488	3.32151798717621	1.16574303260081	1.36299720622656	-3.2857758487341	-1.7200570532183	0	-0.387082153709728	0.755120394252724	0.626323895631955	0.889230121538085	1.08044713650675	1.4918701437626	-1.09208412146535	0.1362934	-0.9452501	-0.5800577
comp12546_c0_seq1	PSNMU-V1.4_AUG-EV-PASAV3_0039210.1	1	1.09752786550044	2.93265396465335	1.4759759491619	3.31308112383892	1.63412384639158	3.47079116987569	-2.05881781845867	-1.9541513567078	-2.22794929218774	-0.427854774398894	0.839963703351381	0.878649275082869	0.710129994730783	-0.102062204813255	0.329213615297117	0	0.9204263	-0.2970672	0.5082968
comp55502_c0_seq1	PSNMU-V1.4_AUG-EV-PASAV3_0040810.1	1	-1.60014492591642	1.23750516228646	0	3.31054588241763	0	2.69926208513557	-2.990737606703	-1.45860836673002	-0.87189885419131	-0.625013633175453	0	0.428806349754173	0.126355168729401	-0.139786107734645	0.158631665024948	-0.4484059	0.2689523	0.2385885	1.087242
comp12529_c0_seq1	PSNMU-V1.4_AUG-EV-PASAV3_0034550.1	1	0	1.42590942281574	1.61198276191939	3.28926821556083	2.24494351918589	3.92174690767269	-1.92023906982714	-1.5602876173997	-0.700861941677574	-0.50966727923023	0.00483130029103762	0.0120624576845625	0.00650328107269438	0.0890588421433254	0.533667250583964	0	-0.8063347	0.250787	-0.2507135
comp23638_c0_seq1	PSNMU-V1.4_AUG-EV-PASAV3_0033310.1	1	1.57742908446646	1.38164167571673	3.46785834719355	3.272037389907	1.83532217554245	1.63951191335526	-0.514088413973508	-0.776132924973957	-0.537389497837853	1.22645074335722	4.12457393955493	3.93599871983826	3.9127292807946	3.47248919249583	3.22649438392336	-0.922857394187819	-0.2788074	0	-0.167
comp48356_c8_seq1	PSNMU-V1.4_AUG-EV-PASAV3_0108610.1	1	0	1.28229958775402	2.55217603469553	3.26218080951616	3.89414068555856	4.60380977084539	-1.92792052226148	-1.52904648609918	-1.21718649872521	-1.320478671973	0.0871003097673668	-0.000661027251915414	0	-0.14655070494184	0.143277998584903	0.224932086531441	0.1523105	0.4100375	0.06492737
comp50647_c0_seq1	PSNMU-V1.4_AUG-EV-PASAV3_0103850.1	1	0	1.85783093196174	1.66309459030948	3.25512182732093	0.913050749008693	2.50497158505171	-1.91439605481995	-2.98437675342325	-2.13358968459856	-1.21640087782309	0.0331476442583645	0	0.54961297278335	0.289393463195785	0.144927778228682	-0.811264696382262	0.2893898	-0.7565783	0.3360167
comp21448_c0_seq1	PSNMU-V1.4_AUG-EV-PASAV3_0108080.1	1	0	1.26609720108689	1.82503519026355	3.24831348076782	2.585568321741	4.00881029194726	-2.54938542497399	-3.07876616540645	-3.43911243806604	-3.07592230458791	0	0.481984862483869	0.607682224206156	0.216117685051955	0.535704513514045	-1.15362380536672	0.1599172	-0.9643966	0.5238475
comp46088_c0_seq1	PSNMU-V1.4_AUG-EV-PASAV3_0013890.1	1	1.62997191870112	2.61604334526352	2.23631489388065	3.22469918695854	3.96626402388808	4.95409817157476	-1.10529734461389	-1.81004228408658	-1.85767281718023	-1.77435153891184	0.217890976053607	0.327112905368619	0	-0.156539195552314	0.332065824034891	0.323548994582469	0.4225224	0.08827161	-0.1854926
comp49973_c0_seq1	PSNMU-V1.4_AUG-EV-PASAV3_0021010.1	1	2.42714278540993	1.88731940987127	3.7495383711231	3.20946518867319	3.15529178873988	2.61527415368186	-3.45060691584673	-3.84238235221862	-2.02738138871003	-1.22833513612202	1.43649600129195	1.67082109931144	1.55707159713459	1.48793070828556	1.7323331473133	-0.0995979927344912	0	-0.2415623	0.8104092
comp27586_c0_seq1	PSNMU-V1.4_AUG-EV-PASAV3_0003470.1	1	0	0	2.70633356948355	3.18997471039616	1.22900087961335	1.71261379621577	-0.921998707481794	-1.16705557934644	-0.715690625103082	0.0157312553272764	0.884245613607964	0.672196434572935	0.316325019615231	0.411729447640173	-0.00135960140351976	0.248762281179992	0	-0.2671058	-0.03578676
comp28968_c0_seq1	PSNMU-V1.4_AUG-EV-PASAV3_0039250.1	1	1.54679186938126	2.01675471048222	2.71379747717635	3.18393083509894	2.55839743683665	3.02849209732766	-3.8433896747183	-3.02871860327507	-3.15526369501691	-2.01802741954566	1.0363742826074	1.02988010391198	1.34265560537827	1.01978341528733	1.37002815700056	-0.110544071457464	0	-0.6065893	0.8200694
comp49684_c0_seq1	PSNMU-V1.4_AUG-EV-PASAV3_0027710.1	1	-1.54426433012369	1.90091782203512	0	3.1540191691686	-0.474810925910608	2.97067072231203	-1.09617063640709	-2.18629140617714	-1.5125347220338	-0.291412136203896	0.00241983624444408	0.213525980327088	-0.031274533898781	0.0632510623846638	0.52052755730262	-0.381051302164953	0.3757806	0	0.4041391
comp21403_c1_seq2	PSNMU-V1.4_AUG-EV-PASAV3_0023830.1	1	0	1.5597671621014	1.80968013390802	3.14407094786035	1.29649442991864	2.63086925289147	-1.18779086829102	-0.89351767361393	-0.827841970869283	-0.598247705750891	0.522663995643024	0.473629264754619	0.119269804753257	0.504740906796775	0.453334685201831	0.474908104798597	-0.1999302	-0.2263738	0
comp45271_c0_seq6	PSNMU-V1.4_AUG-EV-PASAV3_0093570.1	1	0	0	1.75257828501554	3.13782962826949	1.57932173340686	2.96452166944581	-1.48872569257043	-1.67981444998177	-0.303269773699077	-0.942004222780918	1.06630332266988	0.974954947309604	1.53174485629155	0.917043842074625	1.24622720108073	-0.173329133096015	0.1325281	0	-0.5127231
comp41398_c1_seq1	PSNMU-V1.4_AUG-EV-PASAV3_0101480.1	1	0	2.11975762052087	1.31246696270087	3.13018284506482	3.13105175502261	4.94812460805955	-1.53252020961017	-3.02076910679344	-4.06197184699629	-2.06575926178084	0.508319204897419	0.708876832400915	0.873477305047106	0.191582123107089	1.15327126938324	-0.855218786254664	0.01093197	-0.3930057	0
comp25378_c1_seq1	PSNMU-V1.4_AUG-EV-PASAV3_0061370.1	1	0	2.60981867767651	0.945855245795547	3.12563308589676	0.709084938663313	2.88885650210712	-2.47991098127346	-1.28618372977241	-0.387137455220523	-0.526070634185709	0.601289940458203	0.503457649015965	-0.152622622731811	0.0859484435507669	0.222938293853289	-0.10362999652609	0.8555155	0	0.9272362
comp50423_c0_seq1	PSNMU-V1.4_AUG-EV-PASAV3_0052820.1	1	0	0	3.07047336032444	3.10806653335463	5.03527197379376	5.07281478599946	-3.00412714015118	-3.8919373359649	-4.34645608869104	-2.28206084249103	0.492554314853519	0.671614900541026	0.897981824072069	0.539921716561971	0.749351736984794	-1.0876406566158	0	-0.4394104	0.4105621
comp21713_c0_seq1	PSNMU-V1.4_AUG-EV-PASAV3_0040210.1	1	6.34530971784268	3.19555825650642	6.25126300317901	3.10073148798999	6.35300158372156	3.20264051604057	-0.748809604583041	-1.91845285832856	-1.14985606562067	-0.739300853188235	0	0.385667207600694	0.142400906348016	0.0158006812079252	0.148192337704119	-0.233812074230839	-0.384542	0.3024365	0.8749892
comp50491_c0_seq1	PSNMU-V1.4_AUG-EV-PASAV3_0088360.1	1	-0.874247832561129	0	1.9587763451661	3.08670662540736	1.99313263010137	3.12104900395966	-1.81115136006616	-4.22712796869558	-3.45687441582232	-2.72378195119268	0.22470365709684	0.727566447841381	0.748243909992031	0.905388468140679	0.977125011876857	-0.485098839257655	0.3504373	-0.8885729	0
comp12899_c0_seq1	PSNMU-V1.4_AUG-EV-PASAV3_0103970.1	1	-0.700879650479035	0	2.08291071850837	3.07719263420576	0.519636043796698	1.51390124011108	-2.09318321145137	-2.58972892489881	-2.0121965151518	-0.30615054435019	1.06168588506372	1.28662223414488	1.23891127573712	1.58500905110142	1.42955790728715	-0.18385886360091	0	-0.8384869	0.3621481
comp11783_c0_seq1	PSNMU-V1.4_AUG-EV-PASAV3_0112590.1	1	0	0	2.21999263779462	3.0564811914589	3.92850426777401	4.76484789052499	-2.19981119612541	-4.35831303827986	-4.83106319246293	-3.47304867646993	0	0.168632158600417	0.243604326759463	0.0841383140150054	0.755649419338347	-0.585199049036099	0.6301492	-0.7327521	0.1021439
comp22639_c0_seq1	PSNMU-V1.4_AUG-EV-PASAV3_0042130.1	1	1.39505495579114	1.71709549821316	2.73228422722953	3.05464701975256	2.06218022739162	2.38447715739067	-3.02813082393789	-1.18543135520735	-1.08839479524283	-1.34579224811657	1.33215176738067	1.04119278474036	1.58054471675649	1.29921633014883	1.12821855984437	-0.438282807392252	1.179034	-0.3812108	0
comp46254_c2_seq1	PSNMU-V1.4_AUG-EV-PASAV3_0042130.1	1	1.39505495579114	1.71709549821316	2.73228422722953	3.05464701975256	2.06218022739162	2.38447715739067	-0.958700709549124	-1.03384812428715	-0.906963471385295	-0.335282731449763	0	0.455742511169457	0.193874596050088	-0.0916025420855426	0.453870677278472	0.0633390230870905	-0.2579328	0.004754903	0.3000551
comp26366_c0_seq1	PSNMU-V1.4_AUG-EV-PASAV3_0009260.1	1	-2.78890100950758	0	0	3.05099288428399	0	2.01861938242766	-1.4991514070755	-1.0096536640257	-0.782036411896367	0	0.299789524466465	0.324560118579077	0.684873263648382	0.641839015320198	0.816148565574694	0.199921680014636	-0.3921743	-0.4430801	-0.3048799
comp50412_c0_seq1	PSNMU-V1.4_AUG-EV-PASAV3_0005470.1	1	-1.30839089298603	1.9418423868698	0	3.0397806816936	0	3.30136687805622	-1.30926054578853	-1.84972897496115	-0.701020144899985	-0.0564704523881119	0.0612641930794773	0.398182973504579	0.272908088832631	0.1613733171297	0.476945931423263	-0.559810707391398	0.1620141	0	-0.4903413
comp36116_c0_seq1	PSNMU-V1.4_AUG-EV-PASAV3_0093490.1	1	2.63165597757507	3.12872508531474	2.5401112047834	3.03719389395296	2.39104470801263	2.88812451056187	-0.0124345643112935	-0.0305679019810121	0	0.215938667431676	0.250049506383272	0.541211094361156	0.491298439253551	0.462863298286541	0.709773084070493	-0.862154247556914	-0.1791729	-0.6516906	-0.2371494
comp36217_c0_seq2	PSNMU-V1.4_AUG-EV-PASAV3_0000070.1	1	0	0	2.82684872570951	3.0332113080886	1.36053830359432	1.56690013070418	0	-0.707970755668442	-0.269705968324625	-1.15916545339777	0.314745330144333	0.345209285419505	0.459719234797289	0.0474138229699008	0.0800550727753073	-0.12435712757721	-0.07674856	-0.3760152	0.0009507643
comp14373_c0_seq1	PSNMU-V1.4_AUG-EV-PASAV3_0053430.1	1	0	0.723735462192609	2.15882545099966	3.0225874176972	0.759568862686366	1.6233146418772	-2.7550129229077	-2.63513506731101	-2.95255424480892	-3.37306349554932	0.305975493154066	0.251781093604841	0.710021783421769	0	0.699747460979673	-0.715267591324015	0.2836817	-1.109772	0.9253919
comp32884_c0_seq2	PSNMU-V1.4_AUG-EV-PASAV3_0033020.1	1	0	1.1538509396746	2.44695268110759	3.02169821645381	3.01458616383793	3.58926456149945	-1.85275938006009	-2.40282816549885	-1.49478988018039	-0.702512130938607	1.28950470849953	1.47101736400341	1.89104902548639	1.34008612043181	2.08316065704493	0	0.4504218	-0.3729021	-0.4292637
comp50438_c0_seq1	PSNMU-V1.4_AUG-EV-PASAV3_0053020.1	1	-2.0723860256061	0	2.44701481456799	3.01761690593763	2.72368417404068	3.29404985796858	-2.40147034730666	-4.06557022530738	-4.53042150601831	-1.87297523371767	0.323640381107551	0.242726664724455	0.662648953510716	0.802121229334216	0.6424950664863	-0.507863588129595	0.4839062	-1.102058	0
comp14356_c0_seq1	PSNMU-V1.4_AUG-EV-PASAV3_0025470.1	1	1.64042302847322	2.66118543259939	1.9938547561431	3.01621470447	2.60409093451902	3.62608444683005	-3.46332951950124	-2.41383528251423	-0.364249801530516	0.612690941413674	1.26810652666534	1.53824753881253	1.72461306907919	1.60063951524317	1.83843135098355	-0.413321853346242	-2.473687	-0.5572368	0
comp33164_c0_seq1	PSNMU-V1.4_AUG-EV-PASAV3_0044520.1	1	0	0	2.57800171295378	2.99943494844271	3.68045085369877	4.10129542893546	0.201187223801008	-2.01876804628512	-2.23632181954787	-0.697731642630756	0.169373094462314	0.533722772783712	0.560153251601975	0.45919309617117	0.793291014221199	-0.822224589999856	0	-0.6846434	-0.8468822
comp33164_c1_seq1	PSNMU-V1.4_AUG-EV-PASAV3_0044520.1	1	0	0	2.57800171295378	2.99943494844271	3.68045085369877	4.10129542893546	-1.25296465187356	-0.245295783341001	-1.39521492821924	-0.478656950467302	1.10161734555561	1.37317888228584	1.71945958480984	1.06936840539386	1.51345137810449	-0.0806882168798499	-0.8375422	0	1.092276
comp13363_c0_seq1	PSNMU-V1.4_AUG-EV-PASAV3_0043290.1	1	1.22691608594306	1.32048469537518	2.89936142241448	2.99297948519454	2.30040611788461	2.3940129234625	-1.16842868061274	-0.277164461559218	-0.533989295027515	-0.562802614055059	0.171100244040442	0.381175857348765	0.107793098508472	0	0.0577914064289136	0.0230776445015994	0.4478654	-0.3857292	-0.4659941
comp50461_c0_seq1	PSNMU-V1.4_AUG-EV-PASAV3_0064610.1	1	-1.25727814479072	1.58418811538887	0	2.98495801738438	0	2.74740721532162	-0.603593037476973	-1.06055299670549	-0.500609085397848	0.0345506427285969	0	0.524333113479557	0.316254085822678	0.150846619191251	0.395096269919554	-0.29348867568498	-0.2204979	-0.1912312	0.3562663
comp12706_c0_seq1	PSNMU-V1.4_AUG-EV-PASAV3_0088050.1	1	-1.15139024425931	1.28949608974819	0.541461010486578	2.98246531378934	-0.732931323756084	1.7080489893562	-0.300504774310108	-1.6611544617804	-1.31639495652415	-0.147729378587474	0	0.558387557814488	0.32062842454391	0.17512543510966	0.703765102445509	-0.46855426723592	-0.02215621	0.1462626	0.5709109
comp16043_c0_seq1	PSNMU-V1.4_AUG-EV-PASAV3_0063210.1	1	0	1.95242839449477	1.34228634112153	2.97599701845021	1.64424720528135	3.27794976080857	-2.06479398115018	-1.73921839457451	-0.746656530533656	0	0.0926725498981487	0.0277455029485889	-0.266225770683617	0.149125616732729	0.439702840689428	-0.0485270911225211	-0.4758252	0.5432385	1.091383
comp45874_c0_seq1	PSNMU-V1.4_AUG-EV-PASAV3_0063210.1	1	0	1.95242839449477	1.34228634112153	2.97599701845021	1.64424720528135	3.27794976080857	-0.948912854669309	-0.356536043241281	0.335106990777332	0	-0.272373599774709	1.2969731359206	0.303309574022804	0.98033901873159	1.97660477573306	0.429139743009697	-0.8842565	-0.7716834	-1.532603
comp9628_c0_seq1	PSNMU-V1.4_AUG-EV-PASAV3_0058530.1	1	0.862633993266773	1.63220002479104	2.20392795454166	2.97385010025575	2.34235796819969	3.11219639410182	-2.57045559674582	-1.20555582691287	-2.01556681422391	-1.51537418370668	0.226095133780647	0.695859218852011	0.0748180462804253	0.00154258635627524	0.389940198253412	-0.02313155	-0.7292241	0	0.4045281
comp52084_c0_seq1	PSNMU-V1.4_AUG-EV-PASAV3_0081320.1	1	0	0	3.14698565588789	2.96239287205329	2.21225358696073	2.02771315774736	-2.75749326151687	-2.27251766088108	-1.23149961792116	-0.344127625602708	0.95081093330564	1.00135755481112	1.30794497631955	0.938874474331617	1.3240756157421	-1.30042599846495	0.1064891	-0.5055873	0
comp18412_c0_seq1	PSNMU-V1.4_AUG-EV-PASAV3_0125450.1	1	0	0	3.39425306170175	2.94154815839635	2.6333159431358	2.18063832555245	-1.65423601783701	-2.60577819798488	-2.37531074929907	-2.36402010437381	1.17358034498904	0.890074482522296	1.21106250266173	1.31901387756115	0.783401214639803	0	0.4039809	-0.6033129	-0.3099334
comp12493_c0_seq1	PSNMU-V1.4_AUG-EV-PASAV3_0092530.1	1	0	1.99302385376736	0.748623576758167	2.92695434954255	0.779429195776572	2.95764432133202	-1.63693253385554	-1.88599531849295	-0.844340415850618	-0.222626328893062	0.369184719442047	0.634334929037792	0	0.0875777432068681	0.122683846974984	-0.0611308352734907	0.7740399	-0.188508	0.3720912
comp48871_c0_seq1	PSNMU-V1.4_AUG-EV-PASAV3_0064210.1	1	2.74855348329828	3.65173733639778	2.02140702333204	2.9246728495292	1.75944895737149	2.66269763612401	0	-1.21918667581585	-0.910806839104968	-0.439116369651815	-0.0694539502247888	0.292190842934083	0.136804700364888	0.011705596626582	0.351145013931299	-0.445028915008489	0.0715893	-0.06208836	0.1840328
comp50568_c0_seq1	PSNMU-V1.4_AUG-EV-PASAV3_0079370.1	1	-2.02632928828748	1.88845734749294	-0.994683482936499	2.92144912011517	0	3.68632235048297	-0.843627335665771	-2.27007634421689	-2.25795402820081	-0.189165843161595	0.316285870859518	0.521990462277294	0.335611688475288	0.49172159516943	0.888210879809785	-0.349377324762216	0	-0.05965098	0.4613556
comp52750_c0_seq1	PSNMU-V1.4_AUG-EV-PASAV3_0070740.1	1	0	1.19110250307837	1.40274238795844	2.91366459216691	2.47067098548459	3.98134120061542	-2.190584061071	-2.09534075226848	-2.34310444253558	-1.12105270184453	0.0540322236204904	0.456550665896457	0	-0.21228300001118	0.0673409375911032	-0.0692667198356567	0.6595295	0.05903139	0.2774441
comp24552_c0_seq1	PSNMU-V1.4_AUG-EV-PASAV3_0109950.1	1	0	1.63999472859246	1.05311986244859	2.91094509045437	1.09184260442966	2.9495499014602	-0.808081010760662	-0.957266032361821	-0.488680014696897	-2.22289265931647	0.473764690479912	0.171178963630222	0.850023563902453	0.247818799946883	0.114230910006577	0	0.4202021	-0.09776845	-0.3980767
comp41257_c0_seq1	PSNMU-V1.4_AUG-EV-PASAV3_0018400.1	1	1.07605463914483	0	3.54185005904015	2.90283302333834	2.15487755054151	1.5159471889261	-0.867970729268245	-1.01404781317044	-0.975785644348433	0.0994727261270478	0.448100286241782	0.223122856386158	0.623330794696055	0.0934722187154362	0.531989272019007	-0.868747444344005	-0.3734322	-0.5019467	0
comp45471_c0_seq2	PSNMU-V1.4_AUG-EV-PASAV3_0079350.1	1	2.69444059780095	2.48621665914891	3.10581200206041	2.89758514795307	2.26934569837575	2.06111970313043	-1.73754539603539	-0.499864741005929	-0.526641699159887	-0.297921506466597	0.0267850759902526	0.161435137857207	0.189819535654449	-0.0177149687848566	0.021261534562143	0.369394020923039	0.1322121	-0.09779536	0
comp26749_c0_seq1	PSNMU-V1.4_AUG-EV-PASAV3_0014930.1	1	0	0.840647703001446	2.65081180457124	2.89606731016672	3.53369170737159	3.77893522667659	-0.254796009398198	-1.53829226534266	-0.0678736275426726	-0.748777539511899	0.619006600156681	0.0226052781421853	0.785723020990433	0.44655407361817	0.0300264165779591	0	-0.2557614	-0.3355756	0.5935077
comp46477_c0_seq3	PSNMU-V1.4_AUG-EV-PASAV3_0048360.1	1	-0.533007977432822	0.911491346319179	1.4391224370999	2.88384643223294	0.694447732204015	2.13912227955936	-1.86492394827894	0.23507798170742	-0.764027122969544	-0.239761074881748	1.54659090169383	1.79630912313666	2.02870340996781	1.66023524125327	2.16460090350138	-0.114219066766189	0	-0.576483	-1.203762
comp45528_c0_seq5	PSNMU-V1.4_AUG-EV-PASAV3_0088520.1	1	0	1.33937745198498	1.50594179439925	2.8820023397398	0.758334789274444	2.13428727351477	-1.85816420738449	-1.0090943017034	-0.639350528504957	-0.452864152776318	0.953706031040912	1.29908891397996	0.941135554015744	0.969625354036261	1.27835231386851	-0.769883785377863	0.5217255	-0.6123698	0
comp47428_c0_seq4	PSNMU-V1.4_AUG-EV-PASAV3_0053470.1	1	0	0	2.44872691509635	2.88047617074704	2.91278318532822	3.34449700542785	-1.60284598242306	-1.01192387497976	-0.960622026531393	0	0.888929294814778	0.697192193810459	1.22811651525496	1.19144146938206	1.27229882944232	-0.25082754379387	-0.5322019	-0.2351523	0.1467187
comp12876_c0_seq1	PSNMU-V1.4_AUG-EV-PASAV3_0011550.1	1	1.37768455743833	1.02320646519883	3.22909889436433	2.87451909480915	1.55985569561353	1.2053058342421	-1.88369738394178	-1.03890895355466	-0.326751086007775	-0.358474756614225	0.534530374966376	0.668596826333305	0.730763380745078	0.809108709708358	0.740677954518091	-0.307275470752021	-0.06346694	0	0.2782993
comp24700_c0_seq1	PSNMU-V1.4_AUG-EV-PASAV3_0001050.1	1	1.40929980407503	1.88030437539299	2.39400576832378	2.86554010419123	2.90890577199463	3.38030843733198	-1.83375805566325	-1.39826687803792	-0.931452017488386	-0.760207775448427	0.207306415532324	0.358003281866996	0.267058151806968	0	0.395271250804995	-0.413920573894156	0.3900682	-0.6519941	0.08687385
comp21879_c0_seq1	PSNMU-V1.4_AUG-EV-PASAV3_0075840.1	1	0	0	2.08468194680653	2.83621844246205	3.44231974248643	4.19366652945993	-1.60461393676532	-1.11802818852359	-1.39237114916778	-1.0522665370611	0.120522589442775	0.437837556377414	0.304035659786278	0.294617608448862	0.369947963646027	-1.04442015888135	0.09928378	-0.7972293	0
comp28459_c0_seq2	PSNMU-V1.4_AUG-EV-PASAV3_0047250.1	1	1.30526061040057	1.95572476429215	2.1682430283483	2.81875336686433	1.66696097747715	2.31746165495372	-2.57463348664838	-0.174873253625027	-0.445667236732218	0	0.805077199059106	1.30172434394054	1.07608548619848	1.23848561300978	1.51328010185603	-0.138430705724192	0.1583751	-0.8886412	-0.9769328
comp37104_c0_seq1	PSNMU-V1.4_AUG-EV-PASAV3_0013350.1	1	0	0.948766900039591	2.22301884288561	2.81190865556182	1.02181361742394	1.61068126397085	-2.90075588590467	-1.93057668108825	-2.05879300423269	-2.02032809348465	1.23826023977454	1.37203591166736	1.74394750388971	1.57241591198473	1.4948386401207	-0.276504427443522	-0.002515516	0	0.4106119
comp6897_c0_seq1	PSNMU-V1.4_AUG-EV-PASAV3_0067320.1	1	1.04686786050231	1.29448322162476	2.56258156709989	2.81020293888145	2.13677329541563	2.38439327381193	-1.8217957625039	-1.74021632792263	-1.43689345291559	-0.597688454748756	0.281020969695386	0.644792591586645	0.0461777272476986	0.370576194303869	0	0.4371373	-0.100181	-0.2719187	0.2808745
comp45197_c0_seq5	PSNMU-V1.4_AUG-EV-PASAV3_0107500.1	1	0	2.01436637564333	2.16123622949806	2.76948528191146	2.85206979712393	3.45957043919324	-0.37657664596956	-0.317079451706728	-0.470982115583381	-0.651122165277751	2.10531382336705	2.08454082559767	-0.641668033075355	0.199445852183399	1.5701826729559	2.56313580054952	-0.4726466	0	1.068399
comp51275_c0_seq1	PSNMU-V1.4_AUG-EV-PASAV3_0107500.1	1	0	2.01436637564333	2.16123622949806	2.76948528191146	2.85206979712393	3.45957043919324	-2.70565100066338	-1.53117862595258	-0.954761755341684	-1.02497283238666	-0.0774285858454427	0.451113203134907	0.296918138464881	0.242407984175001	0.396727778506653	0	0.156879	-0.2097538	0.6412256
comp39382_c0_seq1	PSNMU-V1.4_AUG-EV-PASAV3_0097980.1	1	1.38928211201744	1.86848968188649	2.28301334369965	2.76246458555132	1.39718992133317	1.87659658595966	-2.50191853584725	-1.71686943317485	0.252469918840905	-1.33805224239349	0	0.602965238329846	0.796131469345403	0.852383760380192	1.0697363113824	-0.950356904922873	0.01354616	-0.3733139	-0.005898288
comp51031_c0_seq1	PSNMU-V1.4_AUG-EV-PASAV3_0054280.1	1	0.504459981324512	1.07518640702481	2.19105022439811	2.76185335094917	1.08551166656278	1.65630047670113	-1.45371985423836	-3.37478434282116	-3.21294838914889	-0.785647363369582	0	0.271994621966958	0.346005109519978	0.331940919360093	0.378093426460199	0.105165046329409	-0.1348374	-0.279258	0.08095792
comp51770_c0_seq1	PSNMU-V1.4_AUG-EV-PASAV3_0088230.1	1	2.81197403288929	2.18422879727227	3.38942390780085	2.76151590104063	3.03166389855561	2.40379228862554	0.0772738805016626	-0.250869881255222	-0.233722100814727	0	0.851772323440445	0.959798244469727	1.14438787351666	0.712773605418839	0.767460929769895	-0.613794360652017	-1.373392	-0.8412845	-0.8918306
comp54460_c0_seq1	PSNMU-V1.4_AUG-EV-PASAV3_0067990.1	1	0	0.977877960753186	1.94571926379308	2.74529481990368	0.969846426666067	1.76941167256372	-1.51423686337002	-0.403113961041195	0.500475359929339	0	0.855654579706499	0.489502945769287	0.706821779137979	0.440620879755242	0.58745070338051	-2.143977	-0.6098385	-0.5983256	-0.4134772
comp14048_c0_seq1	PSNMU-V1.4_AUG-EV-PASAV3_0106440.1	1	-2.49564717861443	1.12615432270698	-0.879937613892815	2.74237522584428	-0.836989013391593	2.78520692029892	-0.218393017457659	-1.20023755215903	-1.22970353379902	-0.747207229208072	0.329996605117167	0.305037733532922	0.278149005544396	0.112653256266057	0.547079772016614	-0.130777134362869	-0.3457929	0	0.4373372
comp52378_c0_seq1	PSNMU-V1.4_AUG-EV-PASAV3_0005490.1	1	0	0.84026607543797	1.77940422644868	2.73769872730841	1.28085111748914	2.23910654540606	-2.06854128350568	-0.962839957619884	-2.09542847384402	-0.703959618032502	0.497163957178856	0.842040060255228	0.884947657580928	0.215287721356129	0.380222104609651	-0.620905714299716	-0.04879399	0	0.5199642
comp24776_c2_seq1	PSNMU-V1.4_AUG-EV-PASAV3_0079010.1	1	0	0	2.11366607152539	2.73627863661134	3.48852032940814	4.11089933413382	-1.54664688118572	-0.013669132289059	-1.6981641911143	-1.28081463906117	1.05523587528643	0.859630566255532	1.49155247984938	-0.045512144965782	1.73529063992267	0.235880242301353	0.5761535	0	-0.4929156
comp51351_c0_seq1	PSNMU-V1.4_AUG-EV-PASAV3_0079010.1	1	0	0	2.11366607152539	2.73627863661134	3.48852032940814	4.11089933413382	-1.18691377877657	-1.11469192649759	-1.29988575606267	-0.0764278993695728	0.776730300163797	0.52581475963441	0.888825422898422	1.14316689041961	1.42109664349784	0	-0.2985158	0.7826366	-0.04723728
comp31939_c0_seq2	PSNMU-V1.4_AUG-EV-PASAV3_0110490.1	1	0	0	0	2.71759193302351	0.978073149953842	3.07408480462963	0.45305452471493	-0.656884120210527	-0.637496118573037	-0.584047274796046	0.406093563841909	1.04062059907752	1.17916461675246	0.76284193057583	0.916370313267548	-0.635745407477993	-0.3835893	-0.568763	0
comp39459_c0_seq1	PSNMU-V1.4_AUG-EV-PASAV3_0076040.1	1	0	0	2.77629318803038	2.70887331145577	2.05222661466762	1.98482834211957	-2.20290216559608	-1.17994729660983	0.286459499901691	-0.100272194546934	0.94768859849695	1.28227719417976	1.20966833229644	1.23916732190252	1.1604113982877	-0.0258993189269985	-0.9357228	-0.2424396	0
comp11651_c0_seq1	PSNMU-V1.4_AUG-EV-PASAV3_0028460.1	1	2.01139191673354	1.17711378630964	3.53857905644627	2.70378063406452	2.31589094204045	1.48121569483156	-1.07560057299953	-2.51468724443113	-1.39122912811681	-0.823005988183019	0.284054188276251	0.349397476271485	0	0.355214991623201	0.404655583709062	-0.818031398426941	0.1398942	-0.9697488	0.4035755
comp33257_c0_seq1	PSNMU-V1.4_AUG-EV-PASAV3_0028460.1	1	2.01139191673354	1.17711378630964	3.53857905644627	2.70378063406452	2.31589094204045	1.48121569483156	-1.39488324652443	-1.33733739997679	-1.21979508961286	-1.09855383443907	0.381746210080248	0.248442596720241	0.331017225542116	0.153534014093373	0.363548915357629	0	-0.3482509	-0.08663163	0.4105695
comp42956_c0_seq1	PSNMU-V1.4_AUG-EV-PASAV3_0108100.1	1	0	0	2.76059709397844	2.70105180468508	1.12501951156881	1.06549146416488	-1.21927981706785	-0.718829330555719	0	0.0309016039709036	0.150308362495796	0.117530533540895	0.325641765508523	0.110066988809164	0.367347527532969	-1.24940725926584	-1.177137	-0.6502422	-0.1619022
comp12638_c0_seq1	PSNMU-V1.4_AUG-EV-PASAV3_0011250.1	1	0.818204017619491	0	2.80661230949661	2.70060014953735	2.55108801751919	2.44508501160351	-2.91502755683017	-2.76342866664205	-1.38908084187019	-1.51254045080631	0.840193145169077	1.30344578722198	1.46589380332005	1.51208207985862	1.32462519785727	-0.408006050675942	0	-0.4601711	0.239633
comp49704_c0_seq1	PSNMU-V1.4_AUG-EV-PASAV3_0026570.1	1	2.0952187335674	1.74932581076739	3.04206912967912	2.69617086654554	2.11151573191248	1.76561886710199	-0.70684724100744	-2.17422986874698	-0.414713893007245	-0.484866040340878	0.558622067113637	-0.0599399805855736	0.200221930832987	0.39648374607355	-0.205114722397095	0.197964178905209	0.1711917	0	0.04026739
comp50097_c0_seq1	PSNMU-V1.4_AUG-EV-PASAV3_0026570.1	1	2.0952187335674	1.74932581076739	3.04206912967912	2.69617086654554	2.11151573191248	1.76561886710199	-1.06985217305582	-1.32105480931708	-0.720859745695805	-0.413359358055494	0.338180990981904	0.0831662762383107	0.0118262168766075	-0.0433158207143185	-0.253692279110536	0	0.08323551	0.2573773	0.06871101
comp56713_c0_seq1	PSNMU-V1.4_AUG-EV-PASAV3_0081110.1	1	1.52524651305905	1.21693128723186	2.991420890894	2.68286717094853	2.27958713381934	1.97108879386276	-3.68335604226982	-3.51740024758746	-0.860289878149483	-0.941823186792084	0.652875388015532	0.67260779048641	0.903209768862456	0.386132852285862	0.975547441799217	-0.6361178	0	-0.6382343	0.3269617
comp32819_c0_seq1	PSNMU-V1.4_AUG-EV-PASAV3_0003890.1	1	0	0	0	2.6818260409425	2.99282877406494	5.04479977224836	-0.957837301532841	-0.888480538486528	-1.00907890569406	-0.229302622312749	0.0555199987782924	0.326233533631651	0.28712561554328	0.24982993929533	0.527571530819392	-0.327844290375571	-0.01503021	0	0.2281222
comp51406_c0_seq1	PSNMU-V1.4_AUG-EV-PASAV3_0098360.1	1	0	0	2.62184180734676	2.67075860649124	0.794208272519908	0.843130426272131	-1.37915917106735	-1.4839172608221	-0.208623581176258	-0.337112571060704	0.193677372768313	0.0373336119475232	-0.0316307159582054	0.00408650472777072	0.367374017741062	0	-0.4946372	0.1328666	0.221107
comp43319_c0_seq1	PSNMU-V1.4_AUG-EV-PASAV3_0110080.1	1	0	1.18663060495788	1.27938534570436	2.66518522974489	0.66007635758519	2.04585526564565	-0.861611101390523	-1.41591110633532	-1.46474618206521	-0.791348214382253	0.340974274764045	-0.0401917828509184	0	0.0582584877322301	0.310456712402736	0.430348988847392	-0.2099142	0.151095	0.312309
comp50362_c0_seq1	PSNMU-V1.4_AUG-EV-PASAV3_0083710.1	1	2.70172611386427	2.57862616777563	2.78390178414535	2.66079895880675	2.47043686539659	2.34733484138572	-1.41127928128292	-2.53627377609838	-1.73128924133309	-0.160468239735215	0.0573092455145048	0.116996950361416	-0.0338832675896201	0.18680848936322	0.412201094528494	0	0.06743082	-0.3824524	0.1513796
comp50111_c0_seq1	PSNMU-V1.4_AUG-EV-PASAV3_0055550.1	1	0	0.845458648099425	1.09894213208787	2.62731671220702	0.657378747375954	2.1856771126531	-1.16362355629385	-0.841217769836211	-0.089200530751012	-0.153768266614054	0.472723306914346	0.188305328405298	0.0404376799415642	0	0.254736269213939	-0.178326735509639	0.02360029	-0.02024459	0.4239112
comp44677_c0_seq1	PSNMU-V1.4_AUG-EV-PASAV3_0055590.1	1	-2.19043125143174	1.82909991289722	-1.39917491539397	2.62060993150989	-0.823215979815259	3.19651096781821	-0.741439532173926	-1.24638088471167	-0.854384451806117	5.63990896100819e-05	-0.0119573975447231	0.184400455950135	0.0972046734811123	0	0.289477733190674	-0.166746010388296	-0.1105885	0.4641735	0.6414179
comp84068_c0_seq1	PSNMU-V1.4_AUG-EV-PASAV3_0060410.1	1	0	0	2.82204884522781	2.61729855804586	1.21914311425716	1.01439514053356	1.00871896254193	-0.55689627795747	0.383831361930546	-0.468024930520427	1.04531146824157	0.271476615540912	1.28259986577286	1.32519989752886	0	-0.720551	-0.6639367	-0.003001996	-0.5989127
comp43955_c0_seq1	PSNMU-V1.4_AUG-EV-PASAV3_0084150.1	1	3.57464745891442	0	5.70954449461361	2.61692951591958	4.43240025594226	1.34035679906144	-2.15586797893797	-0.877490108744445	0.584449602016905	-0.734932881664078	1.14420595009669	1.81853395848384	2.0578652323093	2.01592813336158	1.59947390324473	0	-0.7280379	-0.5029283	-0.4854299
comp34864_c2_seq1	PSNMU-V1.4_AUG-EV-PASAV3_0020620.1	1	0	0	1.45025439351864	2.60999722374719	0.89752288338708	2.05717131143459	-1.22637900581475	-1.16509679627361	-1.02398288865823	-1.13916964284368	0.670609429675106	0.443024073959333	1.14637679277245	1.05148414523596	1.08726921205252	-1.4108378168353	0.02681401	0	-0.6093519
comp55343_c0_seq1	PSNMU-V1.4_AUG-EV-PASAV3_0020620.1	1	0	0	1.45025439351864	2.60999722374719	0.89752288338708	2.05717131143459	-0.705956697140358	-1.94572218607393	-0.89374470906557	0	0.802447087270836	1.28818435321212	1.50266194810915	1.08204955384869	1.76245861162692	-0.389388	-0.5051333	0.0776181	-0.07544678
comp35341_c0_seq2	PSNMU-V1.4_AUG-EV-PASAV3_0025170.1	1	0	0	2.10178865339458	2.60794899272939	3.60837353547782	4.11431660678407	-1.37159937633326	-0.847209553283392	-1.36751863109068	-1.15102221525511	0.133692352813998	0.34062054852329	0.442827867869442	0.529252079289009	0.522266393102701	-0.419308305423872	-0.5777811	0	0.3218358
comp13802_c0_seq1	PSNMU-V1.4_AUG-EV-PASAV3_0099170.1	1	0	1.50144659104026	1.51644904182998	2.59571430003368	1.37074793836456	2.44990069697664	-0.716408445895014	-0.671670383480747	-0.784308007170023	-0.591680463658744	0.920671988891112	1.2770416801534	0.894088119420115	0.0953290031849297	1.32319674057424	0.506056019090274	-0.7854698	0	-0.1384243
comp38082_c0_seq1	PSNMU-V1.4_AUG-EV-PASAV3_0099170.1	1	0	1.50144659104026	1.51644904182998	2.59571430003368	1.37074793836456	2.44990069697664	-0.218679137095442	0.373545018344918	-0.926030038721144	-0.253882454361349	0.704878797480428	0.503257348357629	2.97821334906575	0.0351830879292603	0.981719813010301	-0.24999311056176	0	-1.143383	-1.108263
comp50722_c0_seq1	PSNMU-V1.4_AUG-EV-PASAV3_0106220.1	1	0.834651427542983	2.18687843895951	1.23771159110797	2.59010316180271	1.43001388734432	2.78236852509507	-3.0233254498281	-1.47259488639248	-1.39377052802496	-1.38613657173624	0.996840314350093	0.313727682933842	0.707410332136214	0.351361507507347	0.311080935821741	0.529357397791069	0	-0.1753732	-0.2179501
comp24198_c0_seq1	PSNMU-V1.4_AUG-EV-PASAV3_0020710.1	1	-2.46936805032834	1.51860664088183	-1.41144927542766	2.5772678200758	-1.15009205203458	2.83845632228632	-0.86864271198152	-2.08716676434316	-3.13353671216366	-1.33731602301049	0.43935700527982	0.779406611932477	0.957618513280135	1.11815979017244	1.18032346741455	-0.744966601085582	0.3872336	-0.4603987	0
comp24198_c1_seq1	PSNMU-V1.4_AUG-EV-PASAV3_0020710.1	1	-2.46936805032834	1.51860664088183	-1.41144927542766	2.5772678200758	-1.15009205203458	2.83845632228632	-2.91753071503029	-0.970677304975887	-1.54988712974632	0	1.04374116453092	1.32328105456	1.06587187512372	1.1039728854581	1.4833152230273	-0.188872865001222	-0.4707825	-0.6427668	0.8639205
comp48274_c2_seq1	PSNMU-V1.4_AUG-EV-PASAV3_0026820.1	1	1.82204155992299	1.37812114447279	3.0157674462463	2.57182046277746	1.74563695866295	1.3016972680385	-3.55063844978391	-1.73946852055621	-0.797984385124326	-0.787863091078424	0.764491428456807	0.178869772433285	1.05569419841181	0.361173422970986	0.372190232599491	0	0.02400377	-0.1737609	-0.3371108
comp43437_c0_seq1	PSNMU-V1.4_AUG-EV-PASAV3_0052600.1	1	0.953786194885307	2.39727500959691	1.11745862320595	2.56125190065041	1.33433344764804	2.7780587389419	-1.55975149526478	-1.89743967260819	-0.556720691518506	-1.211569538951	0.336438351244711	0.00454732037714223	0.216984799573597	0.116914717258205	0.108726745099585	0.102179085853471	0	-0.2371727	-0.3178836
comp11698_c0_seq1	PSNMU-V1.4_AUG-EV-PASAV3_0019110.1	1	0	0	2.44236733080296	2.54647220862682	3.60746025335677	3.71149809536242	-4.01351064617097	-3.22364875990839	-2.14107037103682	-0.748411759858044	0.866414784106821	1.25836418664488	1.10792199426345	0.943514532461155	1.34830244475876	-0.319266644831736	0	-0.7381434	0.1818843
comp26918_c0_seq1	PSNMU-V1.4_AUG-EV-PASAV3_0106090.1	1	0.81480792681234	1.63252443048976	1.726333359543	2.54420407448333	1.33069756442279	2.14853526817667	-0.562353689972884	-0.729980197246938	-1.00358906910929	-0.826514429893367	0.428355928688126	0.513571442067541	0.969436666526634	0.456258658511076	0.548204982432495	-0.362755541083458	0.7912122	-0.3891771	0
comp23339_c0_seq1	PSNMU-V1.4_AUG-EV-PASAV3_0069560.1	1	0	1.27943239024379	1.39587800670267	2.54221893185275	0	1.20973927313754	0	-0.881114326778189	-1.02404298728776	-0.862656152179882	0.110339753451292	0.557851423165263	0.693045374770777	0.52679408129091	0.373274220924896	-0.50575724426128	0.3894294	-0.42953	-0.1882392
comp50450_c0_seq1	PSNMU-V1.4_AUG-EV-PASAV3_0072770.1	1	0	-1.11246022024722	3.88067761750854	2.50998781758204	2.0757241792722	0	0.445007864414992	-0.289709138421053	0.693469427284453	-0.25930494538566	1.08962115782975	0.857208174572206	0.858850878755834	0	0.976415622499638	-0.817334054622239	-0.2951574	-0.6235257	-0.7749822
comp54366_c0_seq1	PSNMU-V1.4_AUG-EV-PASAV3_0007940.1	1	-1.90470064728875	0	0.582398983918437	2.4917488286735	0	1.71634024448598	-2.25275439861845	-0.638159576578518	-0.845999907308646	-0.854921989687108	0.10665026098435	0.352181912749802	0.0246299675034427	0	-0.169722515895965	0.028251	0.3971434	0.09066319	-0.1737263
comp30643_c0_seq1	PSNMU-V1.4_AUG-EV-PASAV3_0117010.1	1	0	0	2.76759754311041	2.48942036787859	3.52900638097319	3.25085546451022	-3.7971284707752	-2.98809596192358	-2.35565295826927	-2.92041651394778	0.0149972739596347	0.0945217021874845	0.65558742451337	0.201415945903601	0.410143148725202	-1.34753182463393	0	-1.458383	0.121474
comp24531_c0_seq1	PSNMU-V1.4_AUG-EV-PASAV3_0039700.1	1	1.31135967740209	1.48264495296736	2.30843595725862	2.47976209508169	2.73609468545208	2.90740823880908	-0.461742843497327	-0.629516986495321	0.31436645287285	0.132960044932037	0.565935545596655	0	0.555196066048397	0.124571312776409	0.10972656557424	-0.534396003154091	-0.4667612	-0.6719902	-0.7448179
comp34341_c0_seq2	PSNMU-V1.4_AUG-EV-PASAV3_0063670.1	1	0	0.914365395661046	1.31467674115886	2.47109998656528	0.759913260292827	1.91632222922509	-1.13518939292055	-0.636541842181671	-0.0512963282949084	-0.345621768133476	0.200852060681228	0.141634927757291	0.0820577570366794	0.228502239566117	0	-0.400323785304455	-0.1777835	0.08715503	0.2755619
comp24153_c0_seq1	PSNMU-V1.4_AUG-EV-PASAV3_0004270.1	1	-0.426331543947476	2.0677446232057	0	2.46177658550292	-0.631370141384335	1.8628941778787	-1.23547536786202	-1.42660005635843	-1.12788817941569	-0.559240004294306	0.586658541685066	0.633586277328245	0.675302840288206	0.195970503713228	0.699981216037813	-0.24470578077479	0.3925522	-0.3812129	0
comp51828_c0_seq1	PSNMU-V1.4_AUG-EV-PASAV3_0016710.1	1	0	0	1.77820724716502	2.45845687965303	2.24684570449345	2.92693306780939	-3.0955247262124	-1.25848270628397	-3.31673567873301	-2.25076373064896	0.326061383754772	0	0.202449718392338	0.124645182769435	0.394841386752078	-0.622788785032124	-0.09191024	0.00947687	0.5248705
comp51668_c0_seq1	PSNMU-V1.4_AUG-EV-PASAV3_0091080.1	1	3.20396131875943	3.70876719230588	1.95099474032519	2.45586097766218	3.00129577511261	3.50614747673154	0	-0.464759042368936	0.0823851927645922	-0.905604164550781	0.374857511290127	0.0568896412064381	0.24083583346642	0.165391178515542	0.359961010289491	-0.772517370984414	-0.09436793	-0.8294717	-0.2495347
comp49748_c0_seq1	PSNMU-V1.4_AUG-EV-PASAV3_0035070.1	1	-2.02999547737905	0	1.08773485353476	2.44378017581112	3.20417729417201	4.55924831494317	-4.50914733365122	-4.33248283844239	-4.80476487069614	-3.28096071838622	0	0.800932067181848	0.639689087611657	0.929816616666529	0.564203844237295	-0.942404685499993	0.01274509	-0.7674567	0.2867575
comp43755_c0_seq2	PSNMU-V1.4_AUG-EV-PASAV3_0061600.1	1	0	1.49779101807199	1.35016173368984	2.43737224383345	0.757681753144598	1.84484620204729	-1.47016930982309	-0.558165020344014	-0.335963562363201	-0.554527423154514	0.525805404706541	-0.314331323313362	0.18007318832134	0.173668735064554	0.197601409956336	0	0.5470737	-0.0412493	0.4687582
comp34368_c0_seq1	PSNMU-V1.4_AUG-EV-PASAV3_0060120.1	1	0	0	1.44641604989873	2.43046159487458	2.17978471358344	3.16348644062719	-2.14798933054643	-1.40882084067261	-0.338672882485651	-0.465969491423706	0.985577689441525	0.965017635520505	1.04291143476251	0.809926660498174	0.941826310282568	-0.202795327110834	0.7265977	-0.08052965	0
comp9255_c0_seq1	PSNMU-V1.4_AUG-EV-PASAV3_0114220.1	1	2.84222513826082	2.40783283979238	2.85197429143941	2.41736655264158	2.3883873213992	1.95383173277402	-1.60219989604333	-1.53188237835075	-0.314232625938995	-1.91412713044499	0.28004813618444	0.836395011387565	0.434492580612384	0.150449552145633	0.360970360489325	0	-0.5069839	0.03702454	-0.1323707
comp49963_c0_seq1	PSNMU-V1.4_AUG-EV-PASAV3_0085780.1	1	-1.85460355567087	1.22318975716474	-0.676825444117928	2.4011931210037	-0.816883208489447	2.26108498173768	-0.552425604931534	-1.80818867015637	-0.578528005425019	0.00201186664558684	0.101256475523234	0.322296915966335	0.392710908918591	0.45329408420745	0.603132022531288	-0.28329380498274	-0.100113	-0.2853643	0
comp44329_c0_seq3	PSNMU-V1.4_AUG-EV-PASAV3_0029120.1	1	1.63386747940313	2.12111834789947	1.90847341945723	2.39574519820292	1.24782039775618	1.73508839440635	-0.419888206365406	-0.445689069881435	0.160536409116972	-0.0174259990984345	0.517724272641878	0.541586202132543	0.880731017776554	0.638969470278636	0.399942319074646	-0.745048590790504	-0.4125489	-0.3957293	0
comp54393_c0_seq1	PSNMU-V1.4_AUG-EV-PASAV3_0003720.1	1	0	0	2.51191908018591	2.38592443783311	2.41025879535953	2.28428127160397	-0.272068344089437	-1.14285767168348	-1.28420692989328	-0.549796414397034	0.717186220173344	0.347050061479051	0.591927476272673	0.429408823068237	0.547883960005973	-0.9684762	0.6964675	-0.7711672	0
comp54819_c0_seq1	PSNMU-V1.4_AUG-EV-PASAV3_0003720.1	1	0	0	2.51191908018591	2.38592443783311	2.41025879535953	2.28428127160397	-2.3194152805725	-2.20726100415333	-1.39783693164412	-0.143962605692439	0.576440224203674	0.558598908324042	0.825987451379998	0.637179779374157	0.869156361280156	-0.6990394	0.1888128	-1.266166	0
comp50012_c0_seq1	PSNMU-V1.4_AUG-EV-PASAV3_0090390.1	1	0	1.15626131127452	1.91702121509421	2.37935435946719	2.51292004743105	2.97513340147732	-4.63731055694564	-3.57962897288921	-4.93788341902303	-2.96050301485695	0.660671978012481	0.672611247624937	0.744991740283043	0.38226328055912	0.624477903304575	-1.58166414025107	0	-0.9646166	0.3233064
comp13790_c0_seq1	PSNMU-V1.4_AUG-EV-PASAV3_0007240.1	1	0	1.24123692744451	1.26858300116493	2.37849553534514	0.972517807621825	2.08237408860832	-0.368855512760314	-2.21151021579966	-1.39745040876085	-0.353141352523062	1.23949989232219	1.38741826129637	1.39333510709867	1.1060325579737	1.18929223209167	0	0.2374342	-0.2563908	-0.01878995
comp23349_c0_seq1	PSNMU-V1.4_AUG-EV-PASAV3_0086990.1	1	-0.740880919817925	0	1.12392134639706	2.36126916815673	0	1.47809257325793	-0.462522267564897	-0.17036763100678	-0.0394083202933757	-0.0306406167931899	0.573975238566584	1.02139940478256	1.1767709442688	0.781051011529301	1.05284716168483	0	-0.2676327	-0.7441771	0.2477918
comp49727_c0_seq1	PSNMU-V1.4_AUG-EV-PASAV3_0039120.1	1	-2.05804458943975	-1.81537474502782	2.11473240544418	2.35739872100914	0	0	-0.144752013618405	-0.724339710996583	-0.594185521655776	-0.542801747328813	0	0.34756229219804	0.583844152185508	0.221700825502923	0.750249782539823	0.00291532782186543	0.2614	-0.5019861	-0.5005915
comp48348_c5_seq1	PSNMU-V1.4_AUG-EV-PASAV3_0040540.1	1	0.817306569293431	0.753644484689191	2.41790222596932	2.35423263926276	1.42528179590701	1.36161486761731	-2.4375398928673	-1.58597487051582	-0.911829548024832	-1.03540161318345	0.767217239629661	0.817439263591334	0.765117850829126	0.602510439511293	0.602659885708191	0.296641704108877	0	-0.4514926	-0.04182389
comp40801_c0_seq3	PSNMU-V1.4_AUG-EV-PASAV3_0004360.1	1	-2.63773014371567	1.111711668043	-1.40143431156529	2.34848011715163	-2.05805787998881	1.69175593208929	-1.32512788772049	-0.979641017348585	-0.579187349023467	0	0.365174692978935	0.637818878659716	0.819654993194695	0.12364190040578	0.605166349484842	-0.436305389583584	-0.1169696	-0.4015477	0.4442228
comp50872_c0_seq1	PSNMU-V1.4_AUG-EV-PASAV3_0028990.1	1	0	0	1.62784450568122	2.33221521672489	2.18931300323176	2.89351412762699	-1.14683934860751	-1.48696565148638	-0.524961669988862	0.0119610356045374	0.0883225582242755	0.525923501473114	0.142787068196554	0.330558062103078	0.495698316383329	-1.16762272442681	-0.6984092	-0.5714469	0
comp50430_c0_seq1	PSNMU-V1.4_AUG-EV-PASAV3_0050410.1	1	-2.05243958007169	0.801571096034475	0	2.32968944703362	0	2.35026536797623	-0.598581233308733	-1.44810968259429	-1.3817326173746	-0.479822804832369	0.0229825440158606	0.212641252147245	0.238641492992166	0.149341555610556	0.417569457800456	-0.331681420678722	0	0.1671167	-0.1111965
comp28947_c0_seq1	PSNMU-V1.4_AUG-EV-PASAV3_0031650.1	1	0	0	1.95667841636206	2.32543158465311	1.54240312212959	1.91112141752088	-1.13492012646625	-0.950757104100513	-0.863536263832221	-0.569378530345295	0.440621562186803	0.415826253021112	0.301665858659073	0.787494118697836	0.0858343204590222	0	0.2431337	-0.5094003	-0.3853889
comp13040_c0_seq1	PSNMU-V1.4_AUG-EV-PASAV3_0121470.1	1	2.16258075668394	2.11642832087326	2.36065936987039	2.3145034407976	1.67066589570818	1.62451314938231	-2.09802651674289	-1.4653953954603	-1.62484326396972	-1.18185548991257	0.211885956721266	0.233325580092142	0.120936948234686	0	0.0458103795668308	-0.523068441166339	1.819433	0.6036169	-0.36612
comp51289_c0_seq1	PSNMU-V1.4_AUG-EV-PASAV3_0109080.1	1	0	0.904306760004948	1.83572329248865	2.30475998601344	1.52128345567526	1.99029691771884	-3.23713261232086	-1.28482016792832	-0.90726893364238	-0.825131278938556	0	0.0197667893669964	0.431200403277134	-0.00333568964625375	0.309869489233556	-0.150098720341697	0.4336474	0.2487907	0.09434083
comp46573_c0_seq3	PSNMU-V1.4_AUG-EV-PASAV3_0023000.1	1	0	1.17105965440721	1.47661220930363	2.30434961287739	0	1.37650898088831	-0.898843020149425	-0.955659268206529	-0.130105804393051	-0.369777277557904	0.246724519375851	0	0.531831263596058	0.316420737101763	0.141922340730268	-0.326120233310698	-0.114833	0.0107288	0.1221717
comp47940_c7_seq1	PSNMU-V1.4_AUG-EV-PASAV3_0090680.1	1	-1.66793245209724	1.77928655060048	-1.14695267781779	2.30030876065019	-1.09366184248981	2.3535901761239	-1.23978986027432	-2.40553201874641	-1.76284304809578	-0.661217383030682	0	0.239474245694955	0.113460520204368	-0.175773814892205	0.333750973279226	-0.29498785831559	0.174535	0.1360237	0.4116503
comp51227_c0_seq1	PSNMU-V1.4_AUG-EV-PASAV3_0106810.1	1	0	1.59980675352202	1.99188860061077	2.29810525552935	3.23224024410722	3.53807953802283	-0.882543887318978	0.0993257541032428	-0.982610804414821	-1.16707456814673	0.912525504160371	1.04165455043907	1.28377317368583	1.87391852448425	1.42916824166547	-0.619907492668138	-0.08553826	0	-0.2523361
comp14755_c0_seq1	PSNMU-V1.4_AUG-EV-PASAV3_0075910.1	1	1.26285080875109	2.10681478918345	1.4375129842123	2.28172427926218	1.59814028282365	2.44229587983346	-1.34652907246711	-1.08779497291246	-2.98677275354773	-1.50524275561354	0.728406431218462	1.02877365662968	1.15423415996213	0.803097539194604	0.798467859425005	-0.687935673815713	0.4637399	-1.289483	0
comp35780_c0_seq1	PSNMU-V1.4_AUG-EV-PASAV3_0077500.1	1	2.1868563420812	1.77746343398485	2.67379837423336	2.26419267263869	2.96800961133641	2.55844598278599	-0.170918401499138	-1.6105202525584	0.0755860076600374	-0.210789990600785	0.728608116903962	1.30140356363972	1.5108835298122	0.808488202477598	1.10256369523775	0	-0.4793125	-0.2996755	-0.06758733
comp21951_c0_seq2	PSNMU-V1.4_AUG-EV-PASAV3_0089680.1	1	0	1.26089447111678	1.3231804626159	2.26166814637073	0	0.97818932870362	-0.477135866872386	-0.454071086640094	-0.510521590908787	-0.332183563292079	0.39648818771463	0.51651706494218	0.540975834264477	0.217075289317695	0.980620578761533	0	-0.117833	0.04065682	-0.4770491
comp42415_c0_seq2	PSNMU-V1.4_AUG-EV-PASAV3_0089680.1	1	0	1.26089447111678	1.3231804626159	2.26166814637073	0	0.97818932870362	-2.57785386096524	-1.46033231899423	-0.527423207980558	-0.908586272233215	0.3853830952521	0	0.301113456676489	0.425876251518318	0.375040713336411	-0.0511822915528803	-0.3890511	0.1019643	0.1396431
comp40736_c0_seq2	PSNMU-V1.4_AUG-EV-PASAV3_0125390.1	1	0	1.97290738272641	0	2.26112367261647	-1.48205669529172	0.484147429011702	-0.268503734718137	-1.92849526915827	-0.530102862022892	-0.538959923652704	0.422374913069722	-0.023435340683994	0.214653164289078	0.125039729240154	-0.392332406140339	0.42549136030022	0	0.160944	0.4568507
comp34864_c1_seq1	PSNMU-V1.4_AUG-EV-PASAV3_0113820.1	1	0.549159986538188	1.49545785248243	1.30292419890724	2.24929186960366	0.869365151355727	1.81571818829838	-1.26956330800376	-0.873047459076976	-2.29012619225321	-0.809847027486621	0.32999503425849	0	-0.0433843258076756	-0.307831523468115	0.0378500461764704	0.0202068539762674	0.06478024	0.1667591	0.2947802
comp11485_c0_seq1	PSNMU-V1.4_AUG-EV-PASAV3_0121160.1	1	1.04763258788716	0.82124465720301	2.45632375968126	2.22991797648485	1.48465663794334	1.25825593789244	-2.84480572282679	-4.80613694800724	-2.55622733042071	-1.41279781225867	0.867738608459796	1.08368499822929	1.05968265896167	1.11532635583546	1.21894628507285	-0.117483501564159	-0.1020124	0	0.5403146
comp54444_c0_seq1	PSNMU-V1.4_AUG-EV-PASAV3_0083820.1	1	-0.832523333034518	0	1.72323797456013	2.22050468824366	1.15461244465721	1.65187459108434	-0.54010400977308	-0.503757442315974	-0.594544562794321	-0.0043454632592379	1.02298866790687	0.788219273923625	1.54470747465457	0.381497206556606	0.856246949508014	0	-0.5954677	0.04747432	-0.5399655
comp50003_c0_seq1	PSNMU-V1.4_AUG-EV-PASAV3_0104180.1	1	0	0	1.51367526136199	2.21616300807416	4.11086002260347	4.8129697419333	-4.02820269591396	-3.22634481941629	-2.10912614833343	-2.30692077057008	0	0.425696983008806	0.805838612297692	0.419329751039194	0.642346305581944	-0.252052062025988	0.6649731	-0.07906621	1.116283
comp43711_c0_seq1	PSNMU-V1.4_AUG-EV-PASAV3_0044040.1	1	1.9936296061516	1.73366936845082	2.46146038895473	2.2014730610844	2.13627842588299	1.87629756304801	-2.87418693870388	-3.47168871917386	-2.92007344660849	-4.23189924372007	0.319420626145098	0.931989340914395	0.851344074503116	1.31886987271855	0.922250842102988	-0.406652440214282	0	-0.5053024	0.2351302
comp14189_c0_seq1	PSNMU-V1.4_AUG-EV-PASAV3_0092360.1	1	-0.844141783853501	0	1.25512040642388	2.20115361762184	0.555055097027523	1.50107655036253	-0.953514509614248	-1.71294819714731	-0.597948155566234	0	0.125693114548262	0.266935126960615	0.33021466267167	0.173449603612395	0.382487169869149	-0.353889583267334	-0.1604835	-0.3476172	0.08712502
comp74029_c0_seq1	PSNMU-V1.4_AUG-EV-PASAV3_0092360.1	1	-0.844141783853501	0	1.25512040642388	2.20115361762184	0.555055097027523	1.50107655036253	2.13632723849408	0.0212695415735902	-0.0986059198937448	-0.168964880404019	1.33789235079618	0	1.22921381100652	0.708770049530502	-0.294825829248984	-1.432721	0.1174477	-1.402174	-0.8237032
comp56039_c0_seq1	PSNMU-V1.4_AUG-EV-PASAV3_0069830.1	1	1.11079372011872	1.22087714274657	2.09082360940253	2.20092031125237	0	0	-2.85744294055832	-2.04881477062864	-0.568031937011592	0.725477341527572	0.836191659468339	0.804413650704477	1.53036837539786	0.879822436646981	0.96591149223593	-0.8279887	-1.282217	-0.6001396	0
comp14270_c0_seq1	PSNMU-V1.4_AUG-EV-PASAV3_0107600.1	1	-2.25086882508797	0	-0.880206763526546	2.19864980961555	0.821456665117482	3.89979947152975	-1.0266016429361	-0.979130953048826	-1.09812312084074	-0.261240727445867	0.687154095238202	0.308800411537455	0.868089485307751	0.488705742411697	0.29189976762345	-0.416016098584302	0	0.4652247	-0.4844025
comp38563_c0_seq2	PSNMU-V1.4_AUG-EV-PASAV3_0107600.1	1	-2.25086882508797	0	-0.880206763526546	2.19864980961555	0.821456665117482	3.89979947152975	-0.640072774734459	-0.986920369606977	-0.721488074547965	-0.515413867170602	0.717144299215639	0.661342765651127	0.735576960190692	0.428286335962551	0.890851046181372	-0.0865325694963595	0	-0.1277553	0.2153826
comp53771_c0_seq1	PSNMU-V1.4_AUG-EV-PASAV3_0107600.1	1	-2.25086882508797	0	-0.880206763526546	2.19864980961555	0.821456665117482	3.89979947152975	-0.955319930701616	-0.907045920350534	-1.0287932774395	-0.262941792467132	1.19355365500394	0.507899952297058	0.949878643150043	0.644728752174319	0.557709101319517	-1.09583455340437	-1.030053	0.4656254	0
comp41384_c0_seq1	PSNMU-V1.4_AUG-EV-PASAV3_0019190.1	1	1.55563437085539	2.59857312701526	1.14648247510735	2.18946428332796	2.14057255299825	3.18354411808591	-0.488665334059757	-1.95615559829892	-1.32382529276026	-0.66893522911151	0.0339377895472204	0.417034071851427	0	0.0325847628815872	0.173181546721075	-0.0647967765853785	0.08479901	-0.3653604	0.1461373
comp31906_c0_seq1	PSNMU-V1.4_AUG-EV-PASAV3_0041170.1	1	1.29114879006013	0.509814832851302	2.96414572669055	2.18274041805224	2.30309127011407	1.52170161647253	-0.946420308708898	-1.80175666345835	-0.305291947405649	0	1.12609792472337	1.37839857690474	1.35211012444395	0.920047859459039	1.34137168452029	-0.719335320752254	-0.3816713	0.3075346	-0.09664227
comp38143_c0_seq1	PSNMU-V1.4_AUG-EV-PASAV3_0082230.1	1	0	0	1.71948797195377	2.17314525754395	0	0.965824457123671	-2.2415310197228	-1.91873307673737	-1.56051794934766	-0.218942383228215	0.65098520909913	0.556096220763448	0.570958029671595	0.554078030110014	0.599627584467667	-0.51547214123833	-0.8169652	0	0.5489624
comp29727_c0_seq1	PSNMU-V1.4_AUG-EV-PASAV3_0105600.1	1	0.92637458943274	0.755934775834099	2.34281381626679	2.17235398380197	1.35399949591205	1.1835458397763	-1.52024822837261	-1.26786804064296	-0.837337019046539	-1.35594677241784	0	0.327341241377515	0.657172880863093	0.293685883213461	0.208856955648614	-0.0448660916006416	0.2090278	-0.1780191	0.3402895
comp38506_c0_seq3	PSNMU-V1.4_AUG-EV-PASAV3_0125530.1	1	0	0.568904988110886	1.37961087705964	2.16995873608438	0	0.661882518256543	-0.898418807597247	-0.289723687472761	-0.0468582276873795	0	0.613034372928907	0.876224200834646	1.0534114334624	0.522602568032643	0.803117099808905	-1.03836157367973	0.1182007	-0.3499978	-0.3713968
comp52146_c0_seq1	PSNMU-V1.4_AUG-EV-PASAV3_0125530.1	1	0	0.568904988110886	1.37961087705964	2.16995873608438	0	0.661882518256543	-1.91857646775882	-1.81232125490546	-2.09236121032828	-1.97571197825755	0.748676305131678	1.40231209571493	1.2916070011653	1.41251380583755	1.46286939204871	0.247395071080843	-0.01439368	-1.653439	0
comp52870_c0_seq1	PSNMU-V1.4_AUG-EV-PASAV3_0125530.1	1	0	0.568904988110886	1.37961087705964	2.16995873608438	0	0.661882518256543	-1.41220385774393	-0.174816881065634	-1.58031679492198	-0.646164573758192	1.57855280827524	1.64771371579471	1.61849887371665	1.56929867295644	1.60783156138659	-0.0699464201145297	0	0.7864064	-0.342071
comp51177_c0_seq1	PSNMU-V1.4_AUG-EV-PASAV3_0015680.1	1	-3.41669693168917	0	-0.763272838953974	2.14521897210126	0	2.35772375280616	-0.602670403329745	-4.05001172905644	-1.34934756049001	-1.27374318142282	0.631258964144337	0.860984137802287	0.769148501925784	0.730089740185996	1.03618660175272	-0.27854923580806	0.0008831642	-0.2030458	0
comp13403_c0_seq1	PSNMU-V1.4_AUG-EV-PASAV3_0013520.1	1	1.14596261878688	0.720932557521728	2.56875941629107	2.14355952993691	2.92075878780591	2.49558865075121	-0.259782943034541	-0.355310601046901	-0.488355219119341	-0.204992496751164	0.247584276657668	0.459600913936234	0.462416873903424	0.564208448023387	0.728569547184475	-0.795341726055974	0.07276626	-0.3756198	0
comp12252_c0_seq1	PSNMU-V1.4_AUG-EV-PASAV3_0012830.1	1	1.18516502383256	1.49680530205569	1.83152155800712	2.143333568089	2.34570937739666	2.6574743551534	-2.59919022785008	-3.89537214087801	-1.47361805020144	-1.98714663353519	0.473741959512987	0.530683242506965	0.626767332539159	0.380886675082578	0.558290272748431	-0.913977734883686	0	-0.9606935	0.3748503
comp45184_c0_seq1	PSNMU-V1.4_AUG-EV-PASAV3_0094290.1	1	0.618351056351612	0.544561442376161	2.2125567231469	2.13876430116662	1.5662837695632	1.49249200389574	-0.432552510129403	-1.42006957179486	-0.728408853551752	-0.611639487905635	0.319130001223637	0.0890464036541569	0.0771050152499413	-0.109638680472499	0.0341405197488154	0.129827718823231	-0.4403229	0.1173814	0
comp12795_c0_seq1	PSNMU-V1.4_AUG-EV-PASAV3_0065270.1	1	0	0	1.60613087584101	2.12224922554189	3.99108442600899	4.50653298383836	-4.12832176241053	-3.32835359264786	-2.89935805111338	-1.63930926891187	0.105952204180035	0.474283364906793	-0.112635168707512	0.63256723348909	0.55436132599032	0	0.1529833	-0.04290033	0.6916132
comp33381_c1_seq1	PSNMU-V1.4_AUG-EV-PASAV3_0102180.1	1	3.11520018579627	1.63245812249838	3.59293523154267	2.11017725289802	2.19767127939397	0	-1.47497950816383	-0.692322521536278	0.260420382502113	0	1.48453549179565	1.69727249759119	2.21835654937986	1.26670945457069	2.24165237681003	-2.6333139663591	-2.240012	-2.165164	-1.714465
comp33550_c0_seq1	PSNMU-V1.4_AUG-EV-PASAV3_0024340.1	1	0.950485438330958	0.947402694737136	2.10244878929103	2.09936010308905	0.720484662718419	0.717406683357529	-1.93002959783051	-0.516591105930319	-0.0780219584109805	0.728901137698477	1.01169691422948	1.44086309426018	1.50744765545148	1.34485016980399	1.34069690360734	-1.22691190868306	-0.2974824	-1.402432	0
comp36807_c0_seq1	PSNMU-V1.4_AUG-EV-PASAV3_0058660.1	1	0	0	3.02263929528105	2.09883218535827	1.99813178307339	1.0743568895264	-1.94955525370859	-3.40662667081394	-1.54619125864306	-0.641734191673048	0.014191371418554	0.0596746900822618	-0.328942489761375	-0.169353587835433	0	0.585472740435415	0.2647169	0.2536705	0.1509886
comp52678_c0_seq1	PSNMU-V1.4_AUG-EV-PASAV3_0072890.1	1	0.889075520635787	1.48443379421301	1.48710126247098	2.0824912931955	1.06087345802626	1.656257083114	-1.23231582336002	-0.971677603722521	-0.688981740349147	-0.543760969784813	-0.503058078902782	0.19046604978988	0.118687264692838	0	0.21234631571426	-0.163121002192746	0.5355567	0.07408009	0.3765374
comp25073_c0_seq1	PSNMU-V1.4_AUG-EV-PASAV3_0005620.1	1	0	0	2.06526673321044	2.07979213177393	2.71479628748635	2.72931430613684	0	-1.55731004399434	-2.73882819913767	-1.72223663483165	0.567168889365009	0.607438355041218	0.808572953734105	0.655104167211766	0.793434467290895	-0.249451772853022	0.2462832	-0.632197	-0.1431886
comp12734_c0_seq1	PSNMU-V1.4_AUG-EV-PASAV3_0068140.1	1	0	0	1.20665532332862	2.07857370880243	0	1.60832963568874	-2.16139547951583	-1.63682120518948	-1.74209014311763	-0.971372822445184	0.688793450079028	0.678926404499343	1.12016504465905	0.684902276654253	1.09466747513707	-0.722750569947755	0.05938652	-0.2859327	0
comp37714_c0_seq1	PSNMU-V1.4_AUG-EV-PASAV3_0076410.1	1	1.51109288790138	1.6970368773747	1.88302812728125	2.06901148232834	0.77248619190909	0.958469707795844	-4.0563183909344	-1.51203296335875	-0.126762301239994	0.477757669512195	1.12457902114495	1.32544796639353	1.3547338244723	0.878396685398448	1.01281285146095	-1.51871745130339	-0.05945627	-0.6368421	0
comp37044_c0_seq1	PSNMU-V1.4_AUG-EV-PASAV3_0023230.1	1	0	1.120930421151	1.27232004287722	2.0597851656187	0.8338538021185	1.62129461107383	-0.77780699657209	-2.63425711210007	-1.25934131076849	-1.52808734383249	0.213352778841153	0.270515923755462	0.755963528334839	0.128528730512425	0.234751887200173	-0.205492013088837	0	-0.3574487	0.05919887
comp50917_c0_seq1	PSNMU-V1.4_AUG-EV-PASAV3_0022390.2	1	0	-0.938975134959753	2.74580593139312	2.05675883463418	0	-0.467057236076893	-0.498134562078452	-0.888581933110761	-1.08964743818373	0.126566790011867	0.185318126456671	0.242966365711333	0.288812648557624	0.281977639797071	0.838662629579488	-0.30095095730946	0	-1.188853	-0.7926931
comp49301_c0_seq1	PSNMU-V1.4_AUG-EV-PASAV3_0097580.1	1	0.966788802351041	0.933623714112667	2.0879553225346	2.05478954174932	1.16435636582148	1.13119100211057	-2.78695972918752	-1.15698743426286	-0.686454783000141	0	0.696588944423043	0.743494175810012	0.52879777879772	0.614981934426758	0.820954930789657	-1.46157836315885	-1.174504	-0.8274112	0.1050699
comp40821_c0_seq1	PSNMU-V1.4_AUG-EV-PASAV3_0041040.1	1	0	0.842285455463742	1.42970061769601	2.05041859015555	0.808216456954501	1.42887990691503	-0.636289923216072	-0.891293070804847	-0.39149961828762	-1.15607804404665	1.53827009667744	1.53730830335223	1.49693360823985	1.47454327312921	1.50638612034399	-0.295780605347542	0.08451199	0	-0.001291612
comp53892_c0_seq1	PSNMU-V1.4_AUG-EV-PASAV3_0041040.1	1	0	0.842285455463742	1.42970061769601	2.05041859015555	0.808216456954501	1.42887990691503	-1.2861570565462	-1.10649213264097	-1.58170185419645	-1.15018699521611	2.32062755414315	2.44057196622327	2.74998605443586	1.50081919915798	2.28874208662017	-0.0513645280097235	-0.8437979	0	1.112761
comp44122_c0_seq2	PSNMU-V1.4_AUG-EV-PASAV3_0024420.1	1	-1.28185904401125	0	0.789915886158698	2.04840187124639	0.809690514591386	2.0681604741798	-0.717113729188082	-1.40728465391614	-1.01624093390411	-0.0968914037893285	-0.235142583783515	0.151520033449147	0.0487458391738738	0.411893155047951	0.643728435930688	0.381128971347684	-0.6992419	0.1209169	0
comp33095_c0_seq1	PSNMU-V1.4_AUG-EV-PASAV3_0087360.1	1	-0.519634891496232	0	1.94706295895482	2.03695740307129	0	0.511136596492129	-1.34896710143372	-1.1002515218568	-1.51797086899738	0	0.157792676569881	0.463940789023646	0.459867744470639	0.241166077564752	0.570249150301803	-1.12295303673141	0.003807286	-0.7069051	-0.2709982
comp21295_c0_seq1	PSNMU-V1.4_AUG-EV-PASAV3_0042040.1	1	-0.747753128192331	0.816681605368766	0.46111185391222	2.02565013670753	-0.429292181342459	1.13522578904098	-0.35075460709657	-0.336872808396898	-0.024698594518842	-0.310959549252882	0.378978496585958	0.233031304780457	0.29169921834314	0.218629804779564	0.414117509423781	0.118641498296501	-0.06889908	0	-0.001276244
comp27963_c0_seq1	PSNMU-V1.4_AUG-EV-PASAV3_0089450.1	1	-2.53610748900354	-1.6450839246064	1.12387856068661	2.01492754681837	0	0.793902939839284	0.137116791225857	-1.53880724776096	-1.57553171701026	-0.656579303201404	0.820028787318454	0.954587331785107	1.12446904134898	0	0.238500097171489	-0.214728449302647	-0.03986566	-0.3059579	0.5317129
comp54039_c0_seq1	PSNMU-V1.4_AUG-EV-PASAV3_0019280.1	1	0	1.04422670384134	1.49412035117384	2.00855934169722	1.41943394934922	1.93380809878507	-2.21970150259728	0.526835988052595	0.0499981602822919	-0.112989149820792	0.77311041860721	0.404690715442202	0	0.879589341815404	0.172368116217062	-1.73702	-1.471642	-0.4902948	-0.7699524
comp24911_c0_seq1	PSNMU-V1.4_AUG-EV-PASAV3_0036290.1	1	0	0	1.07554613164332	1.98178483494478	1.56925695622622	2.47539223659338	-1.06621465973985	0	-0.473441517314224	-1.7565101366666	1.81111010538961	2.06529968247919	2.44814989453428	2.00887240123092	2.21987607491244	-0.312340837256439	0.2891579	-1.235181	-1.396725
comp25131_c0_seq1	PSNMU-V1.4_AUG-EV-PASAV3_0036290.1	1	0	0	1.07554613164332	1.98178483494478	1.56925695622622	2.47539223659338	-1.24861467518669	-1.17871310473215	-1.35863089683697	-1.56601906237531	0.373518055843821	1.42349845449741	1.10249683182303	1.03357771828492	1.13129560110371	0	-0.1842333	0.2764848	-0.6168284
comp23506_c0_seq1	PSNMU-V1.4_AUG-EV-PASAV3_0116210.1	1	0	1.51638311812913	0	1.96408935190148	-0.67663949929264	1.22510903901253	-2.04223400778978	-0.77089098685346	0	0.200062970519921	0.992190158020504	0.213264927050078	0.158407733637659	0.0454922678974459	0.154415162470798	-0.720668195889235	-1.346803	-0.5024181	-0.8033983
comp53641_c0_seq1	PSNMU-V1.4_AUG-EV-PASAV3_0005370.1	1	0	0	1.63213415037871	1.94891687371778	0	0	-1.12833133922963	-0.196282189332432	-0.395226748085282	0	1.54130766661551	1.41430710205884	1.55351944409407	0.947311039556638	0.726252351890698	0.204126587212078	-0.0710771	-0.2012766	-0.4952703
comp40435_c0_seq1	PSNMU-V1.4_AUG-EV-PASAV3_0071700.1	1	0	0	1.69713413865399	1.94389454397462	0.981295987471974	1.22805072603428	-3.58720287312867	-2.04963594429344	-0.75556943952065	-0.604542516786871	0.485270464670222	0.327370738012363	0.762465341169672	0.00775711380987421	0.201573984675097	0.0471272199448318	-0.7043335	0	-0.6640512
comp45677_c0_seq1	PSNMU-V1.4_AUG-EV-PASAV3_0071700.1	1	0	0	1.69713413865399	1.94389454397462	0.981295987471974	1.22805072603428	-0.806465250796799	-1.22522662496278	-0.502152967979362	-0.253500222666695	0.959932408560856	0.986649251963115	0.991756656099158	0.73929714729495	0.386827478414273	0	0.3789971	-0.1350553	-0.1466692
comp44467_c0_seq6	PSNMU-V1.4_AUG-EV-PASAV3_0028550.1	1	2.72720023930811	2.17920074513347	2.4779062689433	1.92990478138875	2.23128960371464	1.68328858260773	-1.55904440144978	-0.929806571926973	-0.312096988315094	-0.324670474840408	1.26599646718205	0.37139642958196	-0.0691981756706266	0.741203381454836	0.215013811287077	0.414077812828312	0.7046207	-0.09321405	0
comp11961_c0_seq1	PSNMU-V1.4_AUG-EV-PASAV3_0120440.1	1	0	0	3.58266708134839	1.91380500492379	4.10745535243951	2.43989573283706	-3.89482817999803	-3.72635887324994	-4.17647854659298	-1.93675034166321	0.294931352508432	1.0551485539687	0.863407703474387	1.00711648472189	1.08347767885872	-1.27699198398716	0	-0.5121658	0.6195612
comp40973_c0_seq1	PSNMU-V1.4_AUG-EV-PASAV3_0063140.1	1	0.846887463535996	0.933666027454325	1.82094864705832	1.90772881069868	0.571494804201986	0.658275892009839	-0.204749771950082	-0.0351244242828899	-0.842723715881104	-1.31112951749058	0.705748689255621	0.732207300590918	0.974836541625254	0.558187113199053	-0.176583333182383	0.116933089359491	0.01120422	-1.159413	0
comp46898_c0_seq1	PSNMU-V1.4_AUG-EV-PASAV3_0063140.1	1	0.846887463535996	0.933666027454325	1.82094864705832	1.90772881069868	0.571494804201986	0.658275892009839	-0.325848964194448	-0.978145217441266	0	-0.101804249091119	0.812330410612789	0.529546372392035	0.867371509507937	0.880120178802187	0.850680068163847	0.379487699009305	-0.3737833	-0.09016869	-0.1801342
comp53177_c0_seq1	PSNMU-V1.4_AUG-EV-PASAV3_0096070.1	1	0	1.54406035267599	0	1.90677412591113	0	2.14971165784899	0.189855608364378	0	-0.104115202079578	-0.274369800774232	0.156901011250773	0.0913245180520672	0.380391524656787	0.37275811264267	0.259261639643096	-0.229101292233953	-0.3530984	-0.21719	-0.4300058
comp25618_c0_seq1	PSNMU-V1.4_AUG-EV-PASAV3_0043820.1	1	0	1.60995071721184	0	1.90067543895894	0	1.34982132973395	-2.4418376698526	-0.694294628353903	-0.212126318173524	-0.0894618818673347	0.879090908957574	0.834678937424678	0.567491020343604	0.837316198758494	0.862142305496379	-1.06872662864837	0.1513155	0	-0.3535733
comp54964_c0_seq1	PSNMU-V1.4_AUG-EV-PASAV3_0090100.1	1	0	0	1.34536536955338	1.89961510263205	0	0.910442936947827	0.504457523636874	-0.491493083399363	-0.597087032799798	0	0.628905181220569	0.40111548202766	0.43835360514588	0.226250934622908	0.503017679267875	-1.068491	-0.9709805	-0.8156772	-2.022081
comp31919_c0_seq1	PSNMU-V1.4_AUG-EV-PASAV3_0123080.1	1	-0.536509943077723	0	1.58905085811279	1.8993141391628	0	0.749124464589681	-0.142676671834556	-0.0811675307616078	-0.0389893215095682	0	0.229308137643294	0.182368023418878	0.403062232800231	0.304503948886282	0.447156453249374	-0.439887296604262	0.1246679	-0.4684634	-0.435302
comp30149_c0_seq1	PSNMU-V1.4_AUG-EV-PASAV3_0050760.1	1	0	0	1.93739922327952	1.89921779412172	3.23354033574961	3.19531751794957	-1.56007497106865	-0.405827771832239	-0.463824910841571	0.3075018311417	0.652418673836884	0.916988912629489	0.762404648177492	0.738197967534553	1.10866267393532	-1.45624087406108	-1.017987	-1.089894	0
comp55813_c0_seq1	PSNMU-V1.4_AUG-EV-PASAV3_0001200.1	1	-1.18291056638542	-1.99187724113337	2.70073488246429	1.89172981458519	0	-0.815914377504466	-2.27194184659681	-1.50624521555165	0.163979828501115	-0.670296546791555	0.195230424547991	0.194649096972245	1.07148656562914	0.459200986049724	0.898408779680278	-0.8583735	0	-1.060306	-0.7031341
comp52379_c0_seq1	PSNMU-V1.4_AUG-EV-PASAV3_0021740.1	1	0	0	1.05122403215717	1.88143990206056	0	1.3189805573663	-0.319849316714781	-0.239087261300996	-0.651410604087692	-0.091039101650856	2.13347179421665	1.50346171350574	0.983340304002033	1.50685894522686	1.76359668536256	0.678220792096205	-0.2881012	0	-1.94974
comp12505_c0_seq1	PSNMU-V1.4_AUG-EV-PASAV3_0015580.1	1	0	1.41149113899062	0.425002748532274	1.85849118786237	0	1.53197481109381	-3.1268463547009	-2.17945707708953	-1.53625277758731	-0.410033231403083	0.102760456119647	0.0283414902046015	0.276910776499717	0.309119772955164	0.0186131637777507	-0.465426836168665	0	0.03206125	-0.5079075
comp11937_c0_seq1	PSNMU-V1.4_AUG-EV-PASAV3_0025260.1	1	0	1.54616252473804	0	1.85619239270193	3.16685815375453	4.17834552188552	-2.02996003615254	-1.90453693695609	-2.2367155310506	-0.606295236452508	1.35328284093063	1.67781914747785	1.6927842879947	1.33876770161839	1.45486990208286	-0.644480310770402	-0.4675496	0	1.179873
comp49722_c0_seq1	PSNMU-V1.4_AUG-EV-PASAV3_0120620.1	1	0	0	0	1.8304055375505	3.21198532060721	4.23746036621636	-2.46976369524189	-2.36174153125935	-2.64581724974094	-2.54917653085195	0.311262799186214	0	0.429365073071139	0.353985759651043	0.595143017310757	-1.09596536681867	0.3479175	-0.6279163	0.9506438
comp38453_c0_seq4	PSNMU-V1.4_AUG-EV-PASAV3_0038420.1	1	1.5456226948639	0	2.48737746033207	1.80757974135451	1.65775870507668	0	-0.960514863669351	0.198603628249598	0.273332762997507	0.153036079689588	0.58047121138603	0.304098583002217	0.50955503691949	-0.160542382903429	0	-1.47866352325887	-0.5843839	-0.5502556	-0.5939932
comp54772_c0_seq1	PSNMU-V1.4_AUG-EV-PASAV3_0026320.1	1	0	0	1.38115440362507	1.8059886279921	0.682260381197969	1.1070839904172	-1.93875974649627	-1.82069996612415	-2.13216078072913	-0.697318389300882	1.0906089262087	1.16202936038745	1.68693089947316	1.11309302898996	1.24868049466754	0	-0.2372321	-0.1012934	1.392499
comp13149_c0_seq2	PSNMU-V1.4_AUG-EV-PASAV3_0056860.1	1	0	0.547657455171456	1.02873633143875	1.79755871295017	0.495651513874181	1.26446476922847	-0.300872126460263	-1.58505999225609	-1.17609643057585	-0.0556164069791398	0.266300003675457	0.6870327507037	1.15459368001868	0.310062086923852	0.329179293163281	0	0.4637991	-1.02142	-0.5759442
comp38522_c0_seq1	PSNMU-V1.4_AUG-EV-PASAV3_0086570.1	1	0	1.98689363457087	0	1.79211166863031	0	1.92893901610195	-1.05088639699239	-1.23470707031978	-0.7500710255896	0	0.287843514592144	0.493461653991918	0.400476319108192	0.51155125468004	0.762839931950603	-0.573190745800687	-0.1319367	-0.3463191	0.153311
comp50876_c0_seq1	PSNMU-V1.4_AUG-EV-PASAV3_0016740.1	1	0	1.21964618430195	0.705485769745035	1.79044865704416	0	1.41477404450497	0.00821038535269292	-0.903108189534014	-0.247845565566061	-0.100823173996374	0.520245149610416	1.14160017859043	1.68229446521081	1.07165683092271	1.45347362653153	-0.535686506239364	0	-1.023718	-1.682019
comp13318_c0_seq1	PSNMU-V1.4_AUG-EV-PASAV3_0059340.1	1	1.29900170899728	1.37184375161903	1.71158834948213	1.78443467638284	1.4194585586132	1.4923043156445	-1.23210012020241	-1.74377578688532	-0.643016060934178	0.633319507306615	0.792659030454751	1.24576894788514	1.44669950437624	0.577500068505723	1.53410151818243	-0.0808047537106269	0	-1.061091	-0.3121878
comp25196_c3_seq1	PSNMU-V1.4_AUG-EV-PASAV3_0095390.1	1	0	1.63251954465934	0	1.77888861522334	0	1.61357393667791	-0.610228793521056	-0.648624976721546	-0.733936700208288	-0.280187694761203	0	0.145945220269057	0.166615305237288	-0.149917150963883	0.0907421828297963	-0.237478419528673	0.1805417	0.04249184	0.01333194
comp37909_c0_seq1	PSNMU-V1.4_AUG-EV-PASAV3_0031890.1	1	0	1.14048917793092	0.758005143381959	1.77400281441329	0	0.976728445888711	-0.128919978048311	0	-0.169759230938373	-0.0304854935887571	0.982811152531215	0.680696607360432	0.948166048916977	0.167599307936351	0.942757619309986	-1.4196587306965	0.0009607055	-0.4858226	-0.1279031
comp34546_c0_seq1	PSNMU-V1.4_AUG-EV-PASAV3_0017750.1	1	0.784782233594238	0.460285798586083	2.09537736913146	1.77087238109577	1.23040967679765	0.905906985789437	0	-1.24785750793908	-1.37853344864592	-1.30517146804214	0.115243890535056	0.366185764742333	0.699887585194081	0.398632832495388	0.576261569396103	-0.359540011174627	0.3879578	-0.3328328	-0.2207991
comp42679_c0_seq1	PSNMU-V1.4_AUG-EV-PASAV3_0017750.1	1	0.784782233594238	0.460285798586083	2.09537736913146	1.77087238109577	1.23040967679765	0.905906985789437	-1.29431754975105	-1.44902286326935	0.0298425945425338	-0.544881181715478	-0.105137016187347	0.211072513029414	0.3556005065348	0.248139474276477	-0.036364578430895	0	0.006334011	-0.2226274	0.06901252
comp14165_c0_seq1	PSNMU-V1.4_AUG-EV-PASAV3_0121040.1	1	0.844377206810853	0.728777531855946	1.88144192698107	1.76582942878867	1.70324676067295	1.58763653435315	-0.843626916618103	-1.63629179931776	-1.13448249218031	-0.909373377840293	0.54071849161984	0.58764915668403	0.577706782933033	0.493808634924648	0.561468532918429	0	-0.26695	-0.3932398	0.21612
comp38284_c0_seq1	PSNMU-V1.4_AUG-EV-PASAV3_0013170.1	1	1.02783335286745	0	2.81253275972721	1.76327340704334	2.43375277705361	1.38458712258107	-1.97083204032929	-2.33722080494978	-1.7975297492889	-1.11447712444117	0.539014292837484	0.82838185700114	0.936680776102325	0.400819958084299	1.03189914587631	-1.25293902560492	0.1324318	-0.3070994	0
comp37219_c0_seq4	PSNMU-V1.4_AUG-EV-PASAV3_0069060.1	1	-1.7950035634978	0	0	1.76152464152268	0	1.63026344525803	-1.77475135030953	-0.0733675960591231	-0.140943597922224	-0.540542637280574	1.0986718948665	0.797163615672066	0.907328924350364	0.935174029306992	1.13741935288854	0.260421656398143	-0.05139309	0	-0.8319603
comp50780_c0_seq1	PSNMU-V1.4_AUG-EV-PASAV3_0117510.1	1	0	0	2.07679216739372	1.75866559512023	2.00765527947455	1.68955238588482	-0.599211101161416	-1.66473518397389	-3.24453745089778	-0.136755650700835	1.0872002277145	1.23362412317398	1.32868075348557	1.13540216030968	1.40575356674954	-0.436510762318545	0.8038712	-0.1440173	0
comp41178_c0_seq2	PSNMU-V1.4_AUG-EV-PASAV3_0048220.1	1	0	0	1.27152742345637	1.75849376702683	0.840174648853364	1.32713349777785	-0.0661251720526268	-1.69150385834372	-0.479667886836832	0	0.483938211819436	0.614069833919985	0.510748917241189	0.393967084157813	0.55371281427349	-0.274864214988319	-0.3775481	-0.1537358	0.2798995
comp36974_c0_seq1	PSNMU-V1.4_AUG-EV-PASAV3_0083620.1	1	0	-0.969170234120129	2.64598922673069	1.75093463476735	1.27373445481086	0	-0.594305964433288	-0.846003432982053	0.869368768879116	-0.168645274919971	0.530982152937002	0.706509374115877	0.956426443004719	0.642690051137168	0.941982002466155	-1.10930208412461	-0.4959857	0	-0.4214941
comp56051_c0_seq1	PSNMU-V1.4_AUG-EV-PASAV3_0083620.1	1	0	-0.969170234120129	2.64598922673069	1.75093463476735	1.27373445481086	0	-1.15839034170967	-1.57939460822766	-1.98284183479623	-0.989010511492567	0.393734915297496	0.825341291228829	0.804449422861887	0.944255494630518	0.595706580530084	-1.070195	0.3043607	0	-0.4794673
comp57777_c0_seq1	PSNMU-V1.4_AUG-EV-PASAV3_0083620.1	1	0	-0.969170234120129	2.64598922673069	1.75093463476735	1.27373445481086	0	-1.86212947128511	-1.76436310711351	0.322773866482639	0	0.806824663497739	0.574323886512575	1.0682146843548	0.721078912029206	1.0443961251638	-0.72071	-0.1148135	-0.2323315	-1.511333
comp34934_c0_seq1	PSNMU-V1.4_AUG-EV-PASAV3_0029240.1	1	-1.42512214278551	-0.654593712491202	0.97442535576728	1.74497174586823	-0.930463402643897	0	-2.38927823096714	-0.00236639303082153	-2.60198172533615	-0.946602401753119	1.21486881093029	0.785064482102105	0.984943821617869	0.868553661805966	1.13422371208465	-0.0714611236433624	0.7966287	0	-1.009013
comp40385_c0_seq2	PSNMU-V1.4_AUG-EV-PASAV3_0029240.1	1	-1.42512214278551	-0.654593712491202	0.97442535576728	1.74497174586823	-0.930463402643897	0	-1.00623084379816	0.151811111703765	-1.45919325784993	-1.4004620004416	0	1.14695604525722	0.474727635806291	1.9899415399547	0.398287880371845	-2.05427924471228	-2.30531	-1.313229	0.2143653
comp44111_c0_seq4	PSNMU-V1.4_AUG-EV-PASAV3_0063650.1	1	0.634739348285348	0.520135934466226	1.85787359389567	1.74326016577194	0.907742571131632	0.793132998249635	-2.63760245335611	0	-1.36147632022641	-0.0826559053245264	0.98878356187505	0.76363221945093	1.24305039732628	0.281993292402642	1.16718253798184	-1.60715962727846	0.1431752	-0.3038471	-0.484232
comp50894_c0_seq1	PSNMU-V1.4_AUG-EV-PASAV3_0068620.1	1	0	0	1.68754788990347	1.73784729994201	3.86549043292516	3.91567651219146	-1.56585472287458	-2.31047654615118	0	-0.984713095846134	0.532724548575915	0.35623692783929	0.828383034313069	0.207279330462823	0.231520700941866	-0.429425483759092	-0.2696801	-0.419349	0.2688467
comp47968_c1_seq1	PSNMU-V1.4_AUG-EV-PASAV3_0036450.1	1	0.892454034862305	1.3000282709341	1.32800526321611	1.73558739660622	0.711323902521519	1.11890478479387	-0.37582562315224	-0.471036431400448	-0.0754608429964065	0.177710015219518	0.353408583467879	0.48894328288998	0.35782570279259	0	0.744123715758643	-0.720319577616399	-0.6045346	-0.5015567	0.3201317
comp81228_c0_seq1	PSNMU-V1.4_AUG-EV-PASAV3_0034280.1	1	0	2.68930434966102	-1.03299603655515	1.73440690166806	-1.49304884904369	1.27422609972167	-0.434344528444142	-1.39804182556356	-0.0890994728716916	-1.85212784211631	0.217775114050684	0	0.605810076290922	0.259784203492048	0.115512968340965	-0.9223079	-0.1895563	0.1759839	2.079505
comp31737_c0_seq1	PSNMU-V1.4_AUG-EV-PASAV3_0010750.1	1	6.5455162678362	2.47561834831227	5.80277563985965	1.72750583063164	4.98332852002378	0.909244383252399	-0.0114623362028503	-0.518975521510724	-1.58295839184154	-0.177641413920449	2.39591598009448	2.06140554717065	2.33662483328423	2.55319537670134	1.4440026184094	0.752013474929083	0	-0.4677796	-0.06779594
comp65895_c0_seq1	PSNMU-V1.4_AUG-EV-PASAV3_0035230.1	1	-2.91990352769337	1.81070385168222	-3.00334620730442	1.72737437813031	-1.78681817473321	2.9438755330805	-1.54651784535756	-0.968887444285848	0.157920497611489	-0.355689636559189	0.580666054975508	0.668981638195788	1.29210368275657	0.223040621118272	-1.16784429130383	0	-0.05854941	-0.2343537	0.3489927
comp53523_c0_seq1	PSNMU-V1.4_AUG-EV-PASAV3_0017360.1	1	0	0	2.43238036784547	1.72612692447628	1.41710526705256	0.710868863084886	-1.47868957235872	-1.28357826418276	-1.06135504313331	-0.073163378617501	0.431344216353038	0.56056794295711	-0.0502262500415807	0.337723673146199	0.474087690632004	-0.606278937026459	0.2214884	0	0.3840183
comp50119_c0_seq1	PSNMU-V1.4_AUG-EV-PASAV3_0124060.1	1	0.414430687656408	0.79185378137262	1.34628296344998	1.72371522885344	0	0.677830781588463	-0.663242273845214	-0.307152265286964	-0.318328777510676	-0.0654432350446523	0.405096578658762	0.323830505254204	0.27843498224429	0.290479726947851	0.473836108819091	-0.51393950849236	0.4875457	0	-0.1496703
comp53132_c0_seq1	PSNMU-V1.4_AUG-EV-PASAV3_0067390.1	1	1.4830858377961	1.62758989549647	1.57878187386739	1.72329521703322	1.25686982863072	1.40138182809274	-1.55395339596501	0.0547667882612739	0	-0.148253883272798	1.35551211429733	1.30443161044861	1.18726620188082	1.17054243162108	1.63010357653801	-0.935363323577109	-0.5553219	-1.397257	-0.1150328
comp17097_c0_seq1	PSNMU-V1.4_AUG-EV-PASAV3_0121670.1	1	-0.85700057297642	1.05720980496977	0	1.71790170095946	0	1.88962510411731	-0.856420479368145	-0.938527268700934	-0.657491022394499	-0.0593723179129793	0	0.0779483640421343	0.0347206984581039	-0.107994713984588	0.327753402209007	0.148316637510652	-0.4502266	0.0931466	0.3998829
comp50563_c0_seq1	PSNMU-V1.4_AUG-EV-PASAV3_0102960.1	1	-0.964939034661565	-0.712992115820434	1.4644341733417	1.71638111294805	0	0.501397619012483	-2.56354419865338	-0.99705205436758	-0.0357334133402301	-0.27694780214553	1.8334291180902	1.39050037626645	1.29981677850686	0.281242839417407	0	1.64737853632144	0.7433896	-0.2566077	-0.07465706
comp33574_c0_seq1	PSNMU-V1.4_AUG-EV-PASAV3_0093470.1	1	-2.75946072326554	0	-1.20238746229636	1.7095110072441	-2.32390964076755	0	-0.041492105202666	-1.45079647978924	-1.9143825485348	-2.45597045332196	-0.518584143785871	0.0352972600128165	0.0489292489039101	0.323501918554209	0.0653092435307077	0.368091606210985	0.3426973	-0.03751621	0
comp53034_c0_seq1	PSNMU-V1.4_AUG-EV-PASAV3_0084410.1	1	0	0	0.777506687201946	1.70558234739176	1.04608953517526	1.97410722828654	-0.936277407610528	-0.909428594465093	-0.102827536040309	-0.00217680655437569	0.447445647865134	0.928301958169031	0.698940066164608	0.524932708035325	0.658765469705996	-0.501168553459896	0	-0.5046834	0.3715321
comp53514_c0_seq1	PSNMU-V1.4_AUG-EV-PASAV3_0072640.1	1	0	0	0.732758238885988	1.69645715643295	0	1.33215832682606	-2.01304801669086	-1.82596481458963	-0.402798549324314	-0.880426701423335	0.540374345353795	0	0.077353883672985	0.0721005807132311	0.110318310492123	-0.264451541070407	0.3816974	0.1514302	-0.2010025
comp27520_c0_seq1	PSNMU-V1.4_AUG-EV-PASAV3_0019220.1	1	-1.69710507201821	1.66454617368496	-1.66589974843702	1.69577636720611	-1.31155687698132	2.05011359995639	-1.31944145461509	0.437675352040368	-0.536341625193367	-0.113965857569704	1.30440219786921	1.65492591721158	1.65989721788772	0.553701107482192	1.3119419992574	-1.12060817966772	-0.04240508	0	-0.6896963
comp93904_c0_seq1	PSNMU-V1.4_AUG-EV-PASAV3_0019220.1	1	-1.69710507201821	1.66454617368496	-1.66589974843702	1.69577636720611	-1.31155687698132	2.05011359995639	-1.40558509093841	-1.04863985370167	-0.19451458316202	-0.787869679558559	0.379424847090462	0.522548557836334	1.10316629202443	0	-1.22428958025259	-0.04517265	0.4242738	0.1341551	0.5078911
comp37959_c0_seq1	PSNMU-V1.4_AUG-EV-PASAV3_0106900.1	1	0	0.799442123812221	0.684597464967477	1.69105949586032	0	1.06098341693305	-1.02166450972504	-0.976334350821225	-1.08980870882336	-0.804944616421262	0.691243299026301	0.219512175083278	0.509026742593313	0.492150838069325	0.59270439934711	-0.310375956328336	0.5181507	0	-0.4796711
comp58364_c0_seq1	PSNMU-V1.4_AUG-EV-PASAV3_0106900.1	1	0	0.799442123812221	0.684597464967477	1.69105949586032	0	1.06098341693305	-1.34454588244827	-1.28421302675526	-1.43725891858186	-0.685310335908359	-0.0488916936572927	0.230657912449947	0.917536749490655	-0.405378266082335	0.981565941542426	0.03955329	0	0.06192202	0.194067
comp54087_c0_seq1	PSNMU-V1.4_AUG-EV-PASAV3_0068510.1	1	0	-0.591187904477804	2.39865776962696	1.68508245438535	1.61082468192376	0.897270370479055	-1.1718564371125	-0.569007811853945	-1.4260592635829	-0.158129155918575	0.45833105911034	0.259122324046044	0.178319337818584	0.416909716207047	0	-0.168658	-0.2841173	0.1909813	0.431117
comp17736_c0_seq1	PSNMU-V1.4_AUG-EV-PASAV3_0072880.1	1	0.987508610110007	1.27442712860638	1.3785264145826	1.66545697878105	1.03410511876017	1.32103349958695	-1.13559053372815	-0.409309632476764	-0.268954949073383	-0.0977710066388644	0.852556252847921	0.380293291928264	0.829021405965502	0.504574629444727	0.0205459394968939	0	0.7883525	-0.2962666	-0.3277269
comp46254_c3_seq1	PSNMU-V1.4_AUG-EV-PASAV3_0116710.1	1	0	0	0.916453914203882	1.65556164572841	0.898507534470349	1.63760915449417	-1.20676425587229	-1.6876087791022	-1.70213765392368	-1.22006960442715	-0.0455514308487786	0.105648586055412	0.0888238407372377	0.115723503557315	0	0.0924346137183623	-0.182475	0.1994622	0.532478
comp50807_c0_seq1	PSNMU-V1.4_AUG-EV-PASAV3_0116710.1	1	0	0	0.916453914203882	1.65556164572841	0.898507534470349	1.63760915449417	-4.38159135099162	-4.19559948833681	-3.56087633370706	-1.87135453093602	1.24247797761593	1.37788462966533	1.48376472238871	1.43921544332665	1.41446709402513	-0.696743489048951	0.2073353	-1.316067	0
comp52235_c0_seq1	PSNMU-V1.4_AUG-EV-PASAV3_0046680.1	1	0.764456387925356	0.945746673029255	1.46833277727223	1.6496313778461	0.695096294050208	0.876394590760792	-2.57967759252791	-1.40868285527517	-0.153356486742759	0	0.610462515701452	0.333546341949155	0.504490987347413	0.465666394783108	0.437581790491031	-0.363797003583939	-0.1925666	-0.303224	0.06563016
comp32465_c0_seq1	PSNMU-V1.4_AUG-EV-PASAV3_0059160.1	1	0.769827589664401	0.720174141468745	1.69528352020385	1.64562723623266	1.34571707267231	1.29606149394203	-2.57318913922123	-4.04554766880356	-4.50512713983229	-3.2506693692887	-0.141174474365387	0.34191322896365	0.114708924334599	0.484435708814409	0.492616177119562	0	-0.6540454	0.07250581	1.130868
comp57217_c0_seq1	PSNMU-V1.4_AUG-EV-PASAV3_0021000.1	1	0.677345159531172	0.70946669126619	1.61115756871588	1.64327910175114	1.14229814984439	1.17441973809326	0	-0.960551263387584	-1.73349914002361	-0.597842623614103	0.396334608466737	0.439886106948006	0.841507746275783	0.453657395624153	0.243904925700159	-0.3417855	0.2610606	-0.9627749	-1.29356
comp12921_c0_seq1	PSNMU-V1.4_AUG-EV-PASAV3_0064060.1	1	0	0	2.26103189702427	1.64014981196805	0.895403520440705	0	-1.9561574792699	-3.43002670519701	-3.27896989574293	-1.12376548502168	0.859624835061476	0.68936135179128	0.764727962419242	0.566582503877211	0.805015005527748	-1.19167979126087	0	-0.6938303	0.3128391
comp52301_c0_seq1	PSNMU-V1.4_AUG-EV-PASAV3_0064060.1	1	0	0	2.26103189702427	1.64014981196805	0.895403520440705	0	0.32499041662372	-1.93503813258355	-2.23252756405695	-0.457309231473637	1.1793559469035	0.825705614121602	1.11357179187436	0.8179232920383	1.09319428158769	-0.142714643127988	-0.4949946	-0.586793	0
comp54620_c0_seq1	PSNMU-V1.4_AUG-EV-PASAV3_0047990.1	1	0	0.620444843203528	1.33543671907102	1.63799776887206	0	0.705630181273834	-0.754773444037117	-2.16940448118754	-0.999338801714779	-0.254889571154228	1.37530173166364	1.01135763779464	1.37445678910713	1.00688284652028	1.46825970255404	0	-0.3875742	-0.2899993	0.7611378
comp11506_c0_seq1	PSNMU-V1.4_AUG-EV-PASAV3_0059940.1	1	-2.26479896401259	0	-1.12149042504512	1.63324095736665	-1.07224840080622	1.68220026229053	-2.83619574104445	-1.01113114282057	0.0928928780453431	0	1.2790519537824	1.26847539069906	1.43948683810754	1.14787516866156	1.681310863286	-0.026975355573799	-0.7975558	-0.2422877	-0.1368562
comp42203_c0_seq1	PSNMU-V1.4_AUG-EV-PASAV3_0010880.1	1	-0.448192306428214	0	0.927437592309775	1.6239581083565	0	0	-0.161235147398191	-0.125690572177374	-0.223495578627761	-0.0862483038197954	0.159131564430924	0.41358050798458	0.429930160606014	0.317368014975898	0.741322376096205	0	-0.09947349	-0.2237594	0.1151228
comp53435_c0_seq1	PSNMU-V1.4_AUG-EV-PASAV3_0016310.1	1	-2.55829295919453	1.66398679212833	-2.60168643451051	1.62066830628338	-1.77150615764953	2.45083099491672	-2.18808091140834	-2.74695121385021	-0.731983754322464	0.473949799892763	0.956741499598103	1.28541822908606	1.40469262768964	1.06465327496028	1.73660970744231	-0.635085270174438	0	-0.7574121	-0.1952373
comp33295_c0_seq3	PSNMU-V1.4_AUG-EV-PASAV3_0115600.1	1	0	0	1.85648514311097	1.61964391823951	-0.731317837506969	-0.9681552961688	0.397906158309334	-0.824061074713191	-0.0767917806788549	6.37316929674725e-05	0.745097339705746	0.311192372420869	0.278770237544059	0	0.303973800525387	-1.38297472146052	-0.5364942	-0.30148	-1.00388
comp48888_c0_seq1	PSNMU-V1.4_AUG-EV-PASAV3_0043790.1	1	1.9551037656318	1.50559893188242	2.06918313928308	1.61917192718845	4.10559848787126	3.65565763775763	-2.03017685682744	-1.26192027568642	-0.210051939462171	-0.114504614687561	0.849999677501473	0.905721678678031	0.382803782863391	-0.665193623005704	0	-0.618721141471969	1.29673	0.8665315	0.9199809
comp25129_c0_seq1	PSNMU-V1.4_AUG-EV-PASAV3_0083630.1	1	-1.12726453666813	-1.03606802739632	1.52748012805756	1.61865204498651	0	0	-1.17293743135715	-0.644638241118994	-0.306771412978126	-0.438499291539595	0.0512550715675424	0.0802655384411146	0.101593981420443	0.05605080396818	0.282130305343625	0	0.1985445	-0.3803765	-0.4435399
comp55777_c0_seq1	PSNMU-V1.4_AUG-EV-PASAV3_0083630.1	1	-1.12726453666813	-1.03606802739632	1.52748012805756	1.61865204498651	0	0	-1.96808234014737	-1.86979676204476	-0.894980568235929	-2.44508734290571	0.157316121861208	1.02147476874888	1.04420865590822	-0.135857935177465	0.867041070073226	0.3621376	0	0.6237876	-0.3672701
comp47345_c0_seq3	PSNMU-V1.4_AUG-EV-PASAV3_0027890.1	1	1.73733451375309	2.26227493691505	1.09134636640171	1.6163001462206	1.0664065904395	1.59135761451954	-1.59792945135215	-0.756555996257473	-0.133711596202938	0.0690354214834485	0.643758195497977	0.744747591488171	0.788478384718296	0.62638002262009	0.873329603752815	-0.251167262787252	-0.08267771	-0.354657	0
comp24430_c0_seq1	PSNMU-V1.4_AUG-EV-PASAV3_0009640.1	1	1.53849748041841	1.10361205332854	2.04496604584139	1.61002208535513	1.7846953691223	1.34976477032964	-2.06160245644195	-3.00476229462639	-2.80080422724722	-3.08805274870796	0.872038268608718	0.347514286653953	0.724709184633823	-0.399350591400942	0	1.38807873074824	1.038553	0.6932699	-0.4129293
comp36427_c0_seq1	PSNMU-V1.4_AUG-EV-PASAV3_0077420.1	1	0	0	1.2053675247497	1.60780911088566	2.64132650623781	3.04368392724541	-0.823226871034568	-1.02959300349932	-0.620304994493909	-0.412312147374534	0.56203460582738	0.593776625445592	0.679333204735421	0.297203596780198	0.627032153706587	-0.351976924316023	0.3803935	-0.2600145	0
comp34369_c0_seq1	PSNMU-V1.4_AUG-EV-PASAV3_0012640.1	1	1.66833237103257	2.17907874850611	1.09610105624846	1.6068575525843	1.03885551902857	1.54960994862319	-1.44661833672244	-0.682274090254428	-0.262455964868752	0	0.748058751342587	1.03021629936251	0.375986616658299	0.189598333180865	0.577464235653357	0.127120106150683	-1.20055	-0.7829697	-0.1984895
comp34369_c1_seq1	PSNMU-V1.4_AUG-EV-PASAV3_0012640.1	1	1.66833237103257	2.17907874850611	1.09610105624846	1.6068575525843	1.03885551902857	1.54960994862319	-1.38642811353696	-0.823913290493918	-0.637851671320781	-0.198467062720301	0.970768023836385	1.02245910487402	0.725843612752781	0.355660896430367	0.839744991136504	0.366273963392199	-0.0705164	-0.928869	0
comp78186_c0_seq1	PSNMU-V1.4_AUG-EV-PASAV3_0002230.1	1	-0.999922808995264	-0.615538396155533	1.21682461508057	1.60121864968097	0	0	-2.76211718196488	-1.04995354147597	-0.0499842560825741	-0.531062965570147	0.968660034415469	1.38367077655144	1.77031512241448	0.762279560020768	-1.12342080268432	1.460146	-0.6271635	0	2.161493
comp39017_c0_seq2	PSNMU-V1.4_AUG-EV-PASAV3_0082470.1	1	0	0	1.62883061588754	1.5989151047937	0	0	-0.046390176534997	0	-0.0816795950893399	0.338023119327935	0.715313587438566	0.743822039101643	1.01198998373228	0.560851073725963	0.990623934468237	-0.688894174503812	-0.6335779	-0.7051078	-0.8023633
comp34699_c1_seq1	PSNMU-V1.4_AUG-EV-PASAV3_0031640.1	1	0	0	1.49969555338728	1.59890650085922	1.68678562673448	1.78599546941402	-0.683432103874575	0.269417297360229	0.150900638111127	-0.545738099201454	0.191106414675205	0.0520015645656651	0.241246733661561	0	0.299353537792976	-0.836657468416909	-0.4180295	-0.9049749	-0.2685099
comp24381_c0_seq2	PSNMU-V1.4_AUG-EV-PASAV3_0078860.1	1	3.40714486553841	2.85033900738741	2.14336510539411	1.58650631331843	2.48996128871594	1.93311378479388	-2.99963460365786	-0.762805349045124	-0.513934448311041	-0.381987910593344	0.57161082235241	0	0.476483181883022	0.174901901368393	0.22731188089521	0.13310500900925	-0.5208202	-0.9160438	0.2265178
comp41075_c0_seq2	PSNMU-V1.4_AUG-EV-PASAV3_0104760.1	1	0	0	1.05176987634422	1.57648102809163	0	0.869086022910776	-0.82422556966375	-0.832863132449831	-1.36827829981015	-0.827951650038084	0.113693022201979	0	0.468745755018698	0.471890347263071	-0.0678989094004736	0.109148595953703	0.4647598	-0.5470689	0.002633849
comp23074_c0_seq1	PSNMU-V1.4_AUG-EV-PASAV3_0067150.1	1	0	0	1.46755753803171	1.57115038850321	1.02883880864684	1.13242949083803	-1.56364783026384	-0.857811241911013	-0.125967265501193	-0.0221526206058273	1.14795957155619	0.281162842454643	0.783735317574924	0.413958953685878	0.509414479052533	0.41065380363783	-0.2092903	-0.3461504	0
comp53237_c0_seq1	PSNMU-V1.4_AUG-EV-PASAV3_0027000.1	1	2.28896150948782	2.41968483310875	1.43874803257548	1.56947231464471	1.49062266135411	1.62134675823798	1.76461989500693	0.451174902350484	-0.440697913951755	0.421359690059752	2.12196302718199	1.23938921059297	1.7743208103253	-0.32833101510548	-1.02820124155785	-0.497909639252886	-1.108229	-0.4621941	0
comp50954_c0_seq1	PSNMU-V1.4_AUG-EV-PASAV3_0096690.1	1	0	1.30714006869351	0	1.56615814064743	0	1.04025566649574	-1.24747288518877	-1.89547476028242	-1.25392791477393	0.125294371081464	0.819980583182126	1.34676701698698	1.09857774703362	0.855987887772462	1.45922102407109	-1.25340205304548	-0.9528679	-0.7210178	0
comp50913_c0_seq1	PSNMU-V1.4_AUG-EV-PASAV3_0015950.1	1	0	-0.764814310334456	1.76859058037729	1.56369460193317	1.55361006965359	1.34872238099872	0.100701178073891	-0.818155929327077	-0.770100704679325	-1.20232508874701	0	0.357545161110516	-0.0473201066162279	0.110394413705776	0.320581165186382	-0.24294619200726	0.09307914	-0.1756277	0.08077892
comp51560_c0_seq1	PSNMU-V1.4_AUG-EV-PASAV3_0000470.1	1	0.810472761401825	1.29216849001189	1.08030171295606	1.56203775833836	0.660810360053864	1.14253910097323	-2.41047359885875	-3.4696334235233	-2.82993548271024	-0.965274465405376	0.70137007739477	1.14120508339096	1.44998897872592	1.17804360550386	1.53210423740806	-0.896959328563917	0	-0.5793388	0.6291572
comp41794_c0_seq2	PSNMU-V1.4_AUG-EV-PASAV3_0123340.1	1	-1.82592684561271	-2.15527727888237	1.8893391006584	1.55995729385558	0.712997557706996	0	0.158295115776418	-0.597922033788224	-1.72465424075959	0	0.092250140461366	0.305891422732437	0.649343615545972	0.210401945170173	0.690270011213507	-0.755412191121402	-0.1143293	-2.590283	-1.539344
comp23628_c0_seq1	PSNMU-V1.4_AUG-EV-PASAV3_0016650.1	1	-1.35637566181978	0	0	1.55937792149946	1.16894277948363	2.32781561535104	-0.403034116248038	-1.05018035596645	-1.57673383019483	-1.14103247990781	0.429711486245739	0.354227097771265	0.456247936661384	0.448457560498397	0.42004214324128	-0.0572326320963494	0.03264246	0	-0.9279757
comp24088_c0_seq1	PSNMU-V1.4_AUG-EV-PASAV3_0031460.1	1	2.29309097366792	2.45196779483207	1.3968205143656	1.55570040666145	1.26081780095549	1.41969720581845	-2.73083194557141	0.0595996563351644	-0.502399811554737	0.0865600351691391	0.221148523325574	0	0.355132050031239	0.257382334036119	0.295040172231558	-0.783634598719289	-1.44655	-1.734593	-0.7036341
comp13097_c0_seq1	PSNMU-V1.4_AUG-EV-PASAV3_0046410.1	1	-1.61283233932054	0	0	1.55368222608953	-0.6560123376986	1.11538932722629	0	-0.282216395623491	-0.790604917489127	0.351780184918482	0.208628072370491	0.894587426221086	0.654701990717015	0.44404275246386	1.04623462586361	-0.811692319502384	-1.018364	-0.4968529	-0.03065949
comp50105_c0_seq1	PSNMU-V1.4_AUG-EV-PASAV3_0046090.1	1	-1.72273293582223	-2.13562493348348	1.96611791103101	1.55319047603124	0	0	-1.15354859882302	-0.545190555065309	-0.255231740116592	-0.268218445457334	0.745482101969843	0.786653481467706	0.788387606564141	0.762425117109393	0.775538286815516	-0.17415963128431	0.0108298	-0.07672816	0
comp12474_c1_seq1	PSNMU-V1.4_AUG-EV-PASAV3_0068390.1	1	0	0.971600868929623	0	1.54520090039606	0.387259589948001	1.60971569253454	-1.91152461963808	-1.2246699980674	-1.17323663726163	-0.230468356120739	0.828678852574963	1.02003941121493	0.959893936088323	1.29908909738116	0.918816976646017	0.516633057915331	-0.1188039	-0.5731168	0
comp53130_c0_seq1	PSNMU-V1.4_AUG-EV-PASAV3_0068390.1	1	0	0.971600868929623	0	1.54520090039606	0.387259589948001	1.60971569253454	-2.45326714026375	-2.07699007709596	-0.267133636499922	-0.106985610921262	0.711184154827967	0.796550955464084	0.844431059510386	0.529058870043015	1.01466071015561	0	-0.6087634	-0.8818976	0.2118839
comp36853_c0_seq1	PSNMU-V1.4_AUG-EV-PASAV3_0070510.1	1	1.35471512145783	2.28608035516749	0.609475691259069	1.54090517974475	1.43913676098344	2.37055060626241	-0.922034584589399	-0.897365448986715	-0.574932216355299	-0.321468953360808	0.540404772273247	0.408595464304765	0.180148171845046	0	0.600314194471784	0.23364959863931	-0.07757503	0.04481784	-0.4776888
comp43345_c0_seq1	PSNMU-V1.4_AUG-EV-PASAV3_0029820.1	1	0	0	1.60800401717753	1.53824888468059	0	0	-0.798275459351335	-0.130355633412161	-0.687321290122323	0	1.47374119911415	1.6199349826446	1.79135542087525	0.691192763080252	1.73212908003961	-0.440836888715006	0.5199573	-0.1453995	-0.009582188
comp34767_c0_seq1	PSNMU-V1.4_AUG-EV-PASAV3_0017830.1	1	0	0	1.38395499822321	1.53715650222845	2.27768721241508	2.43086392679813	-1.7472462469208	-3.15869951329766	-3.60815725265064	-3.33980302586628	1.16940728191027	1.77156414881126	1.68682070636477	1.500124894848	1.95375450014167	-1.2103917936338	0	-0.2193624	1.001556
comp27969_c0_seq1	PSNMU-V1.4_AUG-EV-PASAV3_0054420.1	1	-1.41134420660026	2.2792583921383	-2.16843907446645	1.52353684503211	0	3.48757847124208	-1.49751545230358	-1.6445536156407	-0.558564561472545	-0.547033406243536	0.0867803203511457	0.094319584038689	0.273116854043706	0.114480767102085	0.0506750431194423	0	-0.1308184	-0.3775615	0.2450428
comp16571_c0_seq1	PSNMU-V1.4_AUG-EV-PASAV3_0091130.1	1	-1.05805835811388	0.398778744162406	0	1.51830075411784	-0.509367482447156	0.947486712171331	0.0993697132433535	-0.677788855271626	-0.630193763996166	0	0.319821212101303	0.667177441314257	0.5397808139926	0.295351031739148	0.71603590862655	-0.337025564963827	-0.2259628	-0.3245626	-0.1208838
comp43496_c0_seq1	PSNMU-V1.4_AUG-EV-PASAV3_0083200.1	1	-2.13709244217127	0	-1.00576186418482	1.51689580691615	0	2.04602350151926	-1.15312292957026	-0.936156586571514	-0.607524267950421	0.0149939725518653	0.0955077689698172	0.374694395119393	0.456715686125431	0.0220242829823629	0.521382442604134	-0.532086633171739	-0.4058651	-0.1716875	0
comp14045_c0_seq1	PSNMU-V1.4_AUG-EV-PASAV3_0076460.1	1	0	1.79763301061776	0	1.51366734732992	0	1.0283442656849	0	-0.776008147544649	-0.166731809385895	-0.460466151623972	0.404063560678022	0.602920717325121	0.397594192353344	0.511436580120311	0.805326157051213	-0.218304151536553	-0.1023493	-0.3556632	0.7896453
comp56577_c0_seq1	PSNMU-V1.4_AUG-EV-PASAV3_0095480.1	1	-1.7680355455751	-1.41143516004309	1.15094011989169	1.5075375554205	-0.769151348991401	0	0.608041773578843	-0.819609022667765	-0.647202463549684	0.0864508888142641	0	0.685776568103148	0.600228408572185	0.189237015289703	0.804972253895802	-0.6579814	-0.03896368	-0.8320719	-0.8002389
comp13870_c0_seq1	PSNMU-V1.4_AUG-EV-PASAV3_0101560.1	1	0	0	1.16233248864977	1.50719427522367	0.83084819372432	1.17570623681012	-0.571122055282516	-0.640333740971691	-1.52894152117152	-1.65228045913906	0.40627094482827	0.111871575074373	-0.296700587204529	0.175508868721554	-0.86467942198162	0.123596845085194	0	0.2815338	0.1543737
comp34635_c1_seq2	PSNMU-V1.4_AUG-EV-PASAV3_0107470.1	1	0.64384650725906	0.685170486506692	1.46515596829932	1.50648002330177	1.35375567762521	1.39507967667917	-1.09715406181743	-1.1141652230643	-0.876728453268772	-0.00352045991329852	0	0.021464080186302	0.327700600724713	0.0861303794736159	0.0228317187095453	-0.022037253936384	-0.1543694	0.2347929	0.5861909
comp32313_c0_seq1	PSNMU-V1.4_AUG-EV-PASAV3_0019000.1	1	-2.50140242101692	1.54436877614058	-2.54168457948501	1.50412935976243	-1.47402896720172	2.57177473128975	0.534208581115102	0	0.37837518885689	-0.414562890396111	1.8087779808341	0.5641114618336	1.4562638411646	0.687033908646482	-0.190919323318558	-0.889217520682418	-1.15386	-0.09537283	-0.6965854
comp31274_c0_seq1	PSNMU-V1.4_AUG-EV-PASAV3_0067900.1	1	-1.04214893124935	1.43299584168304	-0.972813779797623	1.50305685407171	-0.921120683990687	1.55458972627368	-1.73225815514091	-1.23931729349467	-1.15847494706618	-0.312614118255522	0	0.417602221518445	0.498842638640419	0.0170879527071177	0.172063337041443	-0.355224769249475	0.2802095	-0.1717804	0.4462643
comp43840_c0_seq1	PSNMU-V1.4_AUG-EV-PASAV3_0026750.1	1	0	1.86256461070944	0	1.49858446369003	0	1.50514813696875	-2.03914896768684	-1.51442429756469	-1.61743261155123	-0.415272796588195	1.47655408270968	0.834877438526663	0.923877824684605	-1.16363974747979	-0.204288157626599	0	0.3444584	0.04094408	1.019837
comp31475_c0_seq2	PSNMU-V1.4_AUG-EV-PASAV3_0090940.1	1	-0.779485796915748	0	0	1.49814791662969	-0.729736140680464	0.445781454206158	-0.883153922688586	-0.161278023061066	-0.316294505613836	0.218139196267175	0.697297246057119	0.615078432384104	0.786073889878081	0.597881445211286	0.55473852521409	-0.711394421881664	-0.527592	-0.2178261	0
comp13485_c0_seq1	PSNMU-V1.4_AUG-EV-PASAV3_0061900.1	1	-1.14051821520782	1.14662169529548	-0.796074538815996	1.49289093932685	1.74600489192023	4.0344899885574	-3.46091571109437	-2.61092899883009	-3.75172441676794	-2.96792670144293	1.71732281840681	1.77676287463428	2.27452761625473	1.31141746759354	2.03580618781606	-0.990446063691884	0.6550243	-0.2554782	0
comp37084_c0_seq2	PSNMU-V1.4_AUG-EV-PASAV3_0055800.1	1	0	0.7713724030838	0.959311604378043	1.48765074197291	0	0.650809723236505	-0.737186819202012	-1.03932684449843	-0.529377439994036	-0.288524063229165	0.387630802190329	0	-0.0696720049463719	0.297715236987719	0.184931095910486	0.253365965212223	0.275105	0.1477489	-0.0582868
comp35898_c0_seq1	PSNMU-V1.4_AUG-EV-PASAV3_0057630.1	1	0.995892902300349	0.879827537404714	1.57605782981022	1.45999104135519	0.800551434369853	0.684485326064577	-0.212066376447236	0	-0.230429749624774	0.0223187286404603	0.393054223688503	0.674264044929235	0.628343114298191	0.475348012020233	1.0282383477339	-0.614809134339005	-0.7682366	-0.6787706	-0.745462
comp42724_c0_seq1	PSNMU-V1.4_AUG-EV-PASAV3_0083070.1	1	-0.656230443815703	0	0.734559669051305	1.4542324676373	0	0.843812631990487	0	-0.804545784400438	-0.0032737562254912	0.0824519438850384	0.575718594652561	0.124935668129872	0.638142946774795	-0.0192577036649979	0.411506737904572	-1.28748213726036	0.1229196	-1.137974	-0.38382
comp44503_c0_seq1	PSNMU-V1.4_AUG-EV-PASAV3_0102160.1	1	-2.51590789516486	-1.89005369259859	0.825349669715759	1.45117121915469	0.784344851147618	1.41012612253429	0.313883931577694	-0.431609999624714	-0.162001122886677	0.0708406212025823	0.488008049488817	0.286736573631579	1.00117705804267	0	0.405342043912609	-0.203399536300795	-1.021273	-1.558472	-1.87419
comp49754_c0_seq1	PSNMU-V1.4_AUG-EV-PASAV3_0096750.1	1	0	0.689063880873883	0.797676736363122	1.44939510620461	-0.527424020033714	0	-2.70942864398432	-1.64706660583718	-1.72405590961035	-1.05092860117499	0.513367520708922	0.714223125285876	0.546076201497999	0.320164381770834	0.554603305234739	0	0.1552109	-0.8724249	-0.02972222
comp36711_c0_seq1	PSNMU-V1.4_AUG-EV-PASAV3_0028370.1	1	0	0	1.50400958275899	1.44367079866754	0	0	-0.952344089886985	-1.09030659886862	-0.903067771015935	-0.0240435547578812	0.152306551895737	0.388243568336335	0.473487244168157	0.0481770507796266	0.472155509235098	0	0.427801	-0.1885954	-1.188581
comp13804_c0_seq1	PSNMU-V1.4_AUG-EV-PASAV3_0012250.1	1	-1.68603127780984	0.815076508356335	-1.0658155891731	1.4354924939643	0	2.46556066961007	-0.820377658457961	-0.828687088116502	-0.245089937472845	-0.309669608524276	0.0369306805002036	0.116176448346844	-0.00779590254486795	0	0.276529058578892	-0.290350333584461	0.4464603	0.05292358	0.6658811
comp42311_c0_seq1	PSNMU-V1.4_AUG-EV-PASAV3_0011180.1	1	-0.521353682618922	0.819685766255631	0	1.434771306334	0	1.24675344203349	-2.27002864992636	-2.14768253325393	-2.47115415107316	-1.42909230627898	1.26951427912171	1.4630836306737	0.885037815285028	1.02200517517985	0.972573466845779	-0.75411579245437	0.7305521	0	-0.0449005
comp33892_c1_seq3	PSNMU-V1.4_AUG-EV-PASAV3_0056530.1	1	1.7852250867519	2.13769872052926	1.07924497070624	1.4317226922597	1.79626844255869	2.14874507510463	-0.772766741042789	-0.805792921616515	-0.227747836440098	-0.313377117704425	0.244380392781672	0	0.20012407238586	0.285116666971778	0.0595560070835575	0.0112048544771088	-0.001336624	-0.09109167	0.4224055
comp47364_c0_seq3	PSNMU-V1.4_AUG-EV-PASAV3_0014940.1	1	0	0	1.13204786227268	1.42946664805921	0	0	-0.7279768783642	-1.22731918115166	-2.82201915906399	-1.57914919739165	1.08150521064397	0.334488625140127	0.793426826153596	0.293328371584324	0.471136034672406	0.0956469261523445	0	-0.2772754	-0.4212492
comp51319_c0_seq1	PSNMU-V1.4_AUG-EV-PASAV3_0056030.1	1	0	0	1.43516450525041	1.42897262247469	0.834944289820777	0	-0.662944462066739	-0.383449529069057	0.439052323757338	0.198810312294516	0.697885856930665	0.492690846480218	0.27165133971663	0.143955779260165	0	-0.260525554035727	-0.596601	-0.4210933	-0.7297986
comp25941_c0_seq1	PSNMU-V1.4_AUG-EV-PASAV3_0016350.1	1	0	0	0.99149921962617	1.4276906373083	0.989324583480141	1.42551159117823	-3.27790480339219	-1.67665600261924	-1.10338520359001	-0.917015998753575	0.807941609761849	0.433319962136528	0.850704040615648	0.650891359651265	0.657197206023808	0	0.5313491	-0.1853382	-0.5971489
comp27615_c0_seq1	PSNMU-V1.4_AUG-EV-PASAV3_0123950.1	1	0	0	1.80843404858346	1.42646057963207	2.64308563067453	2.26115593071297	-1.63258967982742	-3.01067168090534	-2.17215365772941	-3.85226246911762	0.356992891377464	0.532465913642361	0.820882587538454	0.242679429785782	0.524341495268848	-0.529455893715339	0.6262754	-1.165755	0
comp33550_c1_seq1	PSNMU-V1.4_AUG-EV-PASAV3_0065120.1	1	1.69405144699602	0	3.00439785805101	1.42509971169791	3.32181356460658	1.74251744593912	-2.41323437727533	-0.263648951073909	-0.276181586304183	0.882217924988623	0.303204950133619	1.06777409964552	1.09047545819228	0.565079050620051	0.851963031045857	-2.07722139577138	-2.32935	-1.313136	0
comp33371_c1_seq1	PSNMU-V1.4_AUG-EV-PASAV3_0060060.2	1	0	0	1.34856783482836	1.42397313770534	0	0	-0.368033461320515	-0.342930021625719	0	-0.0185168904270885	0.74733136047192	0.855029806645293	0.910922119077251	0.431508096506567	0.64793055167727	-0.786366028523782	-0.2912839	-0.03063632	0.1126878
comp48833_c0_seq1	PSNMU-V1.4_AUG-EV-PASAV3_0056290.1	1	0.886899691494487	1.16510287225469	1.14169355328457	1.41990000349723	1.26312287471762	1.54132851475332	0	-1.64102203850861	-1.54486599636705	-1.11456456639045	0.0943741708785666	0.318993935871092	0.043649990639425	0.101938917595085	0.381793764196498	-0.0251151651555368	0.1080453	-0.3130304	-0.04439574
comp35888_c0_seq1	PSNMU-V1.4_AUG-EV-PASAV3_0056940.1	1	1.09968989573013	1.12301910802083	1.38987126345143	1.41320146827441	1.19829722004951	1.2216273940577	-1.42218612548675	-0.413710557132436	0.515507579237016	0	0.43271438750726	0.483286925499877	0.395487342828277	0.278240068286885	0.34321373902025	-0.92710070561541	-1.382726	-1.084851	-0.5208078
comp38653_c0_seq1	PSNMU-V1.4_AUG-EV-PASAV3_0056940.1	1	1.09968989573013	1.12301910802083	1.38987126345143	1.41320146827441	1.19829722004951	1.2216273940577	-2.57879492618956	-0.53375003424985	-1.60008930653114	0	0.334916193916734	0.520130008721446	0.812520568612043	0.290207853835336	0.917547128793175	-0.773619777470516	0.4339187	-0.1683391	-0.09683534
comp22817_c0_seq1	PSNMU-V1.4_AUG-EV-PASAV3_0052880.1	1	-2.83417817153227	-1.64211535532378	0	1.4128025435144	-1.09888131305504	0	-0.827255314547535	-1.04620786711303	-0.295716503828275	-0.122644554250014	0.493237430361114	0.157784124906395	0.527381969807998	0.40405942077995	0.271527793952774	0.381984062671154	-0.1609812	-0.2688827	0
comp47333_c0_seq2	PSNMU-V1.4_AUG-EV-PASAV3_0012980.1	1	0	0	1.20352707583935	1.40923367373109	0	0	-0.269383093148297	-0.188071350337426	-0.0897097421825972	0.0758282460925397	0.0534456625752675	0.461593674504616	0.0962515784134226	0.205349480171364	0.464377652450398	-0.102982728142639	0	-0.1715477	-0.3768234
comp22620_c1_seq2	PSNMU-V1.4_AUG-EV-PASAV3_0040280.1	1	2.12950046181043	2.23221235082893	1.30456705413325	1.40728862091966	1.4683793287364	1.57109880566271	-1.66235802621002	-0.701553916385223	-0.777562658639134	-0.657808668534316	0.115502927033281	0.110713699507393	0.268404374176512	0	0.122836396665187	-0.135643795441522	0.2632248	-0.4372174	0.1840082
comp28761_c0_seq1	PSNMU-V1.4_AUG-EV-PASAV3_0120600.1	1	2.91589379584118	2.62822161287748	1.68893478190977	1.40113631931726	2.53756743299476	2.24978742911166	-0.909778890071525	-1.8973304687405	-2.43630839595877	-0.727722408203006	1.24230579392638	0.796363516861243	0.743662385499475	0.0500855036130776	0.482520500259085	-0.104552345607573	-0.1991013	0	0.3825069
comp19991_c0_seq1	PSNMU-V1.4_AUG-EV-PASAV3_0005010.1	1	0.700249770994238	0	1.73877028602026	1.39788599812095	0.637239695800713	0	-2.48068021170341	-0.993614832411874	-0.759786640830712	-0.917923959601903	0.749174024837714	-0.217315410795816	0	0.0488011384851434	0.343998086836486	0.130161868135317	-0.5813487	0.2767272	0.4323597
comp52646_c0_seq1	PSNMU-V1.4_AUG-EV-PASAV3_0075390.1	1	-1.00312702553473	0	0	1.39786381371415	0	1.28678319294136	-0.392840660446334	-0.947405851076044	-0.511541101251583	-0.384700065086641	0.0311742760895424	0.209975802769906	0.146614440748484	0	0.447862347069474	-0.563686115192835	-0.3346238	0.2244675	0.1949556
comp24569_c0_seq1	PSNMU-V1.4_AUG-EV-PASAV3_0064930.1	1	-1.25735916441979	-0.78465940942269	0.925122421298339	1.39784546750307	0	0	-0.488963780703876	-0.235732351211855	-0.104055890786788	0.418515987589935	0.71838574852103	0.688777948267803	1.07633258675686	0.854941162754061	0.958464027377011	-0.563289489883793	-0.01640759	-0.2722587	0
comp55337_c0_seq1	PSNMU-V1.4_AUG-EV-PASAV3_0116730.1	1	-0.716413786108422	0	0.887726689532274	1.39621882860694	0	0.744647802545896	-1.25231150591396	-0.441754009619144	-0.0891832352038699	0.092576932502185	0.542355141176297	0.789907257197998	0.509304168199845	0.2697061331468	0.708280843564604	-0.6091724	0	-0.2372419	-0.06682129
comp54302_c0_seq1	PSNMU-V1.4_AUG-EV-PASAV3_0086830.1	1	0.585744009190673	0.707783646539565	1.27179555176884	1.39384748163017	0.513865470597903	0.635918981129485	-0.514314402018933	-1.44454518259527	0	-0.627617055220429	0.32909989284791	0.551368109363624	0.410759241056096	0.217389207227827	-0.0546080991081501	-0.2622849	0.2305323	0.004062215	-0.3303202
comp44375_c0_seq3	PSNMU-V1.4_AUG-EV-PASAV3_0012800.1	1	0	0.518773850613906	0.971033834074989	1.38771175624642	0	0	-1.23510911562098	-0.321325821013924	-0.450931125812288	-0.040629600324726	0.379505349540685	0.640747318172621	0.683952006928705	0.623898962953471	0.597472195227105	0.203725773056903	-0.1566012	0	-0.2985505
comp12267_c0_seq1	PSNMU-V1.4_AUG-EV-PASAV3_0073480.1	1	0	0	1.25981585010733	1.38222617717843	0.808039670626178	0.930449131102738	-0.775174424968895	0.00386688944411162	-1.00898334719301	-0.25090336781365	0.263926994909401	0.473090090951599	0.468461047853129	0.344875968588331	0.438992827642392	-0.0103558983695677	0	-0.1136601	-0.3280437
comp56158_c0_seq1	PSNMU-V1.4_AUG-EV-PASAV3_0076010.1	1	-0.900769855898978	0	0.977702401723952	1.37843127501715	0	0	-0.469160482237076	-0.52033359001493	-1.15284552106697	-0.206424923146258	0.277481809913083	0.381447684908088	0.501915062936339	0.513483642451909	0.72388104855215	0.02807354	-0.007625304	-0.3145141	0
comp54962_c0_seq1	PSNMU-V1.4_AUG-EV-PASAV3_0054130.1	1	0	1.05905077165776	0.563244288459618	1.36666072234932	0	0.929465179203261	-1.00697573814226	-0.339184922661086	-0.330114826977766	-0.550849913233344	0.82954279022114	0.815555837779097	0.350648311696592	0.574042787896494	0.279624231666451	-0.4684791	0.1422202	0	-0.5022816
comp53466_c0_seq1	PSNMU-V1.4_AUG-EV-PASAV3_0016520.1	1	0	-0.902201099193486	1.89458841100683	1.36446087979069	1.12120033945625	0.591082857630634	-0.154472877406945	-0.927204574528204	-2.04708895205118	0.0305678588324172	0.655853376134217	0.527255654227185	0.46607043067864	0.468001884686197	0.911803853269065	-0.265637428055419	-0.5267637	-0.3035519	0
comp42192_c0_seq3	PSNMU-V1.4_AUG-EV-PASAV3_0031290.1	1	0	0.481034911618474	1.19928034391599	1.36424124183963	0	0.434059510657368	-1.08061137338113	-1.86586126062756	0	-0.807901685354347	0.471854630437551	0.321631338065738	0.534622549658457	0.618172115467438	0.649491150569757	-0.328072634485482	-0.7221738	0.06098201	-0.04564916
comp37599_c0_seq2	PSNMU-V1.4_AUG-EV-PASAV3_0051970.1	1	0	0	1.59054868923122	1.35928855305231	0	0	-2.17887246388282	-1.70811005702132	0.393522911208527	-0.0672582859918132	0.452181979709288	0.415350812503588	0.914095688737529	0.429396919431932	0.513266451502008	-2.00947687463175	0	-1.276608	-1.303007
comp11611_c1_seq1	PSNMU-V1.4_AUG-EV-PASAV3_0002120.1	1	0.569199975823126	0	2.26204703673526	1.35679519983412	1.41698691832318	0.51175097508472	-1.49269465724581	-1.48421024109661	-1.13746190524074	-1.11831370674837	0.517292814220886	0.664714495827942	0.84469261760279	0.96568688891089	0.928312926276636	-0.521596663312963	0.2648347	-0.4616283	0
comp47874_c1_seq4	PSNMU-V1.4_AUG-EV-PASAV3_0116370.1	1	-1.09178808504261	-1.7166964079459	1.97763606977384	1.35266987359129	0	-0.721200233075135	-0.651175601668941	-0.604511556240514	0.789864285746872	0	0.816157741724395	1.13964773297496	1.06122782373299	1.1223806716235	0.75993358949885	-0.138584054133382	-0.2618939	-0.08882929	-0.6509974
comp50306_c0_seq1	PSNMU-V1.4_AUG-EV-PASAV3_0043190.1	1	1.09585712225208	0.716954385629539	1.71648018217189	1.33751866866393	0.958955275920067	0	-1.95274021703913	-0.998672357446252	-1.92423944896194	0	1.05522178264291	0.0837268762806369	0.23093594807191	0.269826871900425	0.0469379864330817	-0.58255387022534	0.1574652	-0.797909	-1.23461
comp17501_c0_seq1	PSNMU-V1.4_AUG-EV-PASAV3_0116740.1	1	0.729503887869039	0.542637939957987	1.52257861621218	1.33570854772065	1.21140154661243	1.02453244172171	-1.1938258497585	-1.58943807445852	-0.518838843836437	-0.963451970251604	0.206634111167127	0.613286545279539	-0.363505644126086	0.104431022518783	0.133625026331692	0	0.06174603	-0.3723915	0.3607187
comp44238_c0_seq3	PSNMU-V1.4_AUG-EV-PASAV3_0041590.1	1	-2.49602631293592	1.10176744988922	-2.26599421184769	1.33196331975561	-0.864621204046016	2.73329534205401	-0.639340804176365	-1.57363054781172	-2.05010854040263	0	0.401353213937877	0.359888960643499	0.472628265596676	0.492972732003414	0.887536488779462	-0.483418184482383	-0.4058177	-0.4711679	0.3870439
comp47341_c3_seq7	PSNMU-V1.4_AUG-EV-PASAV3_0038700.1	1	-1.67181816882963	0	0	1.32567694866196	-1.55067755384949	0	-1.8245907343306	-1.64806003095441	-2.65714393986383	-1.94417430553279	0.654303319867344	0.297621812814356	0.517125883344788	0.146355552428497	-0.194227327075469	0	-0.1542403	0.01161493	0.6557658
comp23281_c0_seq2	PSNMU-V1.4_AUG-EV-PASAV3_0124900.1	1	-0.435972262733415	0	1.07141035929874	1.32208113009962	0	0.48245600652827	-1.10749468027965	-1.32888292007097	-0.640157397072828	-0.319178169850243	0.100811407418458	0	0.0789621956521191	-0.31484655257778	0.184265499535021	0.0538428752715596	0.0699849	-0.2157383	0.1202442
comp51871_c0_seq1	PSNMU-V1.4_AUG-EV-PASAV3_0100230.1	1	2.49022596889779	1.33219759043606	2.47745534828552	1.31940976541091	2.79790314160769	1.63986119523104	-0.201134885886684	-0.0541424935722192	-0.779551697632857	-1.50851863262303	0.800134253740505	0.821908246899369	-0.485504012351871	1.70686727545693	0.759698148086806	0.349603183239844	0.6061822	0	-0.2005646
comp11931_c0_seq1	PSNMU-V1.4_AUG-EV-PASAV3_0019690.1	1	-1.75392897488195	0.995751661890841	-1.43415356664606	1.31562499441063	-1.28411490582064	1.46564144117696	-0.449463279987258	-0.969351785027778	-0.760491531557333	-0.295471267323226	0.109570401548332	0.547852092970007	0.296059848584351	0.33047889956209	0.641156321262939	-0.57804740638219	-0.01583498	0	0.222457
comp46761_c0_seq1	PSNMU-V1.4_AUG-EV-PASAV3_0057430.1	1	0	0.644600962449594	1.02705091236849	1.30921085036819	0	0	-1.41214044784338	0	-0.877672496005159	0.0260178946632195	0.217722112825696	0.354794266388	0.889728637189139	0.126515199428746	0.143389729301854	-0.841548755295154	-0.4577595	-1.25923	-2.374697
comp55109_c0_seq1	PSNMU-V1.4_AUG-EV-PASAV3_0076120.1	1	0.87310102482432	0	1.74529817887647	1.30849660550995	0.770296005787631	0	-0.643478616756804	-1.33990762001715	-1.2472042394125	0.177673032005949	0.279604640229159	0.423206019955445	0.69344446294991	0	0.851978488784776	-0.2435385	0.3132369	-0.4125569	-0.7545351
comp20506_c0_seq1	PSNMU-V1.4_AUG-EV-PASAV3_0102820.1	1	-1.55950073708377	0	0	1.29873511343682	0	1.68196942866724	0	-0.275453098759243	-1.32782353855106	-1.62622639506332	0.496028319867632	0.85626529258346	0.286722419396857	0.177774198155756	0.387643922127912	-0.363083192131027	0.1072002	-0.1575135	-0.5171941
comp22420_c0_seq1	PSNMU-V1.4_AUG-EV-PASAV3_0059990.1	1	0.44297245637281	0.858807487192152	0.878215150976578	1.29405762880289	1.18920857765372	1.60504904111315	-2.98518853854975	-0.610180480083581	-0.764269873639821	0	0.494979237658892	0.510837929930633	0.886334478993466	0.392201067138819	0.849038380096585	-0.118650284397373	-0.169695	-0.1658855	0.03902143
comp22823_c0_seq3	PSNMU-V1.4_AUG-EV-PASAV3_0105830.1	1	0	0.516814357806013	0.996696382789079	1.29065260203612	0.948326210942476	1.24228145723276	-0.539197311592578	0	0.0755036377309271	-0.390047872516778	0.393710826783938	0.230357541488853	0.262784488391535	0.176691494939028	0.105235004590083	-0.817068433644186	-0.5186497	-0.714732	-0.3494938
comp50158_c0_seq1	PSNMU-V1.4_AUG-EV-PASAV3_0073460.1	1	1.29340672476964	0.766661076424007	1.8160300231478	1.28926161680368	1.33552842281039	0.808765646996198	-0.980135461210375	-3.09696505038488	-4.16095070309055	-1.48013189721059	0.0547379185668895	0.0534454816643333	0.338965601230348	0.196381271088218	0.253473883689986	0	0.2113009	-0.3879471	-0.1873482
comp33015_c0_seq1	PSNMU-V1.4_AUG-EV-PASAV3_0060080.1	1	-1.17195262195711	0	0	1.28808498262601	-0.694455955637909	0	-0.754833269025219	-1.34051847004282	-2.4678174328196	-1.16256927078341	0.175260612769754	-0.0592182074402041	0.195878783649395	-0.291898908553904	0.660157474794103	0	1.05967	0.2650592	0.268517
comp18995_c0_seq1	PSNMU-V1.4_AUG-EV-PASAV3_0047470.1	1	-1.63120658496713	0	0	1.28497050843426	0	2.03923819628534	2.39220081386048	-0.143577277848534	1.115269601125	-0.405633797057489	1.86728941803652	1.30465631342281	1.59755239469334	1.20403161755787	0	-0.339082272855152	-0.2695487	-0.3210752	-0.1922701
comp49620_c0_seq1	PSNMU-V1.4_AUG-EV-PASAV3_0043840.1	1	0	0.520769941092743	0.747134673879007	1.27992534486997	0.452890589694745	0.985678743038114	-4.62053024368448	-3.06377305518391	-4.36974604016504	-2.5446066861622	0.560653598729217	0.294385451461189	0.327024196832896	0.141934856331743	0.567712215337735	-0.244649532796526	0	-0.06198098	0.4634709
comp12747_c0_seq1	PSNMU-V1.4_AUG-EV-PASAV3_0025690.1	1	-0.533656049805744	0	0.566805375850308	1.27960021570613	0	0	-0.970468726884377	-0.395079563234543	0	-0.290309471225044	0.314134263490653	0.0916743763451269	0.208205162047735	0.341623335976371	0.0832302873531141	-0.1440799930106	0.1698129	-0.1386568	-0.3597569
comp46254_c4_seq1	PSNMU-V1.4_AUG-EV-PASAV3_0047960.1	1	-2.09756942958911	0.799276113321247	-1.61908602894324	1.27784173915215	-1.59261204293284	1.3042972448075	-0.904766461329201	-0.825002763132135	-0.368069380953816	-0.251841924856855	-0.0547777398843543	0.28270698296323	0.241708008868345	-0.00364697639084532	0.243532208460611	0.0331183957060635	0	0.05545996	0.1721443
comp50472_c0_seq1	PSNMU-V1.4_AUG-EV-PASAV3_0034540.1	1	2.66603637857024	1.07213742062954	2.87108315511837	1.27715368006087	2.33551882232691	0.741596304319197	-0.0427203576762594	-0.924817889137644	-0.220070144249606	-0.470955947631557	0.137469481168591	0.341635541462956	0	0.342864730803504	0.447293838967351	-0.0186051857087417	0.2175671	0.1158929	-0.6066542
comp54339_c0_seq1	PSNMU-V1.4_AUG-EV-PASAV3_0007910.1	1	-1.11476617105494	-0.822912371326996	0.984786617421647	1.27664359857259	0	0	-0.231501908726884	-0.434079278779623	0.37328633806234	0.477487941740915	1.40233977357024	1.02055323787267	1.33454435321549	0	1.16814811583907	-1.739319	-2.917235	-1.282132	-0.4234487
comp35290_c0_seq2	PSNMU-V1.4_AUG-EV-PASAV3_0000020.1	1	0	0	1.29426662930579	1.27623788788205	0.874312231136569	0.85628459684394	-2.2989802057982	-1.75774864855118	-1.02920191986676	-1.14791532700846	0.0785691509603064	0	0.290346834401103	0.114655988555275	0.129556214327704	0.0550561744232825	-0.2046739	0.2632913	-0.2623514
comp58902_c0_seq1	PSNMU-V1.4_AUG-EV-PASAV3_0029420.1	1	1.17556114995255	1.07500323040858	1.37538235342321	1.27478615651697	1.11755121709017	1.01696832948399	-1.44716384470214	-0.351148735757898	-0.506807914311048	-0.327047017159542	0.49068434715686	0.167629538155782	0.0721988458662715	0.322434793067297	0.335701853660559	0	0.2745439	-0.3381873	-0.104959
comp26671_c0_seq1	PSNMU-V1.4_AUG-EV-PASAV3_0042380.1	1	0	-1.23045079835974	2.21542567830991	1.27175637558143	0	0	0	-0.924975531391263	-0.83638346944459	-0.272137550426109	0.406366060658187	0.667353851662281	1.03441968771022	0.469739564202559	0.855854779009755	-0.637542428196403	-0.6403422	-0.6974916	0.07878217
comp76842_c0_seq1	PSNMU-V1.4_AUG-EV-PASAV3_0014880.1	1	0	0.640394265713766	0	1.27158239443121	0.690264185948053	1.61706334163871	-1.56907184023086	-1.47232307871908	-0.763170066601467	-0.566897077676885	0.79662214723378	-0.385299051133314	0.51326237029296	1.12076582742294	0.727170256377712	-0.08796642	0.2392056	0	2.274459
comp12219_c0_seq1	PSNMU-V1.4_AUG-EV-PASAV3_0068300.1	1	-0.645023178525131	0.670958845132362	0	1.26762932757811	0	1.38135913595485	-0.343313798125301	-3.00836173999659	-1.40285914713006	-0.98129197633012	1.14242319661258	1.32181463142325	1.24363097509756	0.968332869892462	1.17307857078686	-0.00967450780391399	0.5744007	-0.7128295	0
comp52206_c0_seq1	PSNMU-V1.4_AUG-EV-PASAV3_0062500.1	1	-2.02030234546445	0.581789655806459	-1.34155805441527	1.26061555123085	-1.00975800531239	1.59239611092221	-3.1124988548876	-0.494642839242441	-1.1035207271729	-0.943686619502495	0.246990905284191	0.654689753348317	0.6766773614865	0.853732186483992	0.821909378255823	-0.0951022151501784	0.6916061	0	-0.08784115
comp47769_c2_seq10	PSNMU-V1.4_AUG-EV-PASAV3_0060830.1	1	0.525872254906668	0.730386875253153	1.05577250706963	1.26028960498006	0.499461256216856	0.70397815288164	-0.675596592918493	-0.345492864524115	-0.230910340681291	-0.360926465030728	0.0935068742011502	-0.0893184095044415	0.108401914397897	0.101522901648188	0.152528651529423	-0.273611443495794	0	0.05704761	0.1896901
comp48957_c0_seq1	PSNMU-V1.4_AUG-EV-PASAV3_0030500.1	1	0	1.42101368769863	0	1.25944883521525	0	1.49423676883964	0	-1.15415783582907	-0.765571828148587	-0.847249049752735	0.970877429835999	1.25878979360153	-0.528116713238114	0.406382503931342	-0.215911922539084	0.997551495307791	0.8712052	-0.6767726	1.062339
comp44057_c1_seq5	PSNMU-V1.4_AUG-EV-PASAV3_0012500.1	1	2.2223300997497	1.48262089923224	1.98640501864502	1.24666926781158	1.83022002515608	1.09049037460864	-0.32785976650761	-0.777164248127659	-0.551470147354289	-0.261807509597443	0.698100673447049	0.481105994668407	0.838565607267979	0.639788782826741	0.350832945259276	-0.213573816083384	0.1047095	0	-0.1281567
comp50582_c0_seq1	PSNMU-V1.4_AUG-EV-PASAV3_0010850.1	1	0	0.654062990208377	0.732269478566646	1.24614282950747	0.367409900804186	0.881282148753885	-2.35287425996574	-0.669392303779333	-0.8278705385267	-0.632505257600791	-0.113898968749851	0.374540804192982	0.23165595666681	0.573873517157987	0.495083355488129	-0.0967026722051125	0.4308906	0	0.52689
comp53203_c0_seq1	PSNMU-V1.4_AUG-EV-PASAV3_0105620.1	1	0	0	1.00350430152153	1.24536439320237	0.635798392262574	0.877655136058041	0.469691283523145	-1.668630002877	-1.94203979225975	-0.475472000557556	0.814495467019343	1.11873875090017	1.21079703668541	1.29336958086425	1.26058684767013	-0.704180057457172	0	-0.1204184	-0.4233539
comp53786_c0_seq1	PSNMU-V1.4_AUG-EV-PASAV3_0105620.1	1	0	0	1.00350430152153	1.24536439320237	0.635798392262574	0.877655136058041	-1.73265547659352	-0.0471991291932934	-1.97322581560459	-0.34406717820436	2.31856182171912	2.5604264005722	2.62711246482462	2.44364938980191	2.70389212445311	-0.944444104750206	1.177769	0	-0.1130103
comp40619_c1_seq1	PSNMU-V1.4_AUG-EV-PASAV3_0060740.1	1	-1.0038980168326	0	0	1.24440849553347	0	1.12417696176894	-0.525032013000652	-1.37943064307903	0	-0.275469267610616	0.325481669024879	0.602427522063159	0.379943926869008	-0.00533032784117893	0.476805013529205	-0.200679222253583	0.4202906	0.1483043	-0.8381871
comp38052_c0_seq1	PSNMU-V1.4_AUG-EV-PASAV3_0075420.1	1	0	0.621992137104012	0.597231557959578	1.23946447509826	0	0.643113448326081	-1.03583188109351	-0.785655688331475	-0.506176697229336	-0.160194860367132	0.413412030792882	-0.337460091390416	0.0305460925523118	0.184955081352198	0.061902315296428	0	-0.009153379	0.1549889	0.1258015
comp11851_c0_seq1	PSNMU-V1.4_AUG-EV-PASAV3_0031670.1	1	1.2084470167087	0.846356585518137	1.59993730101031	1.23784307913178	1.51892579468036	1.15683238915692	-0.529015155915105	-0.445939103623076	-0.240871945661017	-0.261222301675362	0.162428136233244	0.41453763260112	0.598915864346693	0.716031872705646	0.823413089528955	0.20451680617693	-0.05063842	0	-0.7354054
comp34963_c0_seq1	PSNMU-V1.4_AUG-EV-PASAV3_0043110.1	1	0.600264442396745	0.832308743935084	1.00430326170516	1.23635401896222	0.887000372264007	1.11904972733401	-0.83294119501574	0.268025430986836	0	-0.00315348925222825	0.192509763770356	0.231976244948913	0.544488741878335	0.0760190368779972	0.117470637260934	-0.608090234371915	-0.3983285	-1.026327	-0.7386361
comp15786_c0_seq1	PSNMU-V1.4_AUG-EV-PASAV3_0059620.1	1	-2.57872639642254	0	-0.793036204021147	1.2352213324764	-1.82349100963565	0	0.0569447952045889	-0.167308910459534	-0.188959292279092	-0.231601367936112	0.619074391862616	0.692818030648666	0.823767622214619	0.786628654635581	0.600646371739253	-0.292947975298135	-0.6626912	-0.04575754	0
comp34223_c0_seq6	PSNMU-V1.4_AUG-EV-PASAV3_0038170.1	1	0	0	0	1.23415462829073	2.81054746896885	3.19649164404029	-3.47223517182922	-2.29166448824161	-1.03440189688583	-1.58390478932966	0.37637522634282	0.382843458609951	0.51553551257738	0.580790308545303	0.593762147054006	-0.402489093897311	0	-0.1247002	0.06162881
comp51535_c0_seq1	PSNMU-V1.4_AUG-EV-PASAV3_0038170.1	1	0	0	0	1.23415462829073	2.81054746896885	3.19649164404029	-2.49896433705483	-1.20975484430507	-2.7064143024111	-2.66103085905416	0.552212898704367	0.737251152610095	1.0841451799514	1.36192807561282	1.07547080231157	-1.04887107166843	0.4607613	-0.1433234	0
comp38029_c0_seq1	PSNMU-V1.4_AUG-EV-PASAV3_0033940.1	1	0	1.54410650437127	0	1.23403563398143	0	1.59527712563026	-1.33911432553752	-0.44205979545159	-0.757533982984455	-0.556499850909725	0.371025571149559	0.176356120638317	0.147535648057739	-0.0838741797000999	0	0.2205128499421	0.1230833	0.1126469	-0.1404712
comp26625_c0_seq1	PSNMU-V1.4_AUG-EV-PASAV3_0055350.1	1	-2.308578572534	0	-0.87646406644672	1.23243578840685	-1.8767531403878	0	-0.502131598007804	-0.370825034812287	-1.80046129473146	-0.862518900523167	0.112264515587778	0.463738023653434	0.700608643888214	0	0.351696288111688	0.051981263939668	-0.1473595	-0.4180917	0.248646
comp50453_c0_seq1	PSNMU-V1.4_AUG-EV-PASAV3_0005200.1	1	1.91366309819757	1.32323305934929	1.82220878009903	1.23177544016647	1.57709769059286	0.98666513724038	-1.25366062012274	-0.554497696132927	0	-0.647599998816731	0.833278184137016	0.648378706876073	0.629568362627865	-0.0415877866835297	0.375810577943163	-0.116475276583342	0.3077064	0.03433817	-0.1788573
comp41069_c0_seq4	PSNMU-V1.4_AUG-EV-PASAV3_0035450.1	1	0.802450610286894	0	2.00178552370565	1.23165367815438	0	0	-0.655537291281381	-2.95557299995909	-1.88117278205012	-1.99476279418776	1.74455847912906	1.92295838884518	2.13189572156123	1.88652254146702	2.26817720819021	0	-0.2409955	-0.01871666	1.081234
comp38911_c1_seq1	PSNMU-V1.4_AUG-EV-PASAV3_0089660.1	1	0	1.06186889425997	0	1.22898002166484	0	0.948592976843292	-0.21071598142923	-0.366381878350368	-0.43683077903992	-0.117627852829842	0.420907817272842	0.355386355148569	0.464362788343347	0	0.552902378170908	-0.238734708149315	0.2226123	-0.2051912	0.2376034
comp25611_c0_seq1	PSNMU-V1.4_AUG-EV-PASAV3_0032730.1	1	0	0	1.86320527011439	1.22715569763181	0	0	-1.14521691864431	-0.401921155324551	0.42069500566544	0	0.623541111746333	0.480435265585148	0.48747661334445	0.227787817935617	0.470184239680545	-1.71420603880195	-0.6033538	-1.170392	-0.680638
comp52638_c0_seq1	PSNMU-V1.4_AUG-EV-PASAV3_0083540.1	1	2.07810774773261	0	3.04475733366293	1.21938026806648	1.8473436168762	0	-3.92910570251546	-0.601213598018717	-1.19598032946234	-0.359202057754577	0.557184065234553	0.423346777695168	0.431334437709197	0.981202373077331	0.152766469815613	-0.119996407576142	-0.2543322	0	0.6698124
comp37748_c0_seq1	PSNMU-V1.4_AUG-EV-PASAV3_0096860.1	1	3.04428641740091	2.0697634759827	2.18372395997727	1.20897351233454	2.99261295145896	2.01790851732873	-0.698440881055858	-0.636723587485697	0.23695044994962	0.362478444346332	0.356044249182323	0	0.578330677041038	0.747531954984836	0.335361936353854	-0.735745829107248	-0.1807296	-0.8340494	-0.5636257
comp14444_c0_seq1	PSNMU-V1.4_AUG-EV-PASAV3_0060290.1	1	2.16930230961342	1.77762369351611	1.59213939794046	1.20038676165178	0.83963363543619	0	-2.2079291709999	-0.964149053502067	-1.80685838857395	0.158643592982235	0.843367861730171	0.764289735183707	0.47506671220135	1.52306155221131	0.880156088313687	-1.11473032726844	-1.129511	0	-1.136349
comp43417_c0_seq1	PSNMU-V1.4_AUG-EV-PASAV3_0013980.1	1	0	0	1.00563329613423	1.19762348960467	2.44510464573876	2.63700299789858	-2.03053135339956	-2.51394974575701	-1.82401806142526	-1.57319019381402	0.646435338306715	0.937587240548883	0.922644577929326	0.89232540309424	1.09731380546846	-0.603331646903001	0	-0.7035911	0.2885739
comp40989_c0_seq1	PSNMU-V1.4_AUG-EV-PASAV3_0033730.1	1	-0.836648955428716	0	0	1.19657790847635	-0.447048704700756	0	-1.09027287269268	-1.48440398255899	-0.584832904964967	-0.923908572498856	1.01514305477892	0.803676351474887	0.983538813238622	0.605249665025613	0.558438888333717	-0.0878769316880801	0	-0.3862938	0.2108018
comp42476_c0_seq1	PSNMU-V1.4_AUG-EV-PASAV3_0084660.1	1	2.81825615107545	2.5220926414422	1.49134755651867	1.19514054646249	1.30128467028556	1.00509071013281	-2.05416923163338	-1.27276432850631	-1.8901100929997	-0.639466765563668	1.39546495646923	0.474061880318268	0.127488723234285	-1.56346608086425	0.0718590838280289	0.18854174983015	-0.982602	0	0.9492755
comp50022_c0_seq1	PSNMU-V1.4_AUG-EV-PASAV3_0021940.1	1	1.1294909417219	1.36093210436066	0.957207532357888	1.18865043335768	0.580582432633535	0.812025120522658	-1.8484392308827	-0.910008510330222	-1.2543144874926	-2.28735660465241	0.428884650116803	0.904695609609888	0.302826078471986	-0.0546010773093446	-0.248931336080489	0.717293867656888	0.05673427	0	0.4884398
comp46459_c1_seq1	PSNMU-V1.4_AUG-EV-PASAV3_0100680.1	1	-1.71756702291254	0	-1.23517726651913	1.18846931960479	-0.859437771657629	1.5639490017986	-2.07269965964122	-1.64407302816365	-0.804685128169539	-0.500604004351916	0.994092785146533	0.983793181527301	1.40174539961704	0.920269483217399	0.92957678198706	-0.0378096273077064	0.1156298	-0.5022975	0
comp13058_c0_seq1	PSNMU-V1.4_AUG-EV-PASAV3_0090610.1	1	0	0	0.917368721994578	1.17551076314514	0.648301697563337	0.906442370275917	-1.26728836215505	-2.24411461119634	-1.33187091045357	0.00943978699069881	0.159604852537369	0.0178749281794808	0	0.167097682029079	0.452797201152542	-0.52137554233498	-0.659623	-0.3111468	0.02384857
comp50953_c0_seq1	PSNMU-V1.4_AUG-EV-PASAV3_0005020.1	1	0	0	1.50006452764226	1.17144298682558	1.18052280651667	0.851905411753229	-2.21321689761508	-2.51151745088474	-1.67848611185912	0.136520482403717	0.245563000060984	0	0.256115633156853	0.20901512081877	0.106593609520645	-1.34576238581579	-0.8054179	-0.4768427	0.2269531
comp11730_c0_seq1	PSNMU-V1.4_AUG-EV-PASAV3_0006010.1	1	-0.608455289163533	-0.748639358394754	1.30416853220671	1.16391451305293	0	0	-0.812336671821571	-0.471594366277873	-0.674707356323443	-0.373949332251411	1.74058080852882	0.960821368860135	1.66193896602774	1.57089858345457	0.574484136637261	0	0.7295478	-0.3102002	-0.07100172
comp12792_c0_seq1	PSNMU-V1.4_AUG-EV-PASAV3_0101820.1	1	0	1.32324520732318	0	1.15826941774043	0	1.1316970799337	-0.889955524256896	-1.09680653305501	-0.558371495973271	-0.620390560763349	0.0356312098979199	0	0.0347359210287905	0.0436567505129766	0.0642161305246987	-0.586421201257352	0.195386	-0.1900858	0.03185151
comp28913_c0_seq1	PSNMU-V1.4_AUG-EV-PASAV3_0123130.1	1	-2.19586008166592	1.78461341269842	-2.83167838764573	1.14891555508808	-0.699957880735127	3.28060550653364	0	-0.803040350362496	-0.992354837513801	-0.443406661196411	-0.0326906688572617	0.541651358494642	0.230755675361632	0.0225316028484421	0.589575254975685	-0.184753270261792	-0.08794582	0.1520083	0.6185431
comp24778_c1_seq1	PSNMU-V1.4_AUG-EV-PASAV3_0106640.1	1	2.74239209273553	1.36620681428637	2.51781636107461	1.14156208394452	2.70056644251468	1.32432706492986	-1.10292194268037	-1.05085807891078	-1.18273837262834	-1.32420633911887	0.465827889576662	1.2028456217507	0.192994309697834	0.531790573057803	0	-0.22396202591183	-1.184113	0.4055199	0.9799677
comp53099_c0_seq1	PSNMU-V1.4_AUG-EV-PASAV3_0012160.1	1	0	0	0	1.13972341181628	0	1.04175729359619	-0.0547624157102149	-2.42815910417141	-0.5316240367983	-0.154693041394891	1.40966906408843	1.14994737750664	0.882514946847229	0.0997242288303033	0.628461819285279	-1.64230681185715	0	-0.7020876	0.5926163
comp34689_c0_seq2	PSNMU-V1.4_AUG-EV-PASAV3_0002070.1	1	0	0	1.42786199792139	1.13958995424557	2.06179636739113	1.773532689736	-2.39658862885461	-2.50013865418782	-1.14602253420194	-1.12340185227308	0.612704756255534	0.641702824506416	0.666625504423783	0.436661866138474	0.420955604287041	-0.317364417967058	0	-0.4104226	0.2881284
comp46019_c0_seq1	PSNMU-V1.4_AUG-EV-PASAV3_0114170.1	1	2.45751350016917	2.13615763924061	1.45946091019382	1.1381028841681	1.52181556269823	1.20045805612887	-0.655590377334926	-0.632717134597657	-0.688598924825716	-0.740698053334312	-0.3045343623662	0.0956135739219737	0.537180621719371	-0.677971966869543	0.117152424912165	0	0.3600902	0.4601264	0.1501459
comp49590_c0_seq1	PSNMU-V1.4_AUG-EV-PASAV3_0053120.1	1	0	0	1.10737013966559	1.1372158598866	0	0	-1.25874259085764	-0.887389598989673	-0.659409015204828	-0.04176448578355	0	0.48774170522209	-0.220210530173283	0.0825513192672735	0.113053904603112	0.0611961992944847	-0.1268654	0.08774017	0.2119933
comp39045_c0_seq2	PSNMU-V1.4_AUG-EV-PASAV3_0086620.1	1	0	-0.59545724075898	1.33083398282906	1.13535527781698	0	0	-0.467565999140835	-0.642595588919227	-0.943978136213427	0	0.534275205949757	0.705589543789109	0.895527860789032	0.620713431526405	0.0719550945132212	-0.573219830925901	0.4560535	-0.7319712	-0.07496495
comp22346_c1_seq1	PSNMU-V1.4_AUG-EV-PASAV3_0085930.1	1	1.64484708299144	0.954823158145706	1.82378855367822	1.13357952689673	2.85680001805295	2.16662303398306	-1.48486138715652	-2.05635265636601	-0.118784123444549	0.757428023480252	0.464983891194083	1.05187544959682	1.04076891040886	1.30724806450617	1.17274234151372	-0.719603657002065	-0.01424957	-0.9406391	0
comp48982_c0_seq1	PSNMU-V1.4_AUG-EV-PASAV3_0002310.1	1	0	-0.648808249396996	1.65344066401832	1.13122371673225	0	0	-1.81245091151686	-2.70254951539812	-0.51066136187679	-1.03464276818151	0.95572997090284	0.78280966124245	0.648256610310139	0.649135175300517	1.07512317353746	-0.383946876325483	0.3836614	-0.1939476	0
comp50249_c0_seq1	PSNMU-V1.4_AUG-EV-PASAV3_0008480.1	1	1.82434252147927	0.780561492301068	2.16807175664607	1.12416458460791	2.62351320515537	1.57963155495346	-0.717737320996084	-1.85854645829585	-0.986477830339797	-0.345343547687489	0.56520484614428	0.805319088534867	0.639522468838331	0.684129021425814	1.17295437636851	-0.317990618844995	-0.2719439	0	0.004959995
comp51833_c0_seq1	PSNMU-V1.4_AUG-EV-PASAV3_0063660.1	1	0.764602383115058	0	1.7366036259237	1.11991503567953	0.845112250950391	0	-1.55401201777071	-0.507146803606476	0	0.119089793683901	0.145508951933079	0.0743761307785418	0.405716016720127	0.0593642417639533	0.268982992240496	-0.73504191109546	-0.5155047	-0.4691699	-1.025477
comp53539_c0_seq1	PSNMU-V1.4_AUG-EV-PASAV3_0063660.1	1	0.764602383115058	0	1.7366036259237	1.11991503567953	0.845112250950391	0	-1.01925020267682	-0.866079771791759	-0.274204243099377	0.462249684476847	0.460262010748488	0.599839557965775	0.974970692399446	0.325583649094938	0.380849225060695	-0.509538712662859	-0.3521471	-0.335727	0
comp37779_c0_seq2	PSNMU-V1.4_AUG-EV-PASAV3_0017700.1	1	0	0	0	1.11902832536117	0	0	-0.101893820654174	-0.22573328177674	-0.845940253634055	-0.52631146103966	1.32716086585536	1.04862509827178	1.36254767043467	1.2765223458774	1.38084266907852	-0.534910101062546	0	-0.09037536	0.3528308
comp25226_c0_seq2	PSNMU-V1.4_AUG-EV-PASAV3_0043890.1	1	0	0	1.35444547542118	1.11531684782867	0	0	-1.52088975049261	-1.15705370115606	-0.0524222798428582	0.109943854384972	0.789655078212068	0.796714750693708	0.880038351650465	0	0.0962951974013251	-0.56635653234064	-0.2330915	-0.8894514	0.3399881
comp29983_c0_seq1	PSNMU-V1.4_AUG-EV-PASAV3_0051200.1	1	-0.570018770307658	-0.638286679092134	1.18265618104641	1.11438776588809	0	0	-1.14065418973671	-0.137894929661961	-0.486673460108287	0.315417531595843	0.38641696513802	0.654106361414602	0.442573282874248	0.575052476946775	0.872871884509804	-2.0125945339445	-1.085496	-0.9991328	0
comp38261_c0_seq1	PSNMU-V1.4_AUG-EV-PASAV3_0010690.1	1	-1.15965793359932	-1.29913676171532	1.24825109054597	1.10871791943265	0	0	-0.808647621752809	-0.172129424487641	-0.612398580033126	0.254139030429554	1.69636337987706	2.08132111907647	1.88046613205261	1.94631621507349	2.34826566047582	-0.888986634573761	-0.6200026	-0.3439511	0
comp44376_c0_seq1	PSNMU-V1.4_AUG-EV-PASAV3_0004670.1	1	-3.0019905718626	0.868767415252147	-2.77177131140393	1.09902648967264	-1.84070517415557	2.03008277847495	0.685793110560047	0.911766291896161	-0.396103070942688	-0.322116612575646	1.76619420255662	0.357614585163975	1.35627297600818	0.502485323184463	0	-2.53045015927369	-2.054591	-2.044887	-2.867146
comp85406_c0_seq1	PSNMU-V1.4_AUG-EV-PASAV3_0004670.1	1	-3.0019905718626	0.868767415252147	-2.77177131140393	1.09902648967264	-1.84070517415557	2.03008277847495	-1.64308497383823	-0.996615150959389	0	-0.744709164847158	0.451432772880864	0.55653355269706	1.18784282693689	0.0826191407142751	-1.16629642129841	0.07619894	-0.2914548	-0.2483366	0.7350026
comp13384_c0_seq1	PSNMU-V1.4_AUG-EV-PASAV3_0033520.1	1	0	1.07588597444931	0	1.09380630930342	0	1.22707710930532	-0.949443971640232	-0.759571318369634	-0.636192574176503	-0.617375686166895	0.35627125170473	0.500990940653557	0.723615388523056	0.30959950391893	0.412789533879852	-0.452841672165219	0	-0.3082411	0.2993278
comp55195_c1_seq1	PSNMU-V1.4_AUG-EV-PASAV3_0021130.1	1	-0.528002497403647	0	0	1.08755249507854	-0.405848520331633	0	-2.4871743280996	-1.96838720265036	-2.07347342712983	-1.24295248638425	0.189597144490826	-0.413339592469034	0.158043215829464	0	0.2236998350268	-0.3699861	0.2842055	0.3531809	0.1461789
comp52887_c0_seq1	PSNMU-V1.4_AUG-EV-PASAV3_0005000.1	1	3.09365154498779	0	3.89268181090589	1.08725327679382	3.04993787281121	0	-0.167867155037404	-0.366206818991491	-0.802860979441957	0.395808519332409	1.22958920310676	1.76495585470479	1.53425215661211	1.34527055790817	1.48997668279893	-0.29837907712654	-0.2473341	-0.9519343	0
comp41436_c0_seq2	PSNMU-V1.4_AUG-EV-PASAV3_0067140.1	1	2.69704090609766	1.30975574663688	2.46978371278338	1.08245549495473	2.63934885491187	1.2520299438863	-2.84492858475021	-2.01638734376394	-3.07206007821832	-1.56895276349545	1.46914787846052	0.258332263216078	1.18309645150698	0	-0.350159953426227	0.501543141252223	0.1177039	-0.5738913	0.7820547
comp24559_c1_seq1	PSNMU-V1.4_AUG-EV-PASAV3_0003810.1	1	-0.952672209726642	0	0	1.07788133991027	0	0.708373565148048	-0.312297895263239	-0.185495352579485	-0.340149257771898	-0.427405163538864	-0.0879111370158245	0.270982337502108	0.134198047810235	0.432235438305918	0.410811839763218	-0.147729579183668	0.2056084	0.1514554	0
comp38967_c0_seq1	PSNMU-V1.4_AUG-EV-PASAV3_0052480.1	1	1.60160045703697	1.40028584792969	1.2777583586712	1.07643999915482	1.03537912962773	0.834061965461294	-0.60023664275638	-0.255640891267269	0.148367990936952	0	0.728191726528502	0.522743552698628	0.723597660358315	0.63883695647305	0.599762265072727	-1.81480477966317	-1.121959	-1.289319	-0.7572202
comp11952_c0_seq1	PSNMU-V1.4_AUG-EV-PASAV3_0120460.1	1	1.5833447402331	0.595967617407489	2.06163552146209	1.07424388927046	1.60905428760774	0.621666034324908	-2.67930277429157	-1.41985625618202	-1.35351414041393	-1.1170720466228	0.504795895587761	0.623319354646129	0.553421121888873	0.990547303320743	0.888157411962562	0.224248082971504	-0.7408244	-0.4809161	0
comp38388_c0_seq1	PSNMU-V1.4_AUG-EV-PASAV3_0120460.1	1	1.5833447402331	0.595967617407489	2.06163552146209	1.07424388927046	1.60905428760774	0.621666034324908	-0.334007795206006	-1.12548482707354	-0.0855336300484222	-0.656402989422149	0.96918095541359	0.704539634115368	0.506453591261265	0.452081626223507	0.936743418296602	0.552278520977974	-0.1815348	-0.4928836	0
comp55311_c0_seq1	PSNMU-V1.4_AUG-EV-PASAV3_0007780.1	1	1.01331834810631	0	1.86783467004623	1.06753802160833	0	0	-1.93491982187058	-1.09925477054803	-2.12608781199131	-1.14633905618044	1.23423504412037	1.12267170129737	2.40975435480152	1.35212059147875	0.33871629779371	-0.4611112	0.02489091	0	-0.02432125
comp44586_c0_seq4	PSNMU-V1.4_AUG-EV-PASAV3_0101700.1	1	-1.52581244389926	-2.04396754218222	1.57825869999462	1.06002793706787	0	-0.803078577958548	-1.0232348990575	-0.491298205667919	-0.527530124799785	-0.333214382144185	0.145848616766928	0.136141930044879	0.163912254441872	0.220554897463197	0	0.137038516710055	-0.1346707	0.2402094	-0.1725171
comp25220_c1_seq1	PSNMU-V1.4_AUG-EV-PASAV3_0007010.1	1	0	0	0.718436440006137	1.04564725211873	0	0.395594701695518	-0.829227646891233	-0.395217232948255	-0.730785012505168	-0.65962814727901	0.435675485156578	0.582825906767997	0.334445035968962	0.146887605793324	0.203368475658943	-0.416604265686848	-0.6459903	0	0.02019371
comp36910_c0_seq1	PSNMU-V1.4_AUG-EV-PASAV3_0056560.1	1	0	0	1.14691978839901	1.04541056042444	0	0	-0.0532249975264909	0	0.237885665043782	-0.282288511128383	0.889036122630181	0.841163087553369	0.676828505264611	1.19336245118528	0.618778416707931	-1.5312448483573	-0.4077269	-0.7212432	-0.7724108
comp29459_c0_seq1	PSNMU-V1.4_AUG-EV-PASAV3_0122760.1	1	4.99323714803472	1.83361803201401	4.19675331335322	1.03629815873627	3.53545486921027	0	0	-2.18564786524089	-0.816131480018271	-1.96073531427978	1.81412086565903	1.60109970613012	1.8461563532305	1.68921935726228	0.734153742757918	-0.110984981718869	-0.1621811	-0.7093459	0.1512617
comp11514_c0_seq2	PSNMU-V1.4_AUG-EV-PASAV3_0010360.1	1	-1.29930739042159	-1.42248681649377	1.14643098071762	1.02320992988936	0	0	-0.0817833610145193	-0.479954560339582	-0.137130202337151	-0.417637685882386	0.525352828267769	0.334580929870445	0.565925187884813	0.346037199223066	0.229731471739528	0	0.3480453	-0.2095376	-0.1932357
comp36320_c0_seq1	PSNMU-V1.4_AUG-EV-PASAV3_0010360.1	1	-1.29930739042159	-1.42248681649377	1.14643098071762	1.02320992988936	0	0	-1.7234971501551	-0.312202897939907	-0.450170473736038	-0.121609270980713	0.561953046633383	0.464102294679766	0.839457074940228	0.653120596755616	-0.0493615106610106	-0.08866857192438	0.2413614	0	0.4767461
comp55258_c0_seq1	PSNMU-V1.4_AUG-EV-PASAV3_0093510.1	1	0	0	1.11710938770637	1.01750388809256	0	0	-0.359281009899102	0.244603109842068	0.428165977217056	-0.339495435219474	0.562308412464558	0.574414454832803	0.612588418493707	0.0850027546177188	0	-0.4692766	-0.1858269	-0.5166021	-0.2316023
comp30042_c0_seq1	PSNMU-V1.4_AUG-EV-PASAV3_0016300.1	1	-2.23258993672127	1.2366883269871	-2.45583344077314	1.01442113516602	0	3.1662039138742	-1.37351992249521	-1.3327304523457	0.0890029625093876	-0.6522343331706	0.417801407931075	0.628939172212607	0.650164765675353	0	-0.0311099689302168	-0.578830325831888	0.2542753	0.2689409	-0.03300855
comp52555_c0_seq1	PSNMU-V1.4_AUG-EV-PASAV3_0038400.1	1	0	0.846637236711436	0	1.01098800087681	0	1.25178990523754	-3.14893550225688	-2.62075338291667	-1.45123929875953	-2.0411721162575	0.750836563594849	1.30345213124832	1.23021804301027	0.233649364203321	1.38072035287614	-0.237929066624047	-1.163489	0	0.6181194
comp39386_c0_seq2	PSNMU-V1.4_AUG-EV-PASAV3_0089960.1	1	-0.720721965497585	-1.83420846530591	2.11968798351286	1.00613114964993	0	-1.06781532500823	-1.68980003445959	0.619096544086491	-0.137475458132485	0	0.487038031590491	1.03499282906611	0.913081427160793	0.278358173798	0.724850752673382	-0.443196940986392	-1.2781	-2.016776	-0.3438918
comp101655_c0_seq1	PSNMU-V1.4_AUG-EV-PASAV3_0081010.1	1	3.48865052465303	1.3137006259572	3.181072071913	1.00585852899536	2.69332540033299	0	-0.60496730470432	-1.91039473614525	-0.78766858975687	-0.329387701396222	0.117145304537636	0.771367425473667	1.62226612344739	0	-1.06432286615491	0.675956456702424	0.2918683	-0.5376533	1.102952
comp56071_c0_seq1	PSNMU-V1.4_AUG-EV-PASAV3_0007260.1	1	1.20223383849991	0	1.90856910896218	0.982760277430544	1.38227808994575	0	-1.70682025062058	-1.60133006533334	0.204475490894517	0	1.51165269949226	1.48874059396142	1.09859662661497	0.922303228511098	1.26221965156364	-0.4696877	-0.233059	-0.6455305	-0.00529142
comp57161_c0_seq1	PSNMU-V1.4_AUG-EV-PASAV3_0000480.1	1	-3.77071536094109	0	-2.75159972636764	0.977354316992697	-2.51796567611579	1.21091268182898	-0.548331303119324	-2.36439120847745	-1.93138671595589	-0.181754602749866	0.0985397459969439	0.694656126444437	0.6050950121389	0.412960290453215	1.11077384373342	-0.6097807	0	-0.4565512	0.2513579
comp18538_c0_seq1	PSNMU-V1.4_AUG-EV-PASAV3_0066450.1	1	0	0	1.30822558478674	0.974003009546151	0	0	-0.88827766745005	-1.05471949222603	-0.777281377241198	-0.5459827129429	0.044652281513553	0.386718303518689	0.045225164342475	0	0.100397569368146	0.496193806234333	0.149685	-1.256717	-0.5896651
comp53019_c0_seq1	PSNMU-V1.4_AUG-EV-PASAV3_0037760.1	1	0.896475927272552	0.619724409866182	1.24466438080752	0.967909533775525	0.756776340621936	0.480022512163071	-1.61164780136915	-0.927951348350333	0.755866048440072	0	2.62367516952522	2.82279049049988	2.75923169606464	2.38983560644385	3.02078608400425	-1.93264864084868	-2.167461	-2.478896	-1.490878
comp31609_c1_seq1	PSNMU-V1.4_AUG-EV-PASAV3_0098230.1	1	0	0	1.1088749637865	0.962194553388499	0.600825147044987	0.454146827656168	-2.18599046680716	-1.69862376952	-1.02368782637209	-1.50474906187329	0.407476059175935	0.315845074348976	0.0777602061363867	-0.140375130141615	0	0.305178972164835	0.466368	-0.1654902	0.4518478
comp50140_c0_seq1	PSNMU-V1.4_AUG-EV-PASAV3_0105500.1	1	0.977662159785407	0.894493512120746	1.04423625462509	0.961062899898999	0.999695593138956	0.916523369009603	-3.65175210201689	-3.50125551410711	-3.90233171173546	-3.0760864327557	0	0.237680175520472	0.340583922350458	0.49037327990135	0.375446015569992	-0.468217924060781	0.3926364	-0.8330064	0.2953328
comp53673_c0_seq1	PSNMU-V1.4_AUG-EV-PASAV3_0008870.1	1	0.868200309120635	0.877553712657764	0.94891435965447	0.958268015182977	0.702153911418579	0.711507697066713	-2.9787603351875	-0.453344434925634	-0.569540458717901	-0.764060587824118	0.0107470862227013	0.371300679278227	-0.0371890523974363	0.323420193518733	0.445561769486935	0	-0.06951227	0.6323654	0.5966348
comp9483_c0_seq1	PSNMU-V1.4_AUG-EV-PASAV3_0037300.1	1	-2.69667450767239	-3.27687887656136	1.53484493821471	0.954465376194898	0	0	-1.2129262717753	-0.144273632174737	-0.226105303771919	-0.167858231818018	0.463805326533464	0.574382646778306	0.933178129183647	0.260262135297653	0.228445870149924	0.3243181	0	-0.4023872	-0.1432877
comp13732_c0_seq1	PSNMU-V1.4_AUG-EV-PASAV3_0069450.1	1	-0.829309285816515	0	0	0.951718732283081	-0.659532322204635	0	-0.967395589871366	-0.2559881037634	-0.512391665755381	-0.0111732055342202	0	0.353507766787049	0.439312777360799	0.0940450357940232	0.439887324270723	-0.25612343856068	-0.3685136	0.007842289	0.1145852
comp34314_c0_seq1	PSNMU-V1.4_AUG-EV-PASAV3_0021820.1	1	0	0	0.864699958144763	0.949497071551242	0.52676977515585	0.611566909856827	0.0893189197129587	-1.33997317677221	-0.331278465549268	-1.56494357997443	0.594820486837513	0.486338529526465	0.883871740504473	-0.135317169007922	0.218387994227029	0	0.2214583	-0.05483288	-0.2405815
comp25809_c0_seq2	PSNMU-V1.4_AUG-EV-PASAV3_0106300.1	1	0	0.995273457003388	0	0.94235785794402	0	0	-2.25463103257652	-1.40211302442027	-1.33707409612035	-0.34121375538291	0.593010525746514	0.84739967454525	1.11781187524895	0.713161893282344	1.22053306914369	-0.0358996149191517	0.3927419	-0.1899124	0
comp52414_c0_seq1	PSNMU-V1.4_AUG-EV-PASAV3_0009630.1	1	-1.68233178694709	0	-1.10404999784024	0.941587291724006	0	1.69078672390439	-3.9233369246801	-1.57493949693393	-1.49273503439487	-0.255187946886096	0.170716801261757	0.824878328341759	0.642781538431656	0.768115420164262	1.10989787710217	0	-0.3803296	-0.3797739	0.4148693
comp13896_c0_seq1	PSNMU-V1.4_AUG-EV-PASAV3_0085710.2	1	0	0	0.460741907130919	0.93047146766908	0	0.451186678147093	-1.47782946902398	-0.397940603692839	-0.0147153271909337	0.152935398939197	0.614521187947998	0.410916892830112	0.709349262478363	0.572226176062643	0.727055095795936	-0.021035646744215	0	-0.09783138	-0.2266552
comp25786_c0_seq1	PSNMU-V1.4_AUG-EV-PASAV3_0119070.1	1	0	0	0	0.925332641083309	0	0	-0.78873425908172	-0.393000282211423	0.235066066196365	0	0.991302313029719	0.449299438207676	0.473630754515153	0.154799868272836	0.560858449528981	-0.826536591127106	-0.5233794	-0.5752512	-0.7306406
comp23444_c2_seq1	PSNMU-V1.4_AUG-EV-PASAV3_0122250.1	1	0.555329794998522	0.941566752781444	0.53626376179701	0.922537003845533	0	0.760982042187511	-1.65615045015832	-2.87408213920495	-1.29434378125105	-0.412470703093489	0.382669715878327	0.877149252632643	1.10685045684128	1.14806969393414	1.13648656947705	0	-0.3531168	-0.5053364	0.07480529
comp11748_c0_seq1	PSNMU-V1.4_AUG-EV-PASAV3_0022830.1	1	0.674581000730318	0	1.28472048154536	0.921795632829877	0.805420925308152	0.442499268261539	-1.45732493438008	-1.40844653643801	-0.488877272947594	-0.286451416661626	1.08543610789425	0.256228037033945	0.837370834201916	0.555380090449533	0.591355072472918	0.0316474607255532	0	-0.8155295	-0.5425482
comp54340_c0_seq1	PSNMU-V1.4_AUG-EV-PASAV3_0020830.1	1	0.450822873503276	0.683581244226577	0.688915999624346	0.921684485531557	0	0.485322194564845	-0.832143925423445	-0.509565961702616	-0.377910241395907	-0.33747175802975	0.376572955848569	0.0764531228348675	0.257149693609184	0.623507639145453	0.245726980762693	0.2886943	0	-0.7538164	-0.1687469
comp11866_c0_seq1	PSNMU-V1.4_AUG-EV-PASAV3_0085370.1	1	1.08879813932516	0.570071412367672	1.44032632591523	0.921567639583559	0.73522293347422	0	-0.331800522030258	-0.102764274900161	0	0.111144740568686	0.363596621377748	0.446565205487044	0.395341260233102	0.445373319623134	0.432732082654401	-0.612415287410778	-0.4618536	-1.24712	-1.245779
comp52561_c0_seq1	PSNMU-V1.4_AUG-EV-PASAV3_0090090.1	1	0.558934214069305	1.00570706924577	0	0.921350876884354	0.595503712136695	1.04232237185038	-3.1838299251079	-3.02086922237796	-1.65971672922119	-1.51663285596563	1.51646409381434	1.34709491502328	1.6578516169322	1.26559263569288	1.70396904983038	0.261707143951528	-1.253208	0	-0.152403
comp54157_c0_seq1	PSNMU-V1.4_AUG-EV-PASAV3_0066970.1	1	-1.51801698861398	-1.92673526652598	1.32563931858233	0.916887013100269	-0.876778596581682	-1.28551796008592	-1.09149536560763	0	-0.020662629115928	-0.0785311592188522	0.189051978968905	0.397952348992804	0.52777342201956	0.356968537303233	0.486037368014476	-1.132831	-0.1893577	-1.019773	0.1446233
comp48090_c0_seq4	PSNMU-V1.4_AUG-EV-PASAV3_0053750.1	1	-1.41883262776532	-1.99537965661337	1.49341972660046	0.91668850077285	0	-0.633164306180226	-1.12492957066599	-0.737250354701528	-2.25667077366941	-0.0622068457120744	0.0278086037747336	1.17755305600623	1.3106527001213	0.945298965905024	1.42614459798113	-0.198382880431041	0	0.2920449	-0.1695476
comp18974_c0_seq2	PSNMU-V1.4_AUG-EV-PASAV3_0041000.1	1	0	0	0.797712002219692	0.910663147400795	0	0	-1.82691829744481	-0.900898657742275	-0.602425262724151	0.086337709027684	1.12179890577359	1.39156432799602	1.52289288728213	0.910773960640573	0.940319696008065	-0.273764633397671	0	-0.1688098	-0.3114055
comp54549_c0_seq1	PSNMU-V1.4_AUG-EV-PASAV3_0007840.1	1	0.975218817937294	1.01004874085002	0.872860761965063	0.907693076621649	0.983986171058248	1.01881776976307	-0.479958246023562	0	0.056627780671664	-0.138091011338775	0.125365089459346	0.23390172520714	0.40516778646789	0.744552328582926	0.501186043508069	-0.2746004	-0.04773751	-0.8620447	-0.6705848
comp45435_c0_seq2	PSNMU-V1.4_AUG-EV-PASAV3_0091250.1	1	0	-1.07391699923079	1.98575825449131	0.907076845698537	0.925233088441754	0	-2.77511850863546	-0.956631959157699	-0.520913892655389	0.221560375485229	1.10194807399061	1.45719237571744	1.39910164208652	0.762861769980645	0.895584836416104	0	-0.08431157	-0.4794406	-0.7779437
comp50920_c0_seq1	PSNMU-V1.4_AUG-EV-PASAV3_0093110.1	1	0.413627010398479	0.553166492678647	0.762815428454267	0.902357541899657	0.830662593535207	0.970203918190863	-1.07773097899902	-1.01195684506064	-0.633864530661947	-0.512055021529131	0	0.149132792827096	-0.238791199140207	0.249375383062814	0.172336407552571	0.338038072915657	-0.1640516	0.107002	0.102843
comp22853_c0_seq1	PSNMU-V1.4_AUG-EV-PASAV3_0110890.1	1	0	0	0.946244645790711	0.901685373681127	0	0	-0.688943797016094	-0.880970300937949	-0.999624284395185	-0.297420442964889	0.214329398609049	0.0825103838817443	0.412940249262341	0.197987112234835	0.441855863339553	0.214946667021938	-0.0841115	0	-0.526102
comp48854_c0_seq1	PSNMU-V1.4_AUG-EV-PASAV3_0023560.1	1	-2.73788088962285	1.7167705047457	-3.55857858627609	0.896191698424247	-1.73583864979035	2.71890132727306	-0.164980627131984	-0.806363556559972	-0.616910316566024	-0.140782131004544	0	0.40338204735718	0.19417624741452	0.310128891679433	0.464859728419421	-0.62523850533487	0.5151076	0.02990443	-0.05491191
comp50767_c0_seq1	PSNMU-V1.4_AUG-EV-PASAV3_0080540.1	1	-0.675139927624771	0.821670945581239	-0.600985299030466	0.896153670306115	0	1.40661737951317	-0.583095538090603	-1.12286424320466	-1.75576321507767	-0.561005766609707	0.0363116215027741	0.0776451219892262	0.214633960204466	0.0547411169905363	0.193091314151053	-0.192802078964114	0	-0.0792231	0.058061
comp28137_c0_seq3	PSNMU-V1.4_AUG-EV-PASAV3_0067840.1	1	0	0	0.934663631448244	0.892189536476772	0.506260285211786	0.463786352450227	-0.82818056776904	-0.330945774924558	-0.60505960792165	-0.598390896068675	0.142643177259362	0.160011003560374	0.24698717494533	0.160596821341475	-0.0593856123935712	0	-0.6133308	0.6331165	0.3930794
comp55348_c0_seq1	PSNMU-V1.4_AUG-EV-PASAV3_0045940.1	1	0	0	0.809516323909937	0.888041695078184	0	0.466493125214692	-0.220335257718542	-0.281309132962967	-1.909682089635	-1.20620651515179	0.780273055999939	0.520668697892344	0.407936404272716	0.885844863738748	0.708403099304082	0	1.181272	-0.3400045	-1.149059
comp57455_c0_seq1	PSNMU-V1.4_AUG-EV-PASAV3_0045940.1	1	0	0	0.809516323909937	0.888041695078184	0	0.466493125214692	-0.429071225803674	-1.48402604264342	-1.50650378667399	-0.0941788874711049	0.367329642967283	0	0.19680647043133	0.66080981579773	0.68930604944217	0.1059028	0.2033003	-0.3632996	-0.4283001
comp42912_c3_seq1	PSNMU-V1.4_AUG-EV-PASAV3_0006500.1	1	-1.59664157704801	-0.891820334741366	0	0.886772584132312	0	1.03736444900548	-0.964517737114271	-1.18067712911416	-0.963632450609298	0.0104270619585876	0.00123019018727	0.162220844048321	0.328372601058449	0.0716868003841622	0.554123241639099	-0.13180604426525	-0.4072344	0	-0.08734959
comp36726_c0_seq1	PSNMU-V1.4_AUG-EV-PASAV3_0023420.1	1	0	0.419348432960847	0.823983666021622	0.870384804925507	0.650710119696841	0.697111183055888	-1.06224649400983	-1.13886226348474	-1.12785845955333	-0.818426497109413	0.466673192269196	0.258102664455405	0.199254893009943	0.203123614611917	0.290445299801981	0.264916954653753	-0.1592646	0	-0.5397414
comp23466_c0_seq1	PSNMU-V1.4_AUG-EV-PASAV3_0077080.1	1	0	0	0.801739202233438	0.869512942002395	0	0	-0.08685249985888	-0.24223184149332	0.148827490193876	0	1.06527370782318	1.57502256665956	1.49212833379495	0.927809996797779	1.50714110720264	-0.245746880716252	-0.5346336	-0.1298666	-0.08588038
comp25565_c0_seq1	PSNMU-V1.4_AUG-EV-PASAV3_0074610.1	1	-0.535299229363702	0	0	0.866348848648995	0	0.644365943447896	-2.3062431593901	-2.19659453784225	-0.12930744778747	0	1.20888123629659	1.57556412803197	1.33224899062595	1.29149159368438	1.3826990249647	-0.309214214901496	-0.1992971	-0.09448927	0.302148
comp22979_c0_seq1	PSNMU-V1.4_AUG-EV-PASAV3_0105570.1	1	0	-0.584792242037999	1.3182990421718	0.864693767658514	0	0	-0.0692105150465672	-1.28642666956491	-1.18820638032524	0.228242319280476	0.405108744377576	0.559068444831432	0.451490006846655	0.245547869540521	0.988785481872745	-0.961804511099344	-1.133644	-1.46596	0
comp48479_c4_seq1	PSNMU-V1.4_AUG-EV-PASAV3_0055120.1	1	0	0.463513095282263	0	0.863937583950068	0.34929202279381	1.00037906923855	-1.04606072971172	-1.09870372287506	-0.385771441454622	-0.15993770272816	0	0.300350712900011	0.216139384991436	0.0616073401192168	0.253377112764479	0.341125984722668	-0.320782	0.0392806	-0.4804812
comp52966_c0_seq1	PSNMU-V1.4_AUG-EV-PASAV3_0038250.1	1	0	0	1.03377516861139	0.861785320835571	0	0	0.00205951618028699	-0.855757236071607	-2.06094596261962	-0.25007979870739	0.291163452573032	0.894895182097549	0.78218539282554	0.177417345679395	1.31506785470192	-0.276994746273572	0	-1.28075	-0.5627522
comp42331_c0_seq1	PSNMU-V1.4_AUG-EV-PASAV3_0076920.1	1	-1.3066512920294	-0.783437050936801	0	0.860428574718632	0	0.39305430494099	-1.19226251153905	-1.06659250143756	0.0158277744611013	0	0.697119255413126	0.292117203984002	0.37053459777195	0.356886858780179	0.222297585381842	-1.03813622615964	-0.9138038	-0.7360671	-0.5962027
comp12809_c0_seq1	PSNMU-V1.4_AUG-EV-PASAV3_0011330.1	1	0.923224302468183	1.11072155142636	0.663029952322526	0.850536338995677	0	0	-1.3616193978584	-1.9468048514962	-0.894673781226937	-0.825606911890524	0.387651116915834	0.511791543079648	0.688202888782815	0.149667189615808	0.645713741590939	0.0862562876073953	0	-0.4228771	-0.4922992
comp36231_c0_seq2	PSNMU-V1.4_AUG-EV-PASAV3_0022010.1	1	-1.0019858045368	0	0	0.85037575557197	-1.14711404963534	-0.642489801973922	-0.627677305021865	-0.160843480548316	-0.637327119710511	-0.281025671286145	0.231316354483063	0.315751799513437	0.218002144747922	0.517042896336605	0.509731387194101	-0.36015251840116	0.3079358	-0.08647468	0
comp44022_c0_seq1	PSNMU-V1.4_AUG-EV-PASAV3_0032330.1	1	0.750863705568887	0.962777385240493	0	0.850244330366007	0.719939042178959	0.931871748857726	-1.87564054398545	-1.1406549857804	-2.00978992566802	-0.491828189783599	0.063072652642421	-0.228397538306204	0.132605179735353	0.669512667720553	0.414489914605852	0.479300469126935	0.7295045	-1.171051	0
comp49949_c0_seq1	PSNMU-V1.4_AUG-EV-PASAV3_0055580.1	1	0	-0.609412588205304	1.0854320444391	0.849911659343926	0	0	-0.411051824651397	-0.851357473612871	-0.380220307220569	-0.0872251993854469	0.18533536654326	0.387179183899928	0.173747134993536	0.318010323382532	0.343709808542116	-0.576588770293236	-0.375358	0	0.3047886
comp48811_c0_seq1	PSNMU-V1.4_AUG-EV-PASAV3_0108070.1	1	0	1.11981540036719	-0.675563298268172	0.848610225758845	0	1.50335265014952	-0.522837431676434	-1.8102500846814	-1.31998354298081	-0.714333998207268	0	0.260650778272964	0.121372220123108	0.0734567634229268	0.521446549333925	-0.433338538545545	0.08823544	-0.2500531	0.386018
comp9651_c0_seq1	PSNMU-V1.4_AUG-EV-PASAV3_0108070.1	1	0	1.11981540036719	-0.675563298268172	0.848610225758845	0	1.50335265014952	-0.526583702962411	-0.14204995131205	0.0230930781220309	0.168318658182864	0.653096368840927	0.136634442774996	0.162793878656174	0	0.272309456716041	-1.2309	-0.7722958	-0.7190659	-0.2404817
comp33289_c0_seq1	PSNMU-V1.4_AUG-EV-PASAV3_0030190.1	1	0	0	0.967426196110979	0.848071766932673	0.489581664310749	0	-0.991007884620539	-1.75768421087597	-2.09880075609699	-2.02150089072305	0.0700637379396341	0	0.120540606848095	0.189156233757206	0.138053864147924	-0.198547097068974	-0.3624362	0.02863709	0.341796
comp15258_c0_seq1	PSNMU-V1.4_AUG-EV-PASAV3_0045930.1	1	0.562607434685547	0.899242931775625	0.509717696707487	0.846363472957889	0.538006370502602	0.874649874024698	-1.51318113272015	-1.1500467187618	-1.70746492544716	-1.60580011104268	1.6123024213922	1.24920214876528	1.96183175682604	1.4842178958592	1.53273573825395	0.441781321978895	-0.4982513	-0.1332156	0
comp59104_c0_seq1	PSNMU-V1.4_AUG-EV-PASAV3_0011720.1	1	0.8050327853679	0.599580778696678	1.04961732653508	0.844157610455886	0.728677875592328	0.523220467609816	-1.58940392598395	-1.11737156783613	0.923503512460244	0.0671307205109581	1.02913716993505	1.1246175442139	0.458765449911176	0	0.664417633547605	-1.824647	-1.150292	-1.292148	-1.589111
comp59242_c0_seq1	PSNMU-V1.4_AUG-EV-PASAV3_0011720.1	1	0.8050327853679	0.599580778696678	1.04961732653508	0.844157610455886	0.728677875592328	0.523220467609816	-0.978877617896271	0.251655436632425	-0.247373795991806	0	0.573353696167008	1.13171724147014	1.01332386604205	0.28383111895584	0.918386243053212	-0.4492591	-1.058718	-0.6901801	-0.9786801
comp55605_c0_seq1	PSNMU-V1.4_AUG-EV-PASAV3_0041030.1	1	-0.555904605171427	0	0	0.844103891610074	-0.995334330203239	0	-2.23419890423627	-2.13283884729415	-1.84046239051631	-0.901061210386482	0.45692773732892	0.344090643102704	0.756549905200466	0.124880746205245	0.64910581322526	-0.349655	0	-0.9274772	0.3558653
comp31367_c0_seq1	PSNMU-V1.4_AUG-EV-PASAV3_0034410.1	1	0	0.786335545423014	0.646137679266342	0.843667893958876	0.626327402935727	0.823845581681046	-1.51530396977584	-1.44869170828262	-0.534588559392463	-0.864863620328356	0.650495596685105	0.181873366829838	0	0.585243260762757	0.326686539187105	0.411676349325387	0.3802048	-0.103353	-1.515047
comp32366_c0_seq1	PSNMU-V1.4_AUG-EV-PASAV3_0047550.1	1	0	0.777299371208852	0	0.838380900963949	0	0.437715414031664	-0.821603949168414	-1.22026537007545	-1.11269558936511	-1.70973400959047	0.561258855634605	0.348870913546512	0.510874044526886	0.158376399605364	0.0250061385418539	-0.24556504203769	0	-0.4412568	0.4134291
comp53468_c0_seq1	PSNMU-V1.4_AUG-EV-PASAV3_0079320.1	1	0	-0.834141570068562	1.8883956399767	0.837351615344701	1.12340977107133	0	-2.08130120412276	-0.450348434833888	-0.770144043443463	0	0.536484700736759	0.650777864485317	0.629091880868254	0.413187251106892	0.754156178940196	-0.989116380870099	-0.212939	-0.3364727	0.3625403
comp47996_c0_seq2	PSNMU-V1.4_AUG-EV-PASAV3_0030470.1	1	0	0	0.949265679314197	0.829274705992551	0	0	-2.07480489269262	-1.94560491934581	-0.0814649328652122	-0.915040275282799	0	0.375651483794423	0.0729235551724763	0.223665708830203	0.502705797438159	-0.271267435533347	0.191526	0.0370028	-0.007872638
comp26284_c0_seq2	PSNMU-V1.4_AUG-EV-PASAV3_0065360.1	1	0	0	1.04485038473296	0.824393869928244	0.558089765077282	0	-0.673706820753019	-0.613133079376206	-0.743245786880665	-0.0489092784593179	0.374448567023947	0.171661394315481	0.606495835406403	0.385419512811491	-0.154614683446868	0.0169910124375861	0	-0.03279574	0.1937839
comp25654_c0_seq2	PSNMU-V1.4_AUG-EV-PASAV3_0048230.1	1	0.808253981081739	0	1.40578448127733	0.822524979814301	1.57748557381815	0.994227674205719	-0.992267956067869	-2.09434207783027	-1.81998330423547	-0.774653161950448	0.605651828490317	0.431289370077685	0.511629984538625	0.691810281826058	0.505745005029823	-0.695996955159665	0	-0.004066307	0.2654007
comp31927_c0_seq1	PSNMU-V1.4_AUG-EV-PASAV3_0048230.1	1	0.808253981081739	0	1.40578448127733	0.822524979814301	1.57748557381815	0.994227674205719	-0.700493639789949	0.536146373516107	0	-0.309166287395071	0.183455812249773	0.487045437586435	0.363229242391405	0.276083314266487	0.482562997573718	-0.513623787662367	-1.044476	-0.6810809	-0.6996787
comp50185_c0_seq1	PSNMU-V1.4_AUG-EV-PASAV3_0048680.1	1	1.55426512360602	1.1896890553988	1.18320278706578	0.818525707715341	1.26639606249664	0.901741182652256	-1.92610466310376	-0.855310130549858	-0.0824068165980911	-0.514664440320319	0.795299196721741	1.05236419901869	1.17813138002419	1.04527982695443	1.21879289362812	-0.686654457207469	0	-0.8730811	0.4054223
comp39670_c0_seq1	PSNMU-V1.4_AUG-EV-PASAV3_0080030.1	1	0	0	0.893857927756315	0.818340286675387	0.730706053669078	0.655191827856024	-1.59106899643696	0.991303588981729	-0.368881244146397	0.136277885787344	0.522768770865368	0.113611519115491	0.85776816651068	0	0.219445322858422	-0.544865507532461	-1.179155	-0.7346104	-1.590368
comp16046_c0_seq1	PSNMU-V1.4_AUG-EV-PASAV3_0019490.1	1	0	0	1.08874313591171	0.816944573153492	0	0	-1.14296160289241	-0.657342855009889	-0.239370054478447	0	0.274477243984356	0.537572381179307	0.56635555118052	-0.00749980064151234	0.100882609147185	-0.0239385977966124	-0.4715757	0.07105827	0.2304259
comp45098_c0_seq4	PSNMU-V1.4_AUG-EV-PASAV3_0058240.1	1	0	0.703504674975353	0	0.810895954732266	0	1.00102499054407	-0.0628964979008115	-1.36068615698473	-0.751493131871629	0.507074936049433	1.46686579249911	1.26502631376523	1.4030756168951	1.42880791718134	1.31105262762207	-0.1592165048405	-0.1290959	-0.1671795	0
comp54285_c0_seq1	PSNMU-V1.4_AUG-EV-PASAV3_0101450.1	1	-0.597470979684533	0	0	0.809801071115799	0.473352790835913	1.29793106131316	-0.299917051891441	-0.393530250727355	0.191152611265003	0	0.346597887387144	0.347860231795763	0.308118408683014	0.0868545769959166	0.306996160686293	-1.040015	-1.166463	-0.6401881	-0.2168741
comp59078_c0_seq1	PSNMU-V1.4_AUG-EV-PASAV3_0106120.1	1	0	0.768291252899213	0	0.806188370423798	0	0.897557877570915	-0.512934035405656	-0.625799785045741	0.150506312676885	0	0.608114414722002	0.635783700732657	0.766257790617141	0.399763469561377	0.750452558049445	-0.7752172	-0.03674642	-0.5664016	-0.6338953
comp46875_c4_seq9	PSNMU-V1.4_AUG-EV-PASAV3_0019230.1	1	-0.636597535626719	-0.742798654595243	0.908036368094311	0.801830356480157	0.95223694024058	0.846031225504274	-1.15165194849524	-1.16934403743097	-0.684998214528505	-0.920944156610176	0.314764598384709	0	0.265847156146595	0.397666547890207	-0.0535874846040558	0.259088201280035	-0.04195326	0.5846619	0.3141455
comp15694_c0_seq2	PSNMU-V1.4_AUG-EV-PASAV3_0113970.1	1	0.970271037568339	0.926217202826411	0.841860493587094	0.797805238995662	0	0	-2.19764454072224	0.203176035890782	-0.00640807431338875	-0.266915037206193	0.506801254329776	0.352329592275449	0.446038475886957	0.321225534332109	0.105991664431612	-0.973542925315362	0	-1.147995	-1.512959
comp59090_c0_seq1	PSNMU-V1.4_AUG-EV-PASAV3_0113970.1	1	0.970271037568339	0.926217202826411	0.841860493587094	0.797805238995662	0	0	-2.33091976868647	-0.78261491349595	0	0.0460910297326116	0.739828462757942	0.454580782504594	0.825322757849885	0.243899613455282	0.836171138612683	-2.683464	-0.4098397	-1.078384	-1.691625
comp3206_c0_seq1	PSNMU-V1.4_AUG-EV-PASAV3_0033700.1	1	1.44875719207808	2.04835081862488	0	0.792364838432878	0.848881908422675	1.44851633042538	-0.116494508409924	0	-0.31296822859702	-0.751695146936352	3.95377994755985	3.67047717008804	4.12866583452109	3.83213155295453	4.40206257614537	0.609737127938698	-0.3165876	-0.4656077	-0.1160314
comp67206_c0_seq1	PSNMU-V1.4_AUG-EV-PASAV3_0033700.1	1	1.44875719207808	2.04835081862488	0	0.792364838432878	0.848881908422675	1.44851633042538	-0.139163015958256	0	-0.3761423892481	-0.920643183962713	4.57742733901843	4.9932498848403	4.79285253079256	5.09140755618598	5.16301665354968	0.08596583	-0.3805396	-0.5627653	-0.138608
comp79726_c0_seq1	PSNMU-V1.4_AUG-EV-PASAV3_0033700.1	1	1.44875719207808	2.04835081862488	0	0.792364838432878	0.848881908422675	1.44851633042538	-0.520611618705256	-0.376998974893668	0	-1.32519139229342	4.36499204187338	4.28456411647484	4.86346084088801	4.7169488213676	4.88881748876865	-1.027977	0.266423	-0.9569521	-0.5200392
comp21839_c0_seq1	PSNMU-V1.4_AUG-EV-PASAV3_0098760.1	1	0.767799911585964	0.930760842749594	0.627701166131013	0.790664469304967	0.964095789424202	1.12705834734577	-1.47967645804935	-1.4077213857906	0	0.257561631984935	0.359733748885571	0.472895634346932	0.651325929784418	0.0922970372456309	0.640255096728136	-0.275678456281787	-0.3394136	-0.6377006	-0.4416123
comp48937_c0_seq1	PSNMU-V1.4_AUG-EV-PASAV3_0116630.1	1	-1.16628426542079	0.976804844914396	-1.3604169485408	0.782851741825346	1.2252275958401	3.3684452955674	-0.47318979153872	-1.56293364250351	-1.35057318547685	-0.555917521231471	0.039281032486409	0.191299546038456	0.0704258799957387	0.419343510643575	0.396229444068839	-0.636857980054653	-0.03778952	0	0.3099216
comp12181_c0_seq1	PSNMU-V1.4_AUG-EV-PASAV3_0062970.1	1	1.01157369425771	0.673012670958592	1.1198678385049	0.781298221778884	0.904357344391069	0.565789909804007	-1.81269940528933	-1.55845468178374	-1.75437996115591	-0.528266554632575	0.189053667362163	0.482199435207875	0.317429288695841	0.342850296070221	0.556447421877753	-0.708087503749381	0	-0.6071183	0.1322082
comp54353_c0_seq1	PSNMU-V1.4_AUG-EV-PASAV3_0014460.1	1	1.94648346373775	1.51641427778747	1.20747027701015	0.777394281248289	1.55661828712997	1.12654361839707	-0.378063276772783	-0.44901113255903	-0.491951705189519	-0.413812764492944	0.0878000118050553	0.0370118217468871	0.00906099942265737	0.193740703358144	0	-0.08413567	0.03771692	0.2392748	-0.2950636
comp47643_c0_seq5	PSNMU-V1.4_AUG-EV-PASAV3_0087690.1	1	0	-0.691342920346572	1.03743312257604	0.773773823946978	-0.569202377008119	-0.832858585137548	-0.42914385065489	-0.113288948580986	-0.636794718993865	-0.0799098986929963	0.42468341591036	0.984864410795491	1.13319081807388	0.721370329305654	0.915676669318624	0.190764303135121	0	-0.0537015	-0.621556
comp52336_c0_seq1	PSNMU-V1.4_AUG-EV-PASAV3_0116920.1	1	-0.558322705509244	0	0.554870174659389	0.77181723572157	0	0	-1.60540131487197	-1.4488529267966	-0.872009845920677	0.242988490124189	0.232276603807444	0.684690525778485	0.417938199049281	0.351047026189786	0.732976076658016	-0.918031096387259	-0.4770389	-0.5560821	0
comp40729_c0_seq1	PSNMU-V1.4_AUG-EV-PASAV3_0019290.1	1	-0.55044648195407	0	0.449844307935274	0.770420003411374	0	0	-1.95126609759525	-1.4134321679742	-0.738237704974428	-0.800571007098516	0.613719197008541	0	0.0976541587087123	0.223361843521254	0.0672485833683263	-1.14122769774279	-1.076004	0.1709664	0.4475551
comp42219_c0_seq1	PSNMU-V1.4_AUG-EV-PASAV3_0109810.1	1	0	0.411260684236157	0.510948620026496	0.769255173223888	0	0.474816659314907	-0.889864576190168	-0.946862841227029	-0.560373429935268	-1.11731752812031	0.57101351819908	0.558601542458557	0.708846550595963	0.51256439150055	0.733292857701514	-0.00419038644724701	0.06978184	0	-0.4142321
comp45378_c0_seq1	PSNMU-V1.4_AUG-EV-PASAV3_0010120.1	1	-0.721445302076766	-1.75073743549856	1.79730374289971	0.767914478886321	0.888240700198979	0	-0.752978535311613	-0.319309301544002	-1.30110495715679	0.115089895774897	0.219144863654406	0.79564878673756	0.639280063542044	0.549400789885875	0.531954140369838	-0.242973766809614	0	-0.2412739	-0.5537469
comp34729_c0_seq1	PSNMU-V1.4_AUG-EV-PASAV3_0008040.1	1	0.575988861435523	0.547549457992135	0.794746787492759	0.766305764978255	0.738130847111815	0.709690177615378	-0.426272605734449	-0.393500118392622	-0.475214672169216	-0.401359491724744	0.932391777507154	-0.177599437522828	0.928057672254643	0.98413200047314	0.177800665470079	0	1.61723	0.04125632	-0.4261479
comp51402_c0_seq1	PSNMU-V1.4_AUG-EV-PASAV3_0044570.1	1	0	0	0.578331683528052	0.763486807523708	0	0	-1.13008320307207	-0.747852829175844	-0.295779003696133	0	0.526129108249935	0.621391824972709	0.587890865516788	0.619972788210801	0.738877592385808	-0.380119475679989	0.4391069	-0.08929071	-0.3502557
comp32118_c0_seq1	PSNMU-V1.4_AUG-EV-PASAV3_0035710.1	1	-3.19722670278254	1.30846130968243	-3.74302402147553	0.762770408480668	-1.9879094818089	2.51785729826402	2.4847191593598	1.21840149512075	-1.0148227833283	0	2.1126097226606	0.499043334589214	1.37568419097845	0.768229683894648	-0.273882759815323	-0.340183004491023	-0.5440344	-0.8891901	-2.054416
comp48843_c0_seq1	PSNMU-V1.4_AUG-EV-PASAV3_0035710.1	1	-3.19722670278254	1.30846130968243	-3.74302402147553	0.762770408480668	-1.9879094818089	2.51785729826402	-0.148252929664741	-1.01680041665072	-1.20646208957355	-0.518475701516241	-0.111326538908765	0.23009414012594	0.0346847728866351	0	0.408751511196169	-0.8278817971085	0.07239668	0.0112625	0.1275052
comp53450_c0_seq1	PSNMU-V1.4_AUG-EV-PASAV3_0065940.1	1	0	0	0.577093260716593	0.761578894710001	-1.1269547422686	-0.942461859678945	-0.616961521217211	-0.5276827658498	-0.842963957563605	-1.18899429903827	0.820108271550021	0.753417062057729	0.793659956850662	-0.187108587820451	0.394671208690985	-0.268687913859659	0.05461092	0	0.198089
comp35706_c0_seq1	PSNMU-V1.4_AUG-EV-PASAV3_0072430.1	1	0	0	0.558303847851564	0.760371132084829	0.434564924037511	0.63663104008612	-0.996480946993262	-0.362633071681192	-1.93990482159387	-1.89953036103325	0	0.321597197410863	-0.171671713521925	0.431620088729401	0.467600234932919	0.451094145419837	-0.7234623	0.45509	0.6739731
comp53124_c0_seq1	PSNMU-V1.4_AUG-EV-PASAV3_0014280.1	1	0.788060620564634	0	1.12584569850015	0.758198281997297	0.557746301985517	0	-1.82018548560243	-0.0394201812222024	0.528167553766915	0	0.450155855324018	0.334041966801778	0.599243892636453	0.1395511416703	0.470122198797987	-1.51686825027962	-0.4422201	-0.6548788	-0.2477947
comp25336_c0_seq1	PSNMU-V1.4_AUG-EV-PASAV3_0077020.1	1	1.11233121973319	0	1.8847518878464	0.756419591208277	1.00392456966981	0	-2.83985380210219	-1.27600880820039	-0.969679190708534	-0.368413614007033	0.152503328822568	0.623245110993688	0.697582695811653	1.02621225775809	0.869195332439924	0.0982628903478933	-1.562777	0	-1.6205
comp24187_c0_seq1	PSNMU-V1.4_AUG-EV-PASAV3_0036900.1	1	0	0.60809461201261	0.460786768974031	0.755336570673068	0.769025132109176	1.06357319400642	-1.96486132470562	-1.42476827312351	-0.883790400419985	-0.203022454194204	1.8077851895669	1.86647075407087	2.19997838478246	2.15758759527332	2.11417818344099	0	0.07156072	-0.3593745	-0.1279815
comp48741_c0_seq1	PSNMU-V1.4_AUG-EV-PASAV3_0016780.1	1	-2.50771019678018	-0.695601808343485	-1.05696254404786	0.755151089049551	-2.69501032091461	-0.882896854263813	-1.5573158591465	-3.73001404919341	-4.24629808222687	0	2.7182661825543	2.97290089502434	3.02979349229701	2.63715672769588	3.10638391734149	-2.28375177069968	-3.276302	-0.9064342	0.3681155
comp11561_c0_seq1	PSNMU-V1.4_AUG-EV-PASAV3_0048180.1	1	0.415488224171745	0.91266741530321	0	0.749573839314046	0	0.776142154435294	-2.14531795264765	-0.662709577847416	-0.966282472184385	-0.701688377887171	0.154467000040796	0.308317958833683	0.679659398098053	0.300121105087687	0.312279699129054	-0.550571895482229	0.3597963	-0.74486	0
comp37955_c0_seq1	PSNMU-V1.4_AUG-EV-PASAV3_0095640.1	1	0.682754107616443	0.75759160522539	0.670802557107433	0.745643336194475	0.502459498148729	0.577300012644654	-0.666286709693442	-0.543557408472228	-0.24490461527258	-0.256121525243566	0.538522158637354	0.952401009384168	0.0197587307707714	0.0335022689485633	0.274211897335462	0	-0.3615052	-0.434863	0.2401971
comp43203_c1_seq1	PSNMU-V1.4_AUG-EV-PASAV3_0013450.1	1	-2.9355403923116	1.7102833921877	-3.90770183202862	0.738219056825979	-1.90204010913842	2.74385553813283	-0.554269615015501	-0.497544502998034	-0.535797670001057	-1.66948515377897	1.03768239213745	0.611928755186866	1.03669361244734	1.18478439812838	0.746024075025939	-0.0224541308907877	-0.02311854	0	0.03869567
comp34043_c0_seq2	PSNMU-V1.4_AUG-EV-PASAV3_0089120.1	1	-1.05754944154376	0	0	0.732588242071941	-0.932687283435245	0	0.266624731002089	-1.04194573313379	-1.26312538177743	-0.574061521298036	0.988130314653555	1.37284895204413	1.9114782873006	1.63986473168286	1.8896117821606	-1.11398018602441	-0.68169	0	-0.0411032
comp33297_c0_seq3	PSNMU-V1.4_AUG-EV-PASAV3_0024080.1	1	-1.85649025039022	-1.81632808707404	0	0.721067037133218	-1.40959300859104	-1.36943311846094	-0.963953726531797	-1.02988823131166	-1.23524390977314	-0.711895646510957	0	0.940482300790605	0.620112226590331	0.70683149274342	0.817900462555566	0.160163174674651	0.1709046	-0.4881454	-0.2275516
comp64264_c0_seq1	PSNMU-V1.4_AUG-EV-PASAV3_0092720.1	1	0	1.48158725539832	0	0.717549151391497	0	0.766584483370582	-0.13988595735979	0	-0.37814109873146	-0.925902507603935	4.58900428703689	4.88888297680216	4.79259677893614	5.23577373861556	5.24213429447573	-0.6352431	-0.3825626	0.1685969	-0.139328
comp13283_c0_seq1	PSNMU-V1.4_AUG-EV-PASAV3_0075360.1	1	1.6183769144087	1.69056241673055	0.645151962397279	0.717340635036456	1.15169618605149	1.22388378642628	-1.13234175337752	-0.156643362852314	0.117643889440547	-0.270799269905191	0.399073219538831	0.390811378470099	0.486317262106899	0.223663150883938	0.318074420296533	-0.527438296682338	0	-0.7803498	-0.7904987
comp46999_c1_seq2	PSNMU-V1.4_AUG-EV-PASAV3_0081780.1	1	0	0	0.615838870002409	0.71283630062199	0	0	-2.38109112171789	-0.389701581367057	-0.619890374980932	-0.582171155458521	0.900170990827365	0.677877272381903	1.34079747362054	0.0915923349746697	1.15932972673887	-0.336781573531633	0	-0.09083764	0.6062233
comp33738_c1_seq1	PSNMU-V1.4_AUG-EV-PASAV3_0061360.1	1	-1.19239412712372	-0.731027449230565	0	0.711741891309164	0	0.503905169806026	-1.36219431792742	-1.08257930472785	-0.377579304024252	-0.190789068719676	0.105060949814749	0.203871599556065	0.0413127350647517	0.0675454023090136	0	0.246163746083766	0.1378776	-0.8486676	-0.202071
comp25795_c0_seq2	PSNMU-V1.4_AUG-EV-PASAV3_0026980.1	1	0	0	0	0.709113955801231	0	0	-1.24483363963454	-1.67614818563386	0.550569206856586	-0.63670379899238	1.73196383788626	1.68758539996829	1.53626198964922	1.17492957552107	1.89245107523432	0	-0.02939675	-0.5410528	-0.6953698
comp29378_c0_seq2	PSNMU-V1.4_AUG-EV-PASAV3_0034480.1	1	-0.760831892596121	-0.884271137201937	0.832462760667976	0.708992403834031	0	0	0.130837063025877	-1.71413219772555	-1.97588190892299	-0.388263877788065	0	0.937359619644679	1.1682965608746	1.12493000449745	1.28500039066177	-0.515396738409063	0.284713	-0.429571	-0.4759309
comp48475_c1_seq6	PSNMU-V1.4_AUG-EV-PASAV3_0034480.1	1	-0.760831892596121	-0.884271137201937	0.832462760667976	0.708992403834031	0	0	-0.284807994724945	-0.998786433926211	-1.51151435785066	-0.591327396310958	0.201610228290851	0.540732887049998	0.89055966525224	1.05101176764936	0.728373332663153	-0.0782106704752801	0	1.08621	-0.2216593
comp12111_c0_seq1	PSNMU-V1.4_AUG-EV-PASAV3_0019060.1	1	1.03862267477037	0	1.80133315504438	0.705631476678993	1.20633341291414	0	-1.16979914383866	-0.74062424342862	-0.272986692764309	0.171940570408983	2.30190434102711	2.47593290432268	2.56593114610937	2.10948186839112	2.92326735929921	-0.907760329788724	-1.39554	-0.4593405	0
comp12544_c0_seq1	PSNMU-V1.4_AUG-EV-PASAV3_0050910.1	1	0	0.782728245432158	0	0.701351136933445	0.43534513688442	0.919251064633757	-1.72531234890777	-0.744012275703165	-0.22151839736237	-0.318671484725218	0.678701728908098	0.784455537993584	0.685025576180568	0.308843218376249	0.584999652764278	-0.250241393511284	0.6726815	-0.3893688	0
comp41240_c0_seq1	PSNMU-V1.4_AUG-EV-PASAV3_0078520.1	1	0	0	0.727588569365716	0.698241446510845	0	0	-0.265077494306028	-0.358410677941079	-0.278044119168528	0.246826586489696	0.494131774569793	0.265508735842833	0.831394965544982	0.225797831880028	0.441789526131116	-0.323128120540115	-0.3357865	-0.1546205	0
comp39218_c0_seq1	PSNMU-V1.4_AUG-EV-PASAV3_0053350.1	1	0	0	0.691356142466632	0.697228352619674	0	0	-0.61540153948061	-0.56604156343399	-0.60562859462948	-0.83713936850106	0.664630896095249	0	0.351450487253085	-0.395561172865329	-0.565993940897847	0.204729619319425	0.6764037	0.2639959	0.5131688
comp223_c0_seq1	PSNMU-V1.4_AUG-EV-PASAV3_0022080.1	1	1.01345553826337	0	1.77719446519064	0.694310623767214	4.03670447602251	2.95383862136242	1.55035959928605	1.72948699091588	1.01927867721157	-0.0167543806931434	1.80747719969691	0	1.62720976860035	0.125150940938618	-0.438453238865621	-0.850987718994372	-2.740449	-0.4800575	-0.7350568
comp47039_c0_seq1	PSNMU-V1.4_AUG-EV-PASAV3_0000920.1	1	0.441737478350224	0	0.905986331744283	0.693712664604529	0.612456357975191	0.400184254207254	-2.86071880116557	-1.8278909580142	-1.18882811377994	-0.701206347230288	0.100134736390308	0.479151205094456	0.31372681955126	0	0.0620380407168089	0.202766239483018	0.1362104	-0.5680407	-0.1811272
comp11718_c1_seq1	PSNMU-V1.4_AUG-EV-PASAV3_0095730.1	1	-0.562938555380706	0	0	0.689864425696524	0	0.773118968111065	-0.606040386774815	-2.26232299479756	-1.19546717788626	0	0.573475898677808	0.789070428600986	0.73976739041769	0.213893419778449	0.552789630064824	-0.0871591652414381	-0.1588878	-0.1676936	0.3231137
comp37073_c0_seq2	PSNMU-V1.4_AUG-EV-PASAV3_0047900.1	1	-2.08840595829142	-2.87179239207917	1.472415414357	0.688983173732679	-1.15922397738902	-1.94264132515842	-0.81359707706079	-2.67489708992693	-1.25745508801673	-0.107576753913087	0	0.732529943811032	0.809963440895806	0.302401589096472	1.05626085645974	0.247705046150494	0.2385348	-0.6751171	-2.109021
comp38384_c0_seq1	PSNMU-V1.4_AUG-EV-PASAV3_0114770.1	1	-1.45198838992191	-1.00402504362727	0	0.683071241622518	-1.02581095042427	-0.577838008235805	0	0.272190636262573	-0.413979874658684	0.0462149735040631	-0.188856140218276	0.315934111654896	0.619062887029741	0.392489022285295	0.422268806795133	-0.410883195079702	-0.02502937	-0.4284332	-0.3805811
comp49476_c0_seq1	PSNMU-V1.4_AUG-EV-PASAV3_0122320.1	1	0	0	0	0.680149698000802	0.437563535369486	0.85787414297333	-2.52823383097857	-3.27199741581482	-2.49955045023781	-2.02123752599497	0.228684451979524	0.417652200214548	0.24488882414927	0.44507069288827	0.357631698941943	-0.123646268620917	0	-0.1830487	0.9590545
comp41010_c0_seq1	PSNMU-V1.4_AUG-EV-PASAV3_0078580.1	1	-0.786823294122326	0	0	0.679606481180079	-0.534156003261815	0	-0.64307089050023	0.0029330679349604	-0.377169487570648	-0.381850519430103	0.250532775453618	0.37472877505838	0.1106672190865	-0.00101827917067965	0.238494879427489	0	-0.1920294	-0.1260717	0.02782369
comp41925_c0_seq2	PSNMU-V1.4_AUG-EV-PASAV3_0114800.1	1	-0.464341104195927	0	0	0.676517836904155	0	0.699545867797134	-0.99984021532773	-0.948434496681246	-0.544355220232124	-1.36905336060892	1.41119305390117	1.19385669255828	1.00297072875281	1.27431072575169	0.750123010855051	0.765005669116803	0	-0.8743048	-0.9467615
comp12764_c0_seq1	PSNMU-V1.4_AUG-EV-PASAV3_0019020.1	1	0.62550475601404	1.28712587970044	0	0.675958846343207	1.30137256161847	1.96303547244887	-2.34940773206899	-1.51943611644753	-0.614036875200816	0.227474445650174	0.186024645454407	0.565585659289252	0.530751580816928	0.311106343354328	0.55556509996313	-1.70016498199994	-1.548961	-1.25959	0
comp9744_c0_seq2	PSNMU-V1.4_AUG-EV-PASAV3_0073420.1	1	0	-1.18536457122718	1.34837780541319	0.675593063706325	0	0	0.047982712993643	-1.30148372002294	-0.982582465157479	-0.00659865805146964	0.468293844998345	0.604843341914555	0.769336686903952	0.170281118044495	1.10542125620121	-0.4439675	-0.909464	-0.5865198	0
comp30197_c0_seq1	PSNMU-V1.4_AUG-EV-PASAV3_0124040.1	1	0	0	0.801293154156109	0.670551572328251	-0.463670102292504	-0.594402931071977	0.180236154413592	-0.0569737034997253	-0.623314844399266	0.0839074296140927	0.207027615687717	0.228314777965232	0.526217580733245	0.22008353851013	0	-0.530368267279842	-0.1403164	-0.5265808	-0.6957453
comp45648_c0_seq1	PSNMU-V1.4_AUG-EV-PASAV3_0048710.1	1	0	0.577209993275645	0	0.668522133033372	0	0.374815102400215	-1.95536771031987	-0.913054800824666	-0.748821282423862	-0.569277241466528	0	0.0244234693512677	0.0209402540931283	0.0364060824744268	0.00407562013843865	0.0547182796324357	-0.1224637	-0.05345658	0.178976
comp49606_c0_seq1	PSNMU-V1.4_AUG-EV-PASAV3_0118350.1	1	-1.34280115372073	-0.652467485723059	0	0.66507101826966	-0.576473536760725	0	-1.03244622916237	-2.50436978577627	-2.78618887442112	-2.07128690073999	-0.429971836371279	0.200494377011197	0.0127733832568886	0.0323397234545197	0.372441058271368	0	0.03352249	-0.9738031	0.1193353
comp54885_c0_seq1	PSNMU-V1.4_AUG-EV-PASAV3_0037860.1	1	0	0.481072233349706	0	0.661382001247611	0.432213417121948	0.881893237629936	-1.06419176707331	-1.61154663818227	-2.00886394619153	0.174774906395222	0.506202500722432	0.541024098521134	0.632973168995577	0	0.341068284723874	0.2407229	-0.1277635	-0.2007606	-0.1784174
comp26600_c0_seq1	PSNMU-V1.4_AUG-EV-PASAV3_0108030.1	1	0	0	0	0.660445629898022	0	0.498196075558488	-0.472593083931852	-1.00672993624777	-0.461983791100986	0	0.104026672874983	0.298629696116102	0.0262231448880286	-0.0403587028633261	0.230402849548044	0.107932718536659	-0.0917021	0.06732381	-0.04464297
comp10090_c0_seq1	PSNMU-V1.4_AUG-EV-PASAV3_0101780.1	1	0.990196942102365	1.1480191939485	0.501378932073469	0.659204970508928	0.844108288897891	1.00193322859374	-0.434439728684384	-0.698091589754207	-1.0749517275194	-0.597710741040482	0.251502092234393	0	0.327799200741281	0.441402118163341	0.424672570857199	0.171325738918003	-0.4148964	0.05689491	-0.4570174
comp10537_c0_seq1	PSNMU-V1.4_AUG-EV-PASAV3_0001740.1	1	0	0	0.820166468888194	0.653159177133219	0	0	-3.5071871004206	-3.34953500793929	-2.77869669767761	-1.32463017744599	0.197778000737848	0.741321434830869	0.446511839857529	0.56560221403835	0.938154469622003	0	0.6928046	-0.2336637	-0.2416515
comp13226_c0_seq1	PSNMU-V1.4_AUG-EV-PASAV3_0046690.1	1	0.79923344955049	0	1.04999867373719	0.651865152224003	0	0	-4.07672456669072	-0.651535973035371	-1.42401112041159	0.0356509472970261	0.633514329389552	0.790532631202342	1.33124674280009	0.96608815397493	1.23188317350187	-0.680850757593984	0	-0.6756785	-1.080713
comp25337_c0_seq1	PSNMU-V1.4_AUG-EV-PASAV3_0000200.1	1	0	0	0.928400392809517	0.650254830878728	0.435677625399452	0	-3.26479270748975	-0.869100086012966	-3.51982988569981	0	0.677488642066463	0.605000041984548	0.785961057625012	0.355658986780577	0.749137937241254	-0.34323744270111	-0.4887762	-0.1711123	0.4458335
comp51550_c0_seq1	PSNMU-V1.4_AUG-EV-PASAV3_0064840.1	1	-0.915825307714238	0	0	0.646678759118479	0	0	-0.227041992865585	-1.14792302131107	-0.30884966693287	-0.695916437038355	0	0.130961007867402	0.206634339005902	0.28551569366126	0.0620495645979888	-0.342697739926326	0.07127508	-0.1031909	0.1025683
comp46989_c0_seq1	PSNMU-V1.4_AUG-EV-PASAV3_0051560.1	1	0.774077673218729	0.518156350219674	0.898833411545824	0.642897535530308	0.758670129348292	0.502737868069563	-0.327539771262306	-0.149526977717619	0.213669939265121	-0.0797181956326511	0	0.442621076063169	0.396712294493476	0.849252344287851	0.408733379878155	-0.0693195669402078	0.08273806	-0.5132876	-0.6124659
comp12731_c0_seq1	PSNMU-V1.4_AUG-EV-PASAV3_0078420.1	1	0.464733814540196	0.591241463997097	0.515487640927812	0.641998430838938	0.450169717511609	0.576679917702136	-0.579263162162031	-0.596338727443731	-0.448700330119612	-0.726264171889698	0.395779086579763	0.0994476576000345	0.346713982947067	0.239661451753198	-0.112474541149775	0.162226934569174	0.2114588	0	-0.339291
comp33963_c0_seq1	PSNMU-V1.4_AUG-EV-PASAV3_0055690.1	1	0	0	0.508000210453432	0.64089474780691	0	0	0.0823953070528054	-0.982492213663459	-0.288250234209702	-0.167330821206416	1.88696251181287	0.880580984743042	1.82685819786152	0.24581092107657	0	-0.155025010242529	-0.02959204	-0.3254931	0.05917291
comp32935_c0_seq1	PSNMU-V1.4_AUG-EV-PASAV3_0041430.1	1	0	0	0.513345212138688	0.637295105053606	0	0	-2.20622128815417	-0.37402449331255	0.0513458599970793	0.00343966897392178	0.160737458635191	0.201327298098908	0.359798698343978	0	0.200114818731182	-1.47198829430114	-1.080519	-0.5910598	-0.4518665
comp26922_c0_seq1	PSNMU-V1.4_AUG-EV-PASAV3_0075800.1	1	0	-0.727527902966258	1.07043634685662	0.634876891198383	1.37886941434287	0.94331882103167	-0.0309882368657508	-1.7615107906765	-1.17979834890737	0	0.537937426235999	0.206181921503469	0.517026239724498	0.57026836741923	0.789675143474313	-0.0540857745172971	-0.2250178	-0.6127162	0.2319528
comp12904_c0_seq1	PSNMU-V1.4_AUG-EV-PASAV3_0042390.1	1	-0.680787774814332	-1.30129509273784	1.25534285569686	0.634665136805501	0	-0.821262368563202	-0.479784562980456	-0.845845480038899	-0.442010943116109	-0.859778885281568	-0.242352401778862	0.156962046160395	0.412735224934958	-0.13109735621261	0.04071809970839	0.0159935764858599	0.1311554	0.03683032	0
comp12720_c0_seq1	PSNMU-V1.4_AUG-EV-PASAV3_0042830.1	1	0	0	0	0.624707916520898	0	0.824684739430425	-1.93406217241623	-1.42841090186845	-1.45523681699472	-0.767577929854928	0.453455239578505	0.81928206895048	0.746746748337108	0.766338842610194	0.833976917813427	-0.498485629442376	-0.02549361	0	0.2901153
comp23126_c0_seq1	PSNMU-V1.4_AUG-EV-PASAV3_0098350.1	1	0	0	0.689236072966183	0.621723370359608	0	0	0.178982212667876	-0.246872576653313	-0.0829729329293931	0.00736437681575186	0.359781412785106	0.395572120389878	0.565253924792848	0	0.117477299549274	-0.617664975305702	-0.2939436	-0.7962654	-0.2770438
comp51664_c0_seq1	PSNMU-V1.4_AUG-EV-PASAV3_0008570.1	1	-0.553916852792325	-1.09337430202531	1.15807005738197	0.618593315123277	0	-0.43322354029562	-0.903015760286905	-1.1424798424591	-0.784114710822688	-0.123670672400358	0.37228332872006	0.387905407237573	0.0372395193795132	0.435319843654927	0.605196780004372	0.272572682788242	-0.2001209	0	-0.10122
comp12031_c0_seq1	PSNMU-V1.4_AUG-EV-PASAV3_0015510.1	1	0	-0.92587466035208	1.38683287956904	0.614970732359534	0.509167799791627	0	-0.49261913569254	-0.277762514108565	-0.0722874800392992	-0.0911403266502564	0.768971579820939	0.336225019627784	0.555971400744721	0.547236379069624	0.701846723420798	-0.566472400976225	-0.402598	0	0.5045726
comp13348_c0_seq1	PSNMU-V1.4_AUG-EV-PASAV3_0116520.1	1	0	0	0.651146159483733	0.612393554572845	0.453247477927318	0.414495235251473	-0.302369563004019	-0.113264615776071	-2.02913747974551	-0.938722255255191	0.558841487492677	1.22942044904276	1.27646716909921	0.235087536753197	0.673129274367207	-0.131089447738566	0	-0.3049432	1.061062
comp37314_c0_seq2	PSNMU-V1.4_AUG-EV-PASAV3_0061130.1	1	-1.6977507189109	-1.53253185273971	0	0.606721275166245	-1.13245199587556	-0.967234697236359	-1.52386592849703	-1.93937869353631	-1.10072042565299	-0.579599281821745	0.425622452330451	0.159080944635339	0.239521189793438	0.340487455563476	0	-0.488918888398584	0.06165717	-0.1449345	0.2056539
comp56161_c0_seq1	PSNMU-V1.4_AUG-EV-PASAV3_0089000.1	1	0	0	0	0.604557188684348	0	0.933270718727238	-3.39838400242199	-1.02519278382982	-1.95863735632482	-1.23453339569902	0.316533142143906	0.379517093236904	0.926250977543886	0.419860095001654	0.871897647976009	-0.09378282	0.5466473	-0.2733191	0
comp33508_c0_seq1	PSNMU-V1.4_AUG-EV-PASAV3_0092120.1	1	1.26592478543997	1.18052273160669	0.68531483188334	0.599912589438841	1.07374387850548	0.988341592241959	-1.01476247724861	-0.405564786254802	0.101349411907787	0	0.738477825907577	0.694566010955672	0.809965457938235	0.901051086091361	0.694679772355338	-0.793842002555746	-0.3332859	-0.5741768	-0.05521978
comp40719_c0_seq2	PSNMU-V1.4_AUG-EV-PASAV3_0116360.1	1	-0.733722685014909	-0.944997817116298	0.811107621749494	0.599817135543851	0	0	0	-0.282140855938142	-0.374393679327218	-0.468230509168669	1.09755738813497	1.40094834069468	1.16596876149416	1.0094813634641	1.47301070519117	-0.0452326740091076	-0.3753327	-0.009890615	0.2435844
comp46459_c0_seq6	PSNMU-V1.4_AUG-EV-PASAV3_0116360.1	1	-0.733722685014909	-0.944997817116298	0.811107621749494	0.599817135543851	0	0	-2.14068365362712	0.134543913631838	-2.02137315065805	0	1.21771989553252	1.57668277664574	1.91413337829053	1.43160016043453	1.38095718526807	-0.197106751687998	-0.2852362	-1.424253	-0.259115
comp52182_c0_seq1	PSNMU-V1.4_AUG-EV-PASAV3_0079080.1	1	-0.709690137510392	-0.750659145782374	0.638634556927196	0.597661495639908	-0.430704563316438	-0.471675369661306	-0.881005234167598	-2.5778530826873	-2.34523805623915	-0.630690614192593	0.111953079287558	0.792964260959353	0.995422984147695	0.690376900123495	0.82704654228976	0	0.3722343	-1.31209	-0.8801884
comp56622_c0_seq1	PSNMU-V1.4_AUG-EV-PASAV3_0079080.1	1	-0.709690137510392	-0.750659145782374	0.638634556927196	0.597661495639908	-0.430704563316438	-0.471675369661306	-0.616277320818715	-0.572117115656452	-0.68364620692792	-0.80192954352398	0.612190569230803	1.53325684396619	1.2346479223806	-0.661429586058179	1.38996613768868	0.6482449	0	0.5839366	-0.6161079
comp14382_c0_seq1	PSNMU-V1.4_AUG-EV-PASAV3_0100130.1	1	-0.448652745298745	0	0	0.593004735966121	-0.482638432264529	0	-2.18921742173841	-0.364041018170648	-0.514317153461866	-0.113925830948874	0.630502612978677	0.791071783594242	0.961261218540904	0.580509114716264	0.894062039852696	-0.475057830744279	0.001189387	-0.0860536	0
comp38586_c0_seq1	PSNMU-V1.4_AUG-EV-PASAV3_0045920.1	1	0	0	0.537111110987234	0.590070378120514	0	0	0	-2.81886061099941	-1.74433148016835	-1.29805825780487	0.372446937473166	0.401692887513351	0.277756010199687	0.329286686871036	0.729259249651907	0.200932643802272	-0.04210384	-0.4370029	-0.5270464
comp51648_c0_seq1	PSNMU-V1.4_AUG-EV-PASAV3_0045130.1	1	-1.05833683203525	-0.517683667054331	0	0.589410286886001	0	0	-0.636432308555261	-0.996252009814112	-1.13388245171225	-0.207414498426933	0.500492333227353	0.500209779811918	0.46885811457757	0.193452073030471	0.657851071369659	-0.281386167190159	-0.06664903	0	0.5267826
comp14563_c0_seq1	PSNMU-V1.4_AUG-EV-PASAV3_0053390.1	1	0	0	1.15445042643576	0.587642127012808	0.517156651352858	0	-0.361450156075493	-0.0741378504527761	-0.0918923453711882	-0.175667335867018	0.954224279453405	0.637643369220177	0.715774824833007	0.490944971359673	0.963049450349127	-1.00623514874379	0	-0.1692993	0.2014231
comp40847_c0_seq1	PSNMU-V1.4_AUG-EV-PASAV3_0041940.1	1	0	0	1.02260743532519	0.583707468940435	0	0	-0.868824559759631	-0.0597448796898501	0	0.229655522401554	0.820686437763641	0.87556054707807	0.96224057349337	0.777542581939453	1.08973854525724	-1.9581833274893	-1.382025	-1.761364	-1.326763
comp45326_c0_seq2	PSNMU-V1.4_AUG-EV-PASAV3_0041940.1	1	0	0	1.02260743532519	0.583707468940435	0	0	-1.31728032980082	-1.25360763901375	-0.895087803298617	-1.24529196486158	1.33010888363234	-0.191991413564854	0.450011611265862	0.191129015251241	0	0.610200807754611	-1.417845	0.4607928	0.8035403
comp14583_c0_seq1	PSNMU-V1.4_AUG-EV-PASAV3_0113760.1	1	1.07941134981699	0.809051774909685	0.847248083611809	0.576881903111343	0	-0.515039739950949	-1.1529504450572	-0.285664241634937	0.193746488974914	-0.000972359764635833	1.40135798633196	1.53437231288771	1.66289311083987	1.20192707583899	1.45639583569529	-0.234302453086449	-0.203621	-0.1243373	0
comp50815_c0_seq1	PSNMU-V1.4_AUG-EV-PASAV3_0122690.1	1	0	0	0.885972227023322	0.576770349874788	0.972412951748607	0.663212207771257	-0.473911922481408	-1.88637208452937	-0.539890539730884	-0.535784671354428	0.0696734067538411	0	0.183955239923598	-0.0773762993117373	0.120583134080645	-0.189285870394679	0.1276526	0.03741922	0.417651
comp16329_c0_seq2	PSNMU-V1.4_AUG-EV-PASAV3_0002400.1	1	-1.19419517787154	-0.722183901741999	0	0.576346364863427	0	0	-1.26863301480439	-1.88835819565188	0	0.0888438548374006	0.914145628103748	1.29046288161287	1.07412295000553	0.840766479167746	1.31638549829343	-2.09672475580632	-3.688862	-2.327609	-1.625251
comp50942_c0_seq1	PSNMU-V1.4_AUG-EV-PASAV3_0000840.1	1	0	0.445329538924139	0	0.573052147508592	0	0.455385103338755	-0.404250816750952	-0.857027996783551	-0.0816001008625289	-0.266917203625461	0.921976505760311	1.11088646962101	0.833678969783097	0.790504121298309	0.982285839130117	-0.289844187135919	0	-0.2650939	0.1019797
comp53319_c0_seq1	PSNMU-V1.4_AUG-EV-PASAV3_0083680.1	1	0	0.78556842993905	0	0.569802960736511	0	0.623840293181616	-0.434074805475635	-0.573217357410119	0	-0.0203120954965597	0.29577401837739	0.307746774515358	0.734642592326526	0.340601934225408	0.600749666548494	-0.816136086658886	0.09116599	-0.4031832	-0.5581107
comp50329_c0_seq1	PSNMU-V1.4_AUG-EV-PASAV3_0092970.1	1	1.03237244411111	0.818617526942324	0.777862448859091	0.564092534703941	1.23983563504701	1.02606707279757	-2.12427840871318	-0.50181162210116	-0.421111725148171	-0.96691648315204	0.341985449790357	0.340322103288654	0.191835502154323	0	-0.0656108447970745	0.296874427643353	0.3916697	-0.02354187	0.9141915
comp42146_c0_seq1	PSNMU-V1.4_AUG-EV-PASAV3_0041890.1	1	0	-0.870280941592193	1.23366572582197	0.562639359776096	0	0	0	-1.55682777633454	0.435662541192142	-0.472709697499604	0.701087896171753	1.2032818785237	0.612800543285411	0.917861532812672	1.51003643592418	-1.40354517659359	-1.781362	-1.87882	-1.641746
comp45755_c0_seq2	PSNMU-V1.4_AUG-EV-PASAV3_0041890.1	1	0	-0.870280941592193	1.23366572582197	0.562639359776096	0	0	-2.07964434801858	-0.0143923630500629	0	0.66791046809855	1.14950540070623	1.95366883591596	2.07480240527087	1.43616456636193	2.0410170090494	-2.5273281021221	-1.949889	-1.475382	-0.3375021
comp14729_c0_seq1	PSNMU-V1.4_AUG-EV-PASAV3_0103490.1	1	0	0	0.551887593337702	0.558250436187701	0	0	-1.61979421052701	-2.15263897096669	-1.37731976725275	-0.0144179830787188	0.0112878413696569	0.29820612881933	0.110704744177498	0.362135146929754	0.460302938536254	-0.0637814784423298	0.08709751	-0.3982315	0
comp42417_c0_seq1	PSNMU-V1.4_AUG-EV-PASAV3_0102100.1	1	0.621660526682817	0.649782677887609	0.53007046336091	0.558192868747838	0.515069785225121	0.543192151127894	-1.32643305984561	-2.80242119617941	-3.31280053068768	-0.400705383736179	3.806578124468	3.78329139180502	3.9123658358498	3.73095627794046	3.72656203236579	-1.43923943768599	-1.323501	0	0.388655
comp46247_c0_seq3	PSNMU-V1.4_AUG-EV-PASAV3_0085820.1	1	-0.582584458912084	0	0	0.554569057630223	0	0.75331499766639	-0.999241558088831	-1.74089363737573	-2.24253872139804	-0.660542530563735	0.164378683132099	0.727115787093727	0.24042642251429	0.195916504291306	-0.295755138889538	0	0.243735	-0.2978688	0.05435504
comp50085_c0_seq1	PSNMU-V1.4_AUG-EV-PASAV3_0081420.1	1	-1.73164621301503	0.551489385232591	-1.73017972457125	0.553055856083553	-0.662221444856002	1.62098733963556	-0.143056780301963	-0.925041696767318	-0.613469883461544	-0.982313365677319	0.0217605615257312	0.178985636538787	0.111473351120203	0	0.2403642986799	0.13836783065425	0.1871663	-0.04552913	-0.2311084
comp15712_c0_seq1	PSNMU-V1.4_AUG-EV-PASAV3_0097830.1	1	0	0.511880802999946	0.390713957898934	0.550400774368775	0.902284816179881	1.06196975153422	-0.688830112617074	1.07203917100003	1.10224342468605	-0.915625741284908	0.163763454107253	0.113814190152431	0.721996874806853	2.31740888593609	0	-0.376736950984306	-0.7702785	-0.3334341	-0.6886314
comp11658_c0_seq1	PSNMU-V1.4_AUG-EV-PASAV3_0103630.1	1	0.543565122780417	0	0.934346712344941	0.547851197135797	0.491969315596309	0	-1.01627455984756	-0.620316076065697	-0.527110275504719	-0.0176142052417019	0.322406085800086	0.530566548089809	1.03517250210346	0.998259540150138	1.06222822138204	-0.228340927279516	-0.231222	0	0.7457915
comp35725_c0_seq1	PSNMU-V1.4_AUG-EV-PASAV3_0050810.1	1	0	0	0	0.547829186728585	0	0.583898332451258	0.440550410412375	-0.549433960176088	0.503557843904579	-0.972316519628375	0.466803250321574	0.432261989821939	0.075665470526582	0.456703543195196	0	-0.635081291253552	-0.8875501	-1.194846	-0.5998618
comp91152_c0_seq1	PSNMU-V1.4_AUG-EV-PASAV3_0043340.1	1	0	0	0	0.542692125152872	0.461280111824507	0.72323241555053	0.277078721798377	0.846281849003118	-1.02747503011534	-0.188761582325907	1.38519180604792	0.0730500969766061	0.606530876538907	0	0.449028059242273	-0.6883726	-1.028706	-1.076574	-0.9555431
comp40334_c0_seq3	PSNMU-V1.4_AUG-EV-PASAV3_0079170.1	1	-1.50101056935859	-1.32524186890495	0	0.540837607233426	-1.54201306090188	-1.36624105935882	-0.595951946895685	-0.609527559449834	-0.647281491012617	0	0.106801238936316	0.203674531970116	0.577169440251385	0.199435920703078	0.430015136183323	-0.326505629562808	0.30118	-0.5190161	-0.889102
comp26769_c0_seq1	PSNMU-V1.4_AUG-EV-PASAV3_0105170.1	1	-1.83538893321724	-1.28267278005323	0	0.540730595331574	-0.710823628826999	0	-0.815678335038369	-0.569346772394439	-0.379416163519076	0	0.193353735335929	0.246816130159139	0.306545886708061	0.333992347927045	0.671844150332991	-0.287364754912781	0.2461693	-0.7882685	-0.3284455
comp45395_c0_seq1	PSNMU-V1.4_AUG-EV-PASAV3_0078630.1	1	0	0	0.378174927568233	0.537862756009711	0.487649776935835	0.647337449127365	-1.64349052262017	-0.933231045714744	-1.76636456096771	-0.423905803359372	-0.21637559130297	0.665763197949334	0.683721084532821	0.734349652259493	0.22367243048115	-0.0848535468936391	0.2316686	0	0.1810381
comp50184_c0_seq1	PSNMU-V1.4_AUG-EV-PASAV3_0085770.1	1	-0.904544951541638	1.38606498723696	-1.75967307854426	0.531222619097227	-1.62913719399059	0.66169672810024	-1.0294775886125	-3.16968524800172	-1.96242621757688	-1.39271983363375	0.491954857971019	0.532175480844684	0.925963740936829	0.128377667513325	0.800397113563498	0.496302027821555	0	-0.5935166	-0.6818282
comp22148_c0_seq1	PSNMU-V1.4_AUG-EV-PASAV3_0035180.1	1	1.05113613471981	0.694985425897861	0.88420031931466	0.528045505533469	0.561780035669288	0	-1.58539255702473	-1.05641923248097	-0.482729503183619	-0.411229123856768	0.109310624565417	0.0750448868382136	0.353600810121012	0	-0.123113449403484	0.0635450928254606	-0.549548	0.554245	0.8784492
comp28363_c0_seq1	PSNMU-V1.4_AUG-EV-PASAV3_0035180.1	1	1.05113613471981	0.694985425897861	0.88420031931466	0.528045505533469	0.561780035669288	0	-1.35651399679987	-0.0513243403945634	-1.12359004734307	-1.7189211371192	-0.0695938727041048	0.00625512647779392	-0.0572136423141947	0.311317251652058	0.131517739289927	0	0.4416087	0.4823994	0.1674374
comp36234_c0_seq1	PSNMU-V1.4_AUG-EV-PASAV3_0027350.1	1	0.682595551211926	0	1.34863680414566	0.525584896599697	0	-0.504877667577846	0	-0.604017738226119	-0.493698093133411	-0.666466862843881	0.323585855367218	0.0845443955203606	0.401948597006729	0.264407303146565	0.207981940904062	0.00449742877993398	-0.2727665	-0.2250651	-0.5361512
comp38189_c0_seq1	PSNMU-V1.4_AUG-EV-PASAV3_0124180.1	1	0.556632186228568	0.386631664435072	0.692274668472221	0.522268054712478	0.671748942434217	0.501743623839248	-1.09035556381209	-0.440101876880544	-0.41708972649694	-0.440139099195607	0.174134278986521	0.335381381964481	0.579530171551529	0.319271452128982	0.481542769824847	-0.274383288428556	0	-0.1103723	0.2517795
comp34220_c0_seq1	PSNMU-V1.4_AUG-EV-PASAV3_0086270.1	1	0	-0.51243773770241	1.13071825795127	0.518258883217131	0.477030493548777	0	-2.24580914848068	-0.864285184246889	-0.525948014956253	-0.082007960181171	0.196684580939433	-0.177132476935062	0.338938829616805	0	0.220145769297493	0.586577469781052	-0.1499087	0.1782267	0.2579514
comp52866_c0_seq1	PSNMU-V1.4_AUG-EV-PASAV3_0086270.1	1	0	-0.51243773770241	1.13071825795127	0.518258883217131	0.477030493548777	0	-1.53139174215807	-2.02043809621581	-0.737667979174981	-0.625138646713165	-0.0346610396047478	-0.426536051441039	0.409267763457663	0.174631301422811	0.117933696899	0.323228808499338	0.130741	0.2507227	0
comp12271_c0_seq1	PSNMU-V1.4_AUG-EV-PASAV3_0005390.1	1	-1.14197107210911	-0.715879860034068	0	0.508297057193197	-0.592245054288639	0	-0.537161941189313	-1.78417555219106	-2.1884471785626	-0.935189745153764	0.922056483987125	0.720774062736546	0.577813895930225	0.268274672391803	0.770665405541346	0.478899520818874	0	-0.3732914	-0.1731126
comp30877_c0_seq2	PSNMU-V1.4_AUG-EV-PASAV3_0065340.1	1	0.417819580874393	0	0.856599267153941	0.502583464401388	0.467299675486513	0	-0.429146650011605	-0.0605849082148655	0	0.277655863546798	0.355248716086567	0.488054091342859	0.395883204822249	0.34138743598875	0.704893354901314	-0.818640192987791	-0.3150699	-0.3165682	-0.03566919
comp38397_c1_seq4	PSNMU-V1.4_AUG-EV-PASAV3_0062150.1	1	0	0	0.460013452562369	0.494708492215993	0.997739663092091	1.03243428000514	-0.502201540018774	-0.89658158163233	-0.98352840123769	-0.287055754136857	0.285957518581363	0.0820646515630106	0.171452383853362	0.0377938892560739	0.309259517271542	-0.264962509349251	-0.4647563	0.2026511	0
comp49074_c0_seq1	PSNMU-V1.4_AUG-EV-PASAV3_0087950.1	1	-1.97885730846907	0	-1.31099734657713	0.483566779220074	-1.08582762872938	0.708728969556619	-1.36013137324462	-1.75171451988984	-1.95757103303014	-0.526024204278078	0.266700828938257	0.900991796069741	0.739368241074843	0.680515922457577	0.980305702258562	-0.462127861778187	-0.04776355	0	0.7773083
comp27547_c0_seq1	PSNMU-V1.4_AUG-EV-PASAV3_0002500.1	1	0.414520928430672	0	0.578836466059986	0.48305925209548	0.552718480854555	0.456941506687927	-1.88489642917242	-3.84531964230014	-2.61052341290145	-1.62837789443361	0.557342754869223	0.653300822923466	0.462351887862444	0.522864696509376	0.804390463310124	-0.188680871294151	0	-0.02004013	0.4734109
comp49975_c0_seq1	PSNMU-V1.4_AUG-EV-PASAV3_0007730.1	1	-1.46722487436709	0.588186563991314	-1.57419828416508	0.481241399792324	-1.52236146995973	0.533071995002387	-0.598460185006935	-1.20769544910688	-0.883534170351435	-0.508575996945034	0.169479868756266	0.212334253358444	0.235780604191595	0.0380046459809922	0.298202793591367	-0.264437716135374	-0.1412022	0	0.1194839
comp45558_c1_seq1	PSNMU-V1.4_AUG-EV-PASAV3_0068050.1	1	0	0.396662591772567	0	0.475292371141091	0	0	-0.641098231925132	-0.0659416918411502	0.102253999290113	0	0.421116332365671	0.424685958201694	0.543114629474307	0.303380604670298	0.422779409613167	-0.400045196647442	-0.4219094	-0.4287945	-0.186321
comp32134_c0_seq1	PSNMU-V1.4_AUG-EV-PASAV3_0082650.1	1	0	0	0.645470288338631	0.47443240019682	0	-0.45547749035261	-2.83942919717439	-1.88395702381639	-0.399006492539784	-1.29911468466694	0.836650735985414	1.42938141357051	1.23995666224329	0.847861449904253	1.37273331107555	-0.937748083837869	0	-0.4529914	0.01431116
comp37876_c0_seq4	PSNMU-V1.4_AUG-EV-PASAV3_0102480.1	1	0	0	0.651845161301707	0.463747599933267	0	-0.511799164615261	-0.758070432499869	-0.877476678561078	-0.634636156252377	-0.147543217996946	0.127307681610748	0.391825083207084	0.350059519907015	0.509338103448528	0.651343866307599	-0.736174867765476	0	-0.02142003	0.4359335
comp42625_c0_seq1	PSNMU-V1.4_AUG-EV-PASAV3_0003390.1	1	0	0.524968777141274	0	0.459747796179107	0	0.74381253963295	-2.65729241380242	-1.24818048853442	-0.792933091984586	0	0.225026336921585	0.334874353228265	0.350740063913739	0.635509200547169	0.560958958476876	-0.521516278136839	-0.1796515	-0.007880133	0.3627817
comp25422_c0_seq1	PSNMU-V1.4_AUG-EV-PASAV3_0048350.1	1	0	0	0.463568189486437	0.452493687001788	0	0	-0.952657377830178	-0.392161464072777	-0.242905983593148	-0.928130724545567	0.51594917606395	1.0077937351731	2.01033278833447	0.364927510498445	0	0.318737627503475	-0.3521441	-0.2399914	1.096247
comp55968_c0_seq1	PSNMU-V1.4_AUG-EV-PASAV3_0070660.1	1	0	0	0.561096632505982	0.452063521670487	0.513818265124098	0	-1.20648260153685	-0.172036248833602	-0.179567769506069	-0.83550540604893	0.414696132758847	0.656461738643554	0.903063421770821	0	0.410084956699392	0.3407862	0.1460265	-0.193904	-0.3081694
comp17097_c2_seq1	PSNMU-V1.4_AUG-EV-PASAV3_0097740.1	1	-0.645592201373763	0	0	0.4516287157767	0	0.625609878009527	-1.37001194265079	-1.51355313184423	-0.81637533859511	-0.671815988691323	0.158623287889313	0.0549147016636677	0	0.173253365228581	0.396726482964931	-0.254545078321273	-0.02462271	0.1129424	0.2148806
comp49686_c0_seq1	PSNMU-V1.4_AUG-EV-PASAV3_0097740.1	1	-0.645592201373763	0	0	0.4516287157767	0	0.625609878009527	-0.449511252286857	-0.703258479843067	-0.287064440777943	-0.17036848433678	0.209278494429043	0.532601914246063	0.0888394912571453	0	0.503932119363167	0.376300585812812	0.6056254	-0.1276827	-0.07206799
comp51900_c0_seq1	PSNMU-V1.4_AUG-EV-PASAV3_0056230.1	1	0	0	0	0.44485595406989	0	0.463813340671443	-1.25551592248459	-1.03916479075976	-0.78183109430388	-0.46677065813908	0.764780618740338	0.826224336585436	0.962941105112259	0.500529470235406	0.598464988510755	-0.250752641324504	0	-0.2493578	0.00210337
comp31828_c0_seq2	PSNMU-V1.4_AUG-EV-PASAV3_0053720.1	1	0	0	0.573932152655624	0.443811322442461	0	0	-0.994219204143302	0.329993372976743	-0.144481108489239	0	0.59893258219032	0.862933700344748	0.619910169734808	0.297799683568223	0.658528966750094	-0.106443415557471	-0.1974216	-0.2475194	-0.9934941
comp44842_c4_seq1	PSNMU-V1.4_AUG-EV-PASAV3_0001750.1	1	0	0	0.767084203825672	0.442550273513017	0	0	-0.170828641249191	-0.364829021314489	-0.0643337675817115	0	0.374418168209301	0.909661119646961	0.650541197081237	0.71316079475401	0.889090556363174	-0.217082748326489	0.2546657	-0.3820438	-0.06028159
comp80906_c0_seq1	PSNMU-V1.4_AUG-EV-PASAV3_0074320.1	1	0	0	0	0.441067363972216	0.523887302163358	0.769145909144899	-2.82236989036121	-1.29872871444952	-0.437293943144637	-0.758211590344779	0.285262665969381	0	0.93090931746722	-0.396017946495536	-1.74045619269598	0.1307537	0.1992747	0.06434987	0.9942663
comp24617_c0_seq1	PSNMU-V1.4_AUG-EV-PASAV3_0038640.1	1	0	0	0	0.440150642777951	0	0.750425072610683	-0.63120320406057	-1.3163285272623	-0.193213587303338	-0.700029296242493	0.151914422510846	0.110241937087654	-0.0786582517145904	-0.431051385427887	0.257896869278927	0.408562212834372	0.07034622	0	0.06081581
comp43129_c0_seq9	PSNMU-V1.4_AUG-EV-PASAV3_0023970.1	1	0	0	0.40784961087235	0.432967291270682	0	0	-0.491578445920006	-0.469391692955189	0	-0.666396452241393	0.182709952583026	0.482054094855435	0.245174029100922	0.17727463347796	0.214718512029345	-0.210652879663106	0.1718405	-0.2791048	-0.3891441
comp44835_c0_seq1	PSNMU-V1.4_AUG-EV-PASAV3_0022040.1	1	0.846656536696958	0.52596694384674	0.750308980013116	0.429598606567727	0.551934171756109	0	-2.12928469030783	-0.0813195589024645	-0.981644470205539	-1.41743726461922	1.07449966663226	1.01120360120236	0.648213963954696	0.575189955962742	0.297474953601592	-0.392718785991663	0	0.3864328	-0.1012546
comp27238_c0_seq2	PSNMU-V1.4_AUG-EV-PASAV3_0003210.1	1	0.51348786404885	0	0.626648418632121	0.428067144932043	0.793015493076398	0.594435115329296	-1.02474984886913	-0.728559571394314	-0.293578567609387	-1.23352021067948	0.169775231438621	0.0113381751013488	0	0.0425126194299548	-0.256824563926498	-0.326991581380716	0.1771568	0.1727809	0.1443128
comp54466_c0_seq1	PSNMU-V1.4_AUG-EV-PASAV3_0009500.1	1	0	0	0.54570856670844	0.426694199830614	0	0	-1.82473859493817	-0.320919758973357	0.565965328139439	-0.426313907921615	1.22888809307745	0.964931988333598	1.38820690861306	0.725636289978768	1.06133313815209	0	-0.2259925	-0.7983813	-0.5016912
comp50509_c0_seq1	PSNMU-V1.4_AUG-EV-PASAV3_0068230.1	1	0.419928800544384	0.606936420298758	0	0.426275273409532	0.394802343622796	0.581811503046073	-2.68583758865551	-2.5514749127757	-1.26190801110618	-1.1557893204454	0.145338082496345	-0.0190045812093906	0.180307654053317	0.424114035500882	0.519583031330848	0.270683045125203	-0.8758081	0.2991952	0
comp51817_c0_seq1	PSNMU-V1.4_AUG-EV-PASAV3_0068230.1	1	0.419928800544384	0.606936420298758	0	0.426275273409532	0.394802343622796	0.581811503046073	0.142324823188397	0.0471580530753499	-0.158425930521532	-0.0522370627418782	0.493939380704597	0.385742918403823	0.271619314893993	0	0.40095091892327	-0.176555644399351	-0.4769137	-0.7199638	-0.2810045
comp22711_c0_seq1	PSNMU-V1.4_AUG-EV-PASAV3_0010560.1	1	0.708731208930696	0.532609421525705	0.597995697906557	0.421872744343123	1.01613927032317	0.840016378959849	-0.890330332370757	-0.52249145170412	-0.409660325189391	-0.486035990353111	0.186774036332041	0.358862610976423	0.232250538456992	0.260360509426537	0.07630909095022	-0.30722620586628	0.3805573	-0.4487437	0
comp38537_c0_seq1	PSNMU-V1.4_AUG-EV-PASAV3_0049820.1	1	0	0	0	0.421849053194771	0	0.367185812431716	-1.38020108036784	-2.56171145120131	-2.66346627970081	-1.42999412467948	0.496380199808907	0.495325200835563	0.428918734568024	0.257294266732217	0.729928321635667	0.0697344010287573	0	-0.1532861	-0.2968116
comp34497_c0_seq1	PSNMU-V1.4_AUG-EV-PASAV3_0058590.1	1	0.393977707638117	0	0.56528683093341	0.418306946676	0.779421108464515	0.632442080210775	-1.84821586849094	-1.84006244149655	-1.57480715912537	-1.1800933285833	0.134444587859423	0	-0.165216988213386	0.127013536226538	0.105288298196956	0.392569247478415	0.09704273	-0.2829179	0.1565072
comp50109_c0_seq1	PSNMU-V1.4_AUG-EV-PASAV3_0020410.1	1	0	0	0.440171670546535	0.416487352816419	0	0	-1.55501910765631	-1.49260792753891	-0.0996036048964921	-0.742257681724014	0.574710892753231	0	0.120814355868925	-0.154049852171863	-0.426715200118957	0.121008307049531	0.2347395	0.2483537	0.0501554
comp51252_c0_seq1	PSNMU-V1.4_AUG-EV-PASAV3_0104810.1	1	0	0.511850938539764	0	0.394163828851089	-0.523147364027842	0	-1.44638139235921	-1.27427008793339	-1.31280872290781	-0.221718169869715	0.629510067905995	0.993870611663571	0.887490429123556	1.25173687665176	0.913879063036257	-0.539060146187084	0.05345743	0	-0.230757
comp49010_c0_seq1	PSNMU-V1.4_AUG-EV-PASAV3_0044410.1	1	0.514501805310712	0	0.63719683001846	0.393059728292721	0.468951455915893	0	-0.551542399274098	-0.657648009302736	-0.342571465188094	-0.842899125088289	0.0130991326435943	0	0.00900741022154961	-0.195878146751502	0.0695179342836649	0.00249061632838554	0.0292391	0.05227044	-0.05750485
comp38473_c0_seq4	PSNMU-V1.4_AUG-EV-PASAV3_0116770.1	1	0.599708210704845	0	0.884449378255059	0.390393452762485	0	0	0.235885194473472	-0.120985788158965	-0.385640504037294	-0.0418743987896733	0.505385248701701	0.546113829512182	0.514343278271964	0.679273193600011	0.557880197231917	-0.545153352261195	-0.4083282	-0.2692228	0
comp45705_c0_seq7	PSNMU-V1.4_AUG-EV-PASAV3_0035160.1	1	-0.628354071698902	0	-0.424491165641486	0.388236022759996	-0.757817472800448	0	-1.94275751213302	-1.70640437558589	-0.466099606155447	-0.282799197140809	0.378796811561525	0.13903176855018	0.573448731681166	0.41311897281475	0.574032197298783	-1.58121618925276	-0.2338414	0	0.505569
comp36900_c0_seq1	PSNMU-V1.4_AUG-EV-PASAV3_0078260.1	1	-0.86413478577296	-0.447922689185759	0	0.384845066158363	-0.478179294022663	0	-2.49968275463894	-1.88936036314488	-1.31871665602176	0	0.283967922653817	0.605348399506848	0.608837149682795	0.253779682981779	0.587536742285605	-1.25016880138424	-1.169396	-1.026396	0.02209374
comp42738_c0_seq4	PSNMU-V1.4_AUG-EV-PASAV3_0120240.1	1	1.19059319990057	0.468997338910228	1.10555015928569	0.383912927187492	1.15858637741926	0.436958068224822	-0.233043706967231	-0.176295081127906	-0.987472017013055	-0.0163705442606101	0.435683936141194	0.726043919027068	0.605815983215561	0.446046231124401	0.700831814613706	0.435766809410501	-0.4474542	0	-0.4098333
comp42713_c0_seq2	PSNMU-V1.4_AUG-EV-PASAV3_0000850.1	1	0	0	0.397470464925416	0.383116377268507	0.365955931274725	0.351602029438252	-0.494738574592708	-2.31210258362469	-1.49585622387337	-0.978057983342127	1.19051391519513	0.594765418957348	0.830862098468159	0	0.134565302224534	0.699897945959587	0.350875	-0.1825116	-0.1485503
comp11545_c0_seq1	PSNMU-V1.4_AUG-EV-PASAV3_0103660.1	1	0.962140782607777	0	1.31973346715435	0.368905411070122	0.765185559658694	0	-0.672463285946522	-1.5837710945132	0	-0.698332889328791	0.884527112486863	0.954533027011641	1.63335046549547	0.888214185720931	1.06997321671653	-0.471395778027917	-0.605498	-0.4338953	0.07972083
comp48283_c0_seq2	PSNMU-V1.4_AUG-EV-PASAV3_0118550.1	1	0	0	0	0.351700250940367	0	0	-0.674264991717188	-0.451913710645985	-1.29763058459223	-0.451427463890073	0.364695878686511	0.321095276303368	0.548441238416989	0.154410616929752	0.480599072844804	-0.24905429356226	-0.4908931	0	0.004838591
comp10009_c0_seq1	PSNMU-V1.4_AUG-EV-PASAV3_0000110.1	1	0	0	0.571561524527613	0	0	0	-0.13069468395166	-1.23942146469839	0	-0.412060199196195	0.61710551180862	0.621926056561342	0.445822196271596	0.417665750418347	0.314614086708207	0.224880459180908	-0.3368088	-0.04769291	-0.5517889
comp10026_c0_seq1	PSNMU-V1.4_AUG-EV-PASAV3_0084060.1	1	0	0	0	0	0	0	-1.73274535525191	0	-0.755629610606481	0.368063691569019	0.373019134505266	0.339983492459465	0.37309646947812	0.424370676818446	0.264826102220913	-1.010625609525	-1.016631	-1.18222	-0.08677591
comp10108_c0_seq1	PSNMU-V1.4_AUG-EV-PASAV3_0058340.1	1	0	0	0.470223281975191	0	0.37408128031018	0	-1.83907466682316	-0.968998836240424	-0.421195898850111	-0.352606381456908	0.154000485651209	0.180001222720807	0.148513682397279	0.060187524736806	0.0303428103172392	-0.561935841320606	0	-0.4952229	0.05096465
comp11170_c0_seq1	PSNMU-V1.4_AUG-EV-PASAV3_0066420.1	1	0.876929837896404	0	1.24450334831051	0	1.31137680284258	0.642960297938931	-3.33446721893191	-2.37462035995121	-2.51519267202647	-0.400220602230618	0.922517485011277	1.44181698333297	1.37864597162254	1.23779401639128	1.36620976014314	-0.604143557644977	0.5682898	-0.9164752	0
comp11588_c0_seq1	PSNMU-V1.4_AUG-EV-PASAV3_0092630.1	1	0	-0.726145007441189	0.945899185250949	0	0	-0.784603387068062	-0.857228207673189	-0.392621241010129	0	0.0544074985934486	0.338960145284584	0.169106118786747	0.22605623436052	0.0214779615684728	0.381787214085271	-1.09088756179866	-0.6756138	-0.3763546	-0.07449123
comp11597_c0_seq1	PSNMU-V1.4_AUG-EV-PASAV3_0089940.1	1	0	0	0	0	0.694873525412303	1.05574799453322	-1.06947261091604	-2.44318599857487	-2.19590633015863	-3.97400550451358	0.150041576838452	0	0.633888611332863	0.286978792126263	0.358149128471858	-0.861095687572442	0.0007938271	-0.9576406	0.1641745
comp11697_c0_seq1	PSNMU-V1.4_AUG-EV-PASAV3_0003080.1	1	0	0	0	0	0	0	-0.644597864615595	-1.7570553075353	-0.818480114111745	0	0.418281590834187	0.958163456118352	0.931969796299884	0.741703957018047	1.16833747984185	-0.216735579291673	-0.7176016	-0.2522761	0.0565391
comp11710_c0_seq1	PSNMU-V1.4_AUG-EV-PASAV3_0121630.1	1	0	-0.863950425768227	0	0	-0.74264610632345	-1.15456810795977	-0.766866271983988	-1.59340095266764	-0.780907602997406	0.20362795408256	0.562861739894536	0.843560410566808	1.2703070254674	0.7562704370305	0.770218103029498	-0.719737996252733	-0.3355002	-0.2386039	0
comp11797_c1_seq1	PSNMU-V1.4_AUG-EV-PASAV3_0080950.1	1	0	0	0	0	0	0	-0.36246676789676	0.0302880288473775	0.176663428888347	-0.0736968979465482	0.0980985822006364	0.465869513741056	0.356626233678089	0.323555026417916	0	-0.898257804264681	-0.8515889	-0.2403009	-0.06669623
comp11799_c0_seq1	PSNMU-V1.4_AUG-EV-PASAV3_0096220.1	1	0	0	0	0	0	0	-0.15673859777535	-0.236162857250462	0	0.21442314971288	0.690373347027546	0.48715408401561	0.627617103181975	0.410355224876675	0.402723626586648	-0.244849391573664	-0.1495703	-0.737215	-0.278375
comp11875_c0_seq1	PSNMU-V1.4_AUG-EV-PASAV3_0007460.1	1	0.349803640926751	0	0.337217183297973	0	0	0	-1.26037409615331	-1.50690753110028	-0.850063562362958	-0.942442240578838	0.531298270546483	0.464774202802926	0.5428538283772	0	-0.0829381494293147	0.190745935735666	0.1533425	0.6622932	-0.1523737
comp11884_c0_seq1	PSNMU-V1.4_AUG-EV-PASAV3_0019640.1	1	0	0	0	0	0	0.536035322823	-0.926813323806142	-0.213773791372315	-0.294290163161893	-0.305762222525033	0.150373425947109	0.193142460860283	0.195639733721629	0.117715267401165	0.0833006066677253	0	0.2193474	-0.009851954	-0.083469
comp11986_c0_seq1	PSNMU-V1.4_AUG-EV-PASAV3_0031240.1	1	-1.18943363771357	-1.01210025283034	0	0	-1.26592564155723	-1.0885919846504	-0.021757643078522	-0.148554998786752	-0.452686324086637	0.345885326250108	0.322153793444869	0.475301265108534	0.872064298243226	0	1.00310814400821	0.183082775680492	-1.503506	-0.3064941	-0.2700901
comp12090_c0_seq2	PSNMU-V1.4_AUG-EV-PASAV3_0025550.1	1	0	0	0	0	0	0	-0.3076429001464	-0.717043834460593	-0.0336248415562537	-0.736804224205149	0.61139193068962	0.814799746821539	0.759704813754621	0.186085683704129	0.267267274562177	0.260881750642604	0	-0.3024242	-0.07127504
comp12100_c0_seq1	PSNMU-V1.4_AUG-EV-PASAV3_0123400.1	1	0	0	1.07571025323823	0	0	0	-0.128849235572047	-0.158149547860668	0.0502873765086465	-0.523334610858936	0.215391088389391	0.373039435885654	0.227480742080574	0.0387773752045293	0.23640053311003	-0.570143252303821	0	-0.4591638	-0.3492243
comp12118_c0_seq1	PSNMU-V1.4_AUG-EV-PASAV3_0001320.1	1	1.61141903983941	0	1.64047237586317	0	1.47867441114759	0	-0.0770414264690151	0.15540629982428	-0.110294953921347	0	0.619521701812209	-0.0303399700033724	0.707342702650364	0.616944797788856	0.340772951415029	-0.0536420224199681	0.07674396	-0.1771955	-0.2296563
comp12161_c0_seq1	PSNMU-V1.4_AUG-EV-PASAV3_0062610.1	1	0	0	0	0	0	0	0	-0.896028478669011	-2.15332046170585	-0.0183708907072075	2.38821192534865	1.76399686183915	2.04713650748874	0.6957370492347	-0.208909893835587	0.811685251789926	-0.2535651	0.2268722	-1.941631
comp12234_c0_seq1	PSNMU-V1.4_AUG-EV-PASAV3_0041410.1	1	0	0	0	0	0	0	-2.03672874565593	-0.105209020089134	-0.369902724650517	0.117502688956162	0.748412130327903	0.622122907462344	0.826546444304773	0.469520707790352	0.730401944991819	-0.0747305045235187	0	-0.4351265	-0.4597427
comp12235_c0_seq1	PSNMU-V1.4_AUG-EV-PASAV3_0081570.1	1	0.804320699920423	1.33553206473604	0	0	-0.875732923174463	0	-1.04935937453934	0	-0.0276200119213561	-0.0278163976818142	0.972567629094184	1.07363486690453	1.36438086333499	1.28495699324044	1.25582558755963	-0.671706650949814	-0.18079	-0.2929744	0.7297958
comp12347_c0_seq1	PSNMU-V1.4_AUG-EV-PASAV3_0058500.1	1	0	0	0	0	0	0	-0.299491208535587	-0.102568059697647	-0.685093580559907	-0.222886029420233	0.48942554817059	0.393969317139498	0.271154869550893	0.116414661993162	0.516927556604776	0	0.3414047	-0.01866154	-0.3243942
comp12353_c0_seq2	PSNMU-V1.4_AUG-EV-PASAV3_0114140.1	1	-0.653335751635611	-0.773355751213011	0	0	-0.893250838837341	-1.0132717494992	0.0800214728072532	-2.52008066595799	-1.00649845451586	-0.322569643242274	1.98378193791373	2.19944367829149	1.9866555309539	1.29735552845781	1.91117019456844	0	-0.2757255	-0.2505873	-1.154945
comp12398_c0_seq2	PSNMU-V1.4_AUG-EV-PASAV3_0013900.1	1	0	0	-0.500467873241322	0	-0.564821183508484	0	-0.145444664759343	-0.25873378578923	-0.961755528002771	-1.46777840834964	-0.0394588007030503	0.038221288631517	0.239996330674928	0.588231463246117	0	0.0271758696762587	0.6767013	-0.1128645	0.2665969
comp12435_c0_seq1	PSNMU-V1.4_AUG-EV-PASAV3_0000560.1	1	0	0	0	0	0	0	-1.68623644729467	-0.497113442519136	0.154488899753471	0	0.743625725073825	0.660981013384647	0.83934929968289	0.4756127869387	0.446641759722811	-1.0171741107445	-1.051707	-0.9150668	-1.047409
comp12454_c0_seq1	PSNMU-V1.4_AUG-EV-PASAV3_0025650.1	1	-0.911247619988212	0	-0.767852108077358	0	-0.789983788043003	0	-0.301489105784135	-0.70299886000705	-0.486953636866836	-0.708059832211702	0.051748004946961	0.33717138896158	0.275542808590786	0	-0.0339571323394114	-0.0587576051931782	0.03960465	0.3094646	0.1786754
comp12506_c0_seq1	PSNMU-V1.4_AUG-EV-PASAV3_0089990.1	1	-1.35313700823957	-0.905627065466991	0	0	-1.11423954115601	-0.666709053984919	-0.625470779769717	-2.98962684826801	-1.38646781696115	-0.557574929022905	0.642995184253769	1.24109276597626	1.23111625167696	0.845056168102514	1.10888231817778	0	0.8346452	-0.1216192	-0.5707143
comp12545_c0_seq1	PSNMU-V1.4_AUG-EV-PASAV3_0014430.1	1	-0.843362037447966	-0.601517909517715	-0.459355970296273	0	-0.952029117005024	-0.710179325909089	-1.79384261832349	-1.8614449024109	-1.95798523283076	-1.9438024607695	0	0.194736389491983	0.0255095103422978	0.144129797305601	0.249333514213271	0.14553580849461	0.06124979	-0.3195745	-0.2015145
comp12554_c0_seq1	PSNMU-V1.4_AUG-EV-PASAV3_0027930.1	1	-2.92563030169466	0	-1.03814005870766	0	1.99531115036411	3.5175571117066	-1.14156982339117	-1.54072164662111	-0.94636906522399	-1.22105918174726	0.757592713722419	1.08432489778172	1.62046374809746	1.23608209791422	1.70423453935265	-0.111947484235169	0.827293	-0.313443	0
comp12566_c0_seq1	PSNMU-V1.4_AUG-EV-PASAV3_0027510.1	1	0	0	-0.582559885976513	0	0	0	-1.63954336119379	-0.710585580806322	0	0.0781950001482947	0.158733716103335	0.820013661505357	0.791402757507285	0.593122677094703	1.18424291821648	-1.70440462681824	-0.6760616	-0.7633283	-0.04158771
comp12733_c0_seq1	PSNMU-V1.4_AUG-EV-PASAV3_0040090.1	1	0.755414755867481	-0.891715455474793	1.73767492226233	0	1.92152606571867	0	0	-1.33773879800055	-0.945311074930692	-0.446870079509603	0.0331938272345242	0.703327670094536	0.680475884866299	0.449470518628545	0.496677611112537	-0.526529021377825	-0.2360233	-0.07294271	0.1774237
comp12834_c0_seq1	PSNMU-V1.4_AUG-EV-PASAV3_0040450.1	1	0	0	0.552537554511994	0	0	-0.917624267945834	-1.46155245624531	-0.437844156338908	0	0.0918437430289964	0.474451053776039	0.677435108189115	0.621888439176356	0.412692303800438	0.505816915443441	-0.653730564687614	-0.0422986	-0.4703403	-0.7453793
comp12963_c1_seq1	PSNMU-V1.4_AUG-EV-PASAV3_0012540.1	1	0	0	0	0	0	-0.449298309530926	-0.6143022783792	-0.21087335879275	-0.540718947355784	-0.358030970283274	0.550938511463139	0.0736440835732957	0.0975826484836091	0.41339269914461	0.672858195479179	-0.200210819825397	0.03067109	-0.2723556	0
comp12967_c0_seq1	PSNMU-V1.4_AUG-EV-PASAV3_0124660.1	1	0.571143552953601	0	0.416183768462367	0	0.586215463389345	0	-1.73424466447964	-2.93155234040732	-2.51796529994602	-1.35654081644724	1.27978784455834	1.58282846006214	1.78697826225015	1.43544236054016	1.38932555592577	-0.539135482501566	0	-0.490029	0.4702969
comp13019_c0_seq1	PSNMU-V1.4_AUG-EV-PASAV3_0091280.1	1	0	0	0	0	0	0	-0.987840551390573	-0.846086560579319	-0.439758088711637	-0.973214842797147	0	0.200849365519574	0.186498728172558	0.296846687610951	0.08669614456816	-0.100418158983254	0.1124364	-0.02158077	0.7337183
comp13048_c0_seq1	PSNMU-V1.4_AUG-EV-PASAV3_0069370.1	1	0.488680178097053	0.409197542057557	0	0	0.563391917840976	0.483907460456966	-0.82732143449913	0	0.241448581947398	-0.374893061759276	0.456012861301662	0.174404711882839	0.474945801102139	0.0706023140492844	0.496853059095645	-0.747872022510211	-0.3828044	-0.5790035	-0.03824064
comp13057_c0_seq1	PSNMU-V1.4_AUG-EV-PASAV3_0018960.1	1	-1.91414710841888	-1.72853838155232	0	0	-2.64293092500775	-2.45732022977051	-0.344096822616121	-1.10695331515848	-1.44217348948336	0.351725747175569	0	0.788199143480817	0.848506711278313	0.578766950700983	1.20276214688635	-0.190225358517951	0.1976951	-0.3183735	-1.242429
comp13063_c0_seq2	PSNMU-V1.4_AUG-EV-PASAV3_0110700.1	1	3.14753168122928	2.02995135240653	1.44606630798643	0	1.94654142719107	0	-0.540924808917643	-0.525081935482254	-0.448313230683704	-1.21812567825152	0.245557859716312	0.776775316147857	-0.317558735587067	0.433724292988298	-0.110154346367837	0.0782524017820414	0.5814575	0	0.1976056
comp13072_c0_seq1	PSNMU-V1.4_AUG-EV-PASAV3_0122920.1	1	-1.80730797887729	-1.75021805048569	0	0	-1.29045972642803	-1.23337126085235	0	-0.379209929143497	-0.386915417131658	-0.430185905746825	0.393203488018329	0.795842628843167	0.838108849325692	0.438990985804486	1.13485603424526	-0.416401273282252	0.1950806	-0.7819974	-2.553941
comp13168_c0_seq1	PSNMU-V1.4_AUG-EV-PASAV3_0016760.1	1	-3.48611211369462	-1.04677348269108	-2.27408373540711	0	-1.83186592406577	0	-1.82458701583819	-1.72905287217921	-1.70160223409551	-0.956885884167233	0.366978722138402	0.24893141137985	0.598314632148945	0.586303003630153	0.148843395995868	0	1.000763	-0.6969523	-0.770459
comp13216_c0_seq1	PSNMU-V1.4_AUG-EV-PASAV3_0056740.1	1	-1.18744823345405	-0.854153864245208	-0.723315240604807	0	-0.696460505408293	0	-1.96589356313317	-1.85777224130773	-0.790153494499662	-0.0212554987723701	1.44465860394906	1.19037324649093	0.977222435725689	-0.142261921791865	0.962811676817494	0.0583873019181329	-0.6872287	0.07596063	0
comp13219_c0_seq1	PSNMU-V1.4_AUG-EV-PASAV3_0013160.1	1	0	0	0	0	0.662574160671207	0.6733504089859	-2.75106247885274	-2.6209780894646	-1.4411671284707	-1.12729536929409	0.34385361319976	0.893601191042106	0.805057477285784	0.200673172087938	0.858411961283655	-1.35394073074733	0	-0.5672666	0.7819266
comp13231_c0_seq1	PSNMU-V1.4_AUG-EV-PASAV3_0121650.1	1	-0.406408431458742	-0.649202683046884	0	0	-0.594350604481488	-0.837146376497754	-1.65616058772385	-3.77219322002793	-2.33944415331837	-2.00743371376545	0.109364057541571	0.115893555288229	0.300666658911535	0.528364704735881	0.605636995861784	-0.0361463036913587	0	-0.4643398	0.6356977
comp13286_c0_seq1	PSNMU-V1.4_AUG-EV-PASAV3_0048160.1	1	-0.672447450852976	-0.501612022490347	0	0	-1.26486949729602	-1.09402742606219	-1.23771965608842	-0.953731418167653	-0.91733951903265	-0.644665650761237	0.555942174597018	0.405293836373831	0.274640439330949	0.11515130571072	0.496131135577392	-1.14747199658733	0.02049347	-1.155307	0
comp13654_c0_seq1	PSNMU-V1.4_AUG-EV-PASAV3_0113620.1	1	0	0	0	0	0	-0.451518592949965	-2.66438330196275	-1.7390882068266	-0.921569463542879	-0.216381012558966	0.00429332474200717	0	0.474237198825458	0.328872740816236	0.60728450217321	-0.0136730428941751	0.488901	-0.3455753	0.05121186
comp13724_c0_seq2	PSNMU-V1.4_AUG-EV-PASAV3_0047950.1	1	0	0	0	0	0	-0.361322222267287	-0.141318004326539	-0.0343544975657935	-0.136962312610327	-0.270298660893253	0.347447506159304	0.51270991531614	0.348706320896181	0.445128153269954	0.407674034904581	-0.00368804453324856	0.1559972	-0.1135498	0
comp13729_c0_seq1	PSNMU-V1.4_AUG-EV-PASAV3_0054660.1	1	1.58717744711956	0	1.23328180498953	0	1.23111184886382	0	-1.41981178225201	-0.189311451953227	-0.0964016464292685	-0.206924919491947	0.60611720558178	0.378925034170948	0.839951794275072	0	1.00067412064117	-0.0675028035602643	0.1125092	0.2588596	-0.2141638
comp13822_c0_seq1	PSNMU-V1.4_AUG-EV-PASAV3_0114330.1	1	0	0	-0.485833705301027	0	-0.468304874613046	0	-0.889738917918168	-0.30079051265766	-0.214720731929042	0.318615963969622	0.49415977161158	0.865457472105966	0.535321155757284	0.653209918274344	0.962664792684242	-1.11040802731012	-0.4983357	-0.7062435	0
comp13892_c0_seq1	PSNMU-V1.4_AUG-EV-PASAV3_0072080.1	1	-2.48462437437565	-1.88256896496754	-0.512766639923253	0	-1.83237507045398	-1.23031542432545	0	-1.67600471884207	-0.662514230514265	-0.0776717863019254	0.328382698727045	0.73744948462717	0.900702330236198	0.429739396197306	0.977310390235655	-0.152982249820132	-0.7854792	-1.157186	0.08867004
comp13973_c0_seq1	PSNMU-V1.4_AUG-EV-PASAV3_0007140.1	1	0	0	0	0	0	0	-0.367658729548621	-0.602837970873706	-0.373432748247218	-0.25383333529369	0.144575602427931	0.0954345542893513	0.158500230192548	-0.332983205821295	0.0400780480828793	-0.0773251431722475	0.2848486	0.0902828	0
comp14102_c0_seq1	PSNMU-V1.4_AUG-EV-PASAV3_0003360.1	1	-1.36702940615794	-1.58713460198258	0	0	-0.739955034762115	-0.960063090380365	-0.056136187187553	-0.457290875996112	-0.885822210621014	0	0.192399253569671	1.27211132405126	0.91758570678811	0.435854468914251	1.24332034620531	-0.104127179302198	0.2410213	-0.3650246	-0.6089159
comp14142_c0_seq1	PSNMU-V1.4_AUG-EV-PASAV3_0120660.1	1	-0.533211986147544	0	-0.615899945700423	0	0	0	-0.909247386026275	-1.1370458983362	-0.570463856596346	-0.185679878522674	0.10319222228617	0.316753764136681	0.280461355266779	0.513675384371782	0.149464815496573	-0.512137345774266	0	-0.1365283	0.09097727
comp14152_c0_seq1	PSNMU-V1.4_AUG-EV-PASAV3_0078700.1	1	-2.00895593707988	-2.64764605441412	0	0	-0.906232774941887	-1.54502331302525	0	-1.40735342229577	-1.58067599800325	0.0589083881840256	0.385874836606002	0.740540228634218	0.526329174509958	0.219644487537432	1.03835873353347	-0.537177722348166	-1.077372	-0.1640722	-1.142743
comp14167_c0_seq1	PSNMU-V1.4_AUG-EV-PASAV3_0124090.1	1	-4.74296684009606	-2.7140876026014	-1.16711912886418	0	-1.89365505550192	0	-1.92417134751334	-1.03714871543139	-0.808151585204568	-0.428480819957169	0.0554076520466458	0.225957305967216	0.113160974481534	-0.0331330313432554	0.155863845942823	0.632325243346256	0.8183403	0	-0.3983329
comp1420_c0_seq1	PSNMU-V1.4_AUG-EV-PASAV3_0041790.1	1	-1.38555047811107	-1.00756888945785	-0.714068008784035	0	-2.05499660284529	-1.67701475176365	-1.57599080060067	-1.6418957112218	-0.961570237433386	-1.37827692203732	0.0632258712277958	0.3782720287895	-0.593782848884129	0.757494923644765	0.228980673904823	-0.044295069775047	0.4204757	0	1.440492
comp14254_c0_seq2	PSNMU-V1.4_AUG-EV-PASAV3_0056260.1	1	0	0	0	0	0	0.591855773735411	-1.08607492212623	-1.46425844507865	-1.14707367230169	-0.94423325728388	0.589525395365452	0.935692802078188	0.675914941738423	0.652219879811016	1.0926019391797	-0.514707522498401	0	-0.4630167	0.4910499
comp14305_c0_seq1	PSNMU-V1.4_AUG-EV-PASAV3_0021630.1	1	0	0	0	0	0	0	-0.647905956119039	0	-0.22877884530279	-0.202782986858128	0.33028841088375	0.246544280491921	0.0247198517898717	0.213049468902289	0.323681954514601	-0.840409409770618	0.08412075	-0.6886899	-0.8835158
comp14370_c0_seq1	PSNMU-V1.4_AUG-EV-PASAV3_0043740.1	1	-0.85615334815924	-0.715411289656127	0	0	0	0	-1.08367745730907	-0.22579178864744	-0.50526078145678	0	0.465992175847941	0.286598008699892	0.759169912201331	0.0819828039473531	0.0471903111412786	-0.519436644019976	0.2812653	-0.5721357	-0.3274561
comp14413_c0_seq1	PSNMU-V1.4_AUG-EV-PASAV3_0014950.1	1	0	0	0	0	0	0	-1.41915738171782	-1.08693214137707	-1.10164036927389	-0.508082379172087	-0.182553475138112	-0.378787964370854	0	0.285489892681136	0.305402285752976	0.0267730964289656	0.3772721	0.368496	0.2423456
comp14417_c0_seq1	PSNMU-V1.4_AUG-EV-PASAV3_0097290.1	1	-0.623476749829231	-0.982280965005475	0.642911242810061	0	0	0	-0.59088026662089	-1.34079626233201	-1.40551102396602	-0.353332393818597	0.518908411310649	0.358011394228503	0.510352911803967	-0.0303743770712002	0.618602745836364	0.585646407143068	-0.1440154	0.4857665	0
comp14423_c0_seq1	PSNMU-V1.4_AUG-EV-PASAV3_0076550.1	1	-4.99288048638443	-3.76028838969747	0	0	0	0	-1.74341381174606	0.0919823215884348	0.198467457700425	-0.177556441219832	0.243619481291917	0.288925072133672	0.0811575925708627	0	0.350201027599718	-0.638264258065857	-0.7567288	-0.6059456	-0.9333799
comp14484_c0_seq1	PSNMU-V1.4_AUG-EV-PASAV3_0004950.1	1	0	0	0	0	0	0	-0.47246001157617	-0.459904247574012	-1.04895352825037	-0.652746654275973	0.295769798143032	-0.140309964518117	0.419402420326055	0.199588067581288	0.193605329261835	-0.536470472642911	0.002737841	0	0.2418457
comp14617_c0_seq1	PSNMU-V1.4_AUG-EV-PASAV3_0122060.1	1	-0.73301835709132	0	0	0	-0.451268167219712	0	-0.945663529180444	-0.125803684161319	0	0.112888079685341	0.0936319431947759	0.0480628215766483	0.504037780249416	0.00565050060002292	0.1744475729488	-0.521644965350264	-0.07440607	-0.560823	-0.6332762
comp14700_c0_seq1	PSNMU-V1.4_AUG-EV-PASAV3_0022330.1	1	-1.82249878944061	-1.59650907452928	0	0	-1.31916960091186	-1.09318052423431	-0.449394895598537	-1.05698292556585	-0.807598267781626	0.00183494136198359	0.309456010380679	1.08828558549282	0.908080715003733	0.19079271804531	1.00246597260103	0	-0.4694746	-0.2651366	-1.004276
comp14708_c0_seq1	PSNMU-V1.4_AUG-EV-PASAV3_0109980.1	1	-0.643567311897554	-1.23120928710893	0.891549348134348	0	0	-1.06966245894549	-1.13217269740254	-0.679766867308293	-1.1407078049294	0	0.384480736212504	0.439131791592994	0.63709694198041	0.0376444028126741	0.669968741260758	0.0877459730890013	-0.3441851	-0.6450916	-0.1379046
comp14751_c0_seq2	PSNMU-V1.4_AUG-EV-PASAV3_0085700.1	1	-0.649702802404822	-0.510813595440158	-0.417448707824773	0	0	0	-0.206600827413949	-0.419820325563286	-0.436967298190849	-0.249406777475716	0.34746493822734	0.215571461152708	0.221977576480898	0.362623320661335	0.0733135164877972	0	0.2489473	-0.03914358	-0.1880576
comp14761_c0_seq1	PSNMU-V1.4_AUG-EV-PASAV3_0021880.1	1	0	0	0.495599366511891	0	0	0	-1.38481459179427	-1.35825314158213	-0.862229620121326	0.0724415683890438	0.170806499877516	0.0789584167847082	0.230679251053822	0	0.518492862576744	-0.687442635830238	-0.6042079	-0.3079076	0.2536026
comp14766_c0_seq1	PSNMU-V1.4_AUG-EV-PASAV3_0120720.1	1	-0.790493203805573	0	-0.87683419288832	0	-0.836616310536456	0	-0.153456387710825	-1.99695109503041	-1.38826863201329	-2.1099532477457	0.522445426592681	0.335717798315628	0.235700587574531	-0.148692094306183	0.533681252401741	0.888633918145717	-0.3639486	0.4135008	0
comp14767_c0_seq1	PSNMU-V1.4_AUG-EV-PASAV3_0074950.1	1	0.89684150056933	0.410965877542722	0.520103536280236	0	1.05103419885958	0.565142582578076	-0.617038576896418	-0.416325818282369	-0.118044641427648	0.766698169685949	0.989468978984299	0.95788170129735	1.21626279952145	0.753470549824699	0	-0.269209376147297	0.589176	-0.5388541	-0.5747772
comp15076_c0_seq1	PSNMU-V1.4_AUG-EV-PASAV3_0078490.1	1	0	-0.502345552552706	0	0	0	-0.434697801795595	0.0757323022871317	-0.787689351492761	0.485601718030117	-0.114740408631273	0	0.401658358158241	0.853705784808822	0.380017078241401	0.900623313341614	-0.455508085866127	-1.372554	-0.5484549	-1.338502
comp15143_c0_seq1	PSNMU-V1.4_AUG-EV-PASAV3_0074410.1	1	-3.21288162408493	1.02449806845512	-4.32698465476609	0	-1.76322934144597	2.47421355550956	0.849607207422325	0.0932357947398987	-0.0126897326061197	-0.750594450534933	1.71849370276085	0.138937660635195	1.38250021055775	0.433259734564848	0	-1.55858712786469	-2.485834	-1.884327	-1.221391
comp15498_c1_seq1	PSNMU-V1.4_AUG-EV-PASAV3_0070400.1	1	-3.59147463561768	1.04675125934416	-4.11725292963017	0	-2.03128302354328	2.60700919264184	-0.183228356623056	-1.27461129551353	-1.1349941857194	-0.421454686117213	0.0544130594411509	0.586154866898129	0.331111374132403	0.515193660646711	0.658041452746629	-0.664263434972613	0.4633752	-0.3958604	0
comp15630_c0_seq1	PSNMU-V1.4_AUG-EV-PASAV3_0024630.1	1	1.98452998103055	0	2.2609193461135	0	1.39506168282836	-0.722881912470002	0.468926808196022	-2.2460394123748	-2.56370706261728	0	0.741532751456984	1.25082950192975	0.951876370940449	0.551721011441687	1.85597003916929	-1.98451702309115	-2.567306	-2.123305	-0.4028656
comp16242_c0_seq2	PSNMU-V1.4_AUG-EV-PASAV3_0009840.1	1	0	0.643351752537284	-0.601302887911537	0	-1.968825627682	-1.14656931404295	-0.521808214207939	-0.0897456074836596	-0.348137349392366	-1.39113198491871	1.14151117202065	1.43142070144043	0.95269549856049	0.908340061624034	0	0.0476359833170017	-0.4032783	0.1792765	-0.4466823
comp16365_c0_seq1	PSNMU-V1.4_AUG-EV-PASAV3_0058830.1	1	0	0	0	0	0	0	-1.33032116239282	-1.90445478327849	-0.0955627275481739	-0.18215660023208	1.44484994956173	2.05028922383692	1.84338801937205	1.82195821650012	1.76534061194546	0.37435822086304	0	-0.5542207	-0.2117078
comp16416_c0_seq2	PSNMU-V1.4_AUG-EV-PASAV3_0096560.1	1	-3.44642677189784	1.16312176720205	-4.31408793444856	0	-2.17590777615199	2.43368198997456	1.09757076007057	0.0352338378807051	-0.0590063314752154	0.00190748494561976	1.89837922557753	-0.202294862883808	0.794817481534221	0.582126098690341	0	-2.5158497137787	-1.369518	-2.101535	-1.705227
comp16546_c0_seq1	PSNMU-V1.4_AUG-EV-PASAV3_0063150.1	1	2.01231429755689	0.629546573297874	1.79416424403847	0	1.55481099965285	0	-1.39446782654043	-0.239828134228158	0	-0.159417983354697	0.59061562733389	0.534714549379607	0.768181396448161	1.15317261495858	0.565092256568733	-0.812946646324064	0.2062947	-0.2777962	-0.1891302
comp16986_c0_seq1	PSNMU-V1.4_AUG-EV-PASAV3_0082810.1	1	0	-1.29348823402819	1.54265959173858	0	0	-1.35490205543421	-0.582678161359889	0	-0.617084890758232	0.297860542808862	0.083144900015905	0.117839458143537	0.703790678618533	0.24605598776811	0.843223995267638	-0.47287428914318	-0.6176566	-0.4528948	-0.582589
comp17199_c0_seq1	PSNMU-V1.4_AUG-EV-PASAV3_0024870.1	1	-1.27980033854796	-1.09323384162442	-0.671013607253025	0	-1.65273791382065	-1.46612309935222	0	1.46090468618586	-0.178562859271592	-0.882267458163257	0.626121952585172	1.22940696750963	1.74527627088366	1.63973135307181	1.10230918743049	-0.805660058911959	-0.7257163	-0.7849429	-0.6370758
comp17471_c0_seq1	PSNMU-V1.4_AUG-EV-PASAV3_0003170.1	1	-0.682968453099163	0	0	0	0	0	-0.593452458063161	-0.563894420300383	-0.636629494567404	-0.122846057852898	0.698580673477397	0.295166534154774	0.907895354469657	0.519745129537562	0	0.224458858785322	0.2622873	-0.3232531	-0.09916696
comp17554_c0_seq1	PSNMU-V1.4_AUG-EV-PASAV3_0104960.1	1	0	0	0	0	0	0	-0.190468539857796	0	-0.406266781938388	-0.43240031263884	0.838751161458128	0.58681250784322	0.601451863532764	0.260105874000348	0.492034928527333	-0.210465222199029	-0.1291039	-0.5546792	0.5462651
comp19221_c0_seq1	PSNMU-V1.4_AUG-EV-PASAV3_0099230.1	1	-3.68457865602797	1.15712720930181	-4.42241028835299	0	-2.32242523260588	2.51935223164655	-0.305715454092054	-1.12149166946796	-0.986674059873181	-0.336317437445391	-0.0614763400959362	0.211827742557805	0	0.0953016111591669	0.535820820536129	-0.548324070405249	0.5302339	0.1373139	0.3105239
comp19281_c0_seq1	PSNMU-V1.4_AUG-EV-PASAV3_0104690.1	1	-1.08095868139621	-1.70578035169388	0.572969702229932	0	-0.835848776602983	-1.46067659993298	0.807532979922986	-1.31286496357404	1.46744962238107	-0.561094852187008	1.54630821997516	0.668634137785688	1.30135098821164	0.705043913616226	0	-0.412895025717998	-0.6226643	-0.5445682	-1.400187
comp19463_c0_seq1	PSNMU-V1.4_AUG-EV-PASAV3_0100450.1	1	0	0	0	0	0	0	-0.0565544468698551	-0.89850541940541	-0.553443083456218	-0.71997010504265	1.18191412861272	1.20815844605615	1.34143297870786	1.34341890563115	1.58538766180094	0.0477860923449835	-0.7067997	0	-0.4766772
comp19823_c0_seq1	PSNMU-V1.4_AUG-EV-PASAV3_0056140.1	1	-3.69591863958889	-1.60820215135818	-2.19149911771496	0	-1.70834537209673	0	-2.73106712062035	-2.84064989240777	-2.16267813994703	0	0.112778329033739	0.860779658537225	0.226712977863583	0.574164808867625	0.708568741895719	-2.0946592884683	-1.403564	-0.957545	0.08238633
comp19837_c0_seq1	PSNMU-V1.4_AUG-EV-PASAV3_0111930.1	1	1.87402023572104	0.731357748163488	1.22453879305738	0	1.15866683556425	0	-1.42772483108377	-1.46338246983953	-0.227972744195737	-0.563154809457092	1.02598889982374	0.766757078705069	1.00415245983488	0.86271961936969	0.872870950853935	0	0.1214044	-0.3331323	-0.2097921
comp19930_c0_seq1	PSNMU-V1.4_AUG-EV-PASAV3_0083300.1	1	0	0	-0.69477075918786	0	-0.592661408609838	0	0	0.121583331745416	-0.891247002510769	0.251246571924741	0.492664048805672	0.503838133148657	0.490847027873896	-0.12504300892703	0.603005622611678	-0.362993154470331	-0.4785694	-0.5734545	-0.8376723
comp19933_c0_seq2	PSNMU-V1.4_AUG-EV-PASAV3_0007790.1	1	0	0	0	0	0	0	-1.19163485916848	-2.70017701841027	-3.05977475716075	-2.06489365276757	0.579612027011644	0.264298247494999	0.686004312409152	0.274185549515207	1.17299279077873	0	-0.2492831	-0.02788183	0.7136465
comp19973_c0_seq1	PSNMU-V1.4_AUG-EV-PASAV3_0003060.1	1	0	-0.473095596874831	0	0	0	0	-3.10426347328402	-0.381918751495061	-1.29821300122834	-0.71814290968043	0.331288518623688	0	0.527713091052221	0.306091887472355	-0.222443841750605	0.149166575198668	0.2259595	-0.02507278	0.05487795
comp19989_c0_seq1	PSNMU-V1.4_AUG-EV-PASAV3_0041010.1	1	-2.09570864356917	-2.81448955939932	1.70322857560413	0	0	0	-3.18447626351005	-0.763578115365937	0	-0.489750715025248	0.983879050961707	1.05380920095561	0.924234002846783	0.979327086162468	0.839726319099167	-0.0317875024187435	-0.1500643	-0.1656658	0.2129776
comp20195_c0_seq1	PSNMU-V1.4_AUG-EV-PASAV3_0120710.1	1	-2.86353378828792	0.938148162333073	-4.08408173491329	0	-1.96844387393065	1.83327753792902	1.20294805934839	0.375067552068769	0.437137392233844	-0.108415705986256	1.87884474877873	0	1.07219638007829	0.967387878087066	-0.112176744962472	-0.107441601600671	-1.657772	-3.62223	-3.15062
comp20405_c1_seq1	PSNMU-V1.4_AUG-EV-PASAV3_0102620.1	1	-0.848992095460177	-1.17405138577219	0.797375389119816	0	1.12287777096905	0.797812036939605	-1.47076665183456	-1.44850220702997	-1.0694599487573	-0.848331642162331	0	0.381539757866185	-0.115821498371677	0.573493608297741	0.0206134442499346	0.161255819438044	0.3600373	0.3077315	-0.1905866
comp20585_c0_seq1	PSNMU-V1.4_AUG-EV-PASAV3_0105850.2	1	0	0	0	0	-0.399588596881089	0	-1.51199540191375	-0.48555222638822	-0.124305997444326	-0.193825923139695	0.160758047894437	0.359625512496339	0.222462559234786	0.367544969539454	0.278728446175194	-0.38696356323628	0	-0.1786654	0.2021065
comp20630_c0_seq2	PSNMU-V1.4_AUG-EV-PASAV3_0065600.1	1	-1.61022236371391	-2.18059172908672	0	0	-1.88830502035299	-2.45869229827373	-1.11125849006007	-0.972429309457095	-0.488690375989761	0.221515081071209	-0.0251404371257129	1.29491077337345	0.962935727757174	0.527665439547216	1.18391656530703	0.184393961303141	-0.08557939	-0.3848001	0
comp2079_c0_seq1	PSNMU-V1.4_AUG-EV-PASAV3_0100440.1	1	-3.2732503736161	1.32404377144614	-4.01737511668951	0	-2.23079245688597	2.36655369854844	1.55577128504804	0.807159522173259	-2.7237442978502	0.394362921146088	1.62090183671141	0	0.722959671160951	0.285711417087388	-0.153484477114771	-0.694131079312742	-1.204763	-0.5929987	-1.434524
comp21079_c0_seq2	PSNMU-V1.4_AUG-EV-PASAV3_0107370.1	1	-3.76340278075291	1.02160681132446	-4.54654751343958	0	-2.23303293199371	2.55206790339981	-0.165756964867274	-1.4001030527583	-0.672526450036781	-0.169136123344252	0.289921678367786	0.559788029797467	0.426432121680634	0.572173789950137	0.660262598310792	-0.64940249190302	0.8517868	0	-0.112461
comp21174_c0_seq1	PSNMU-V1.4_AUG-EV-PASAV3_0002860.1	1	0	0.554727358188223	-0.399824416637646	0	0	0.506215659518648	-1.09557842427456	-0.213905332810373	-1.85974783718575	-0.415018320241558	0.0807990663501172	0.183259198367843	0.512749562835627	0.430575132995022	0.0705523549122438	-0.0125190630487975	0.3250039	0	-0.2126624
comp21427_c0_seq1	PSNMU-V1.4_AUG-EV-PASAV3_0107610.1	1	0.465612040188869	0	1.02206643662483	0	0	-0.855528850847865	-0.85161423652488	-0.761916479159377	-0.675303532696155	0.117566009193632	0.238457611912322	0.464629368637104	0.713805622035703	-0.106404652693062	0.430393875881368	-0.37511367083235	0	-0.1843895	0.05776447
comp21720_c0_seq1	PSNMU-V1.4_AUG-EV-PASAV3_0054890.1	1	-2.65084632086908	1.14305860008134	-3.95727132557387	0	-1.70117509916777	2.09276550957365	1.3550189033744	0.309389542716636	-1.8626741302494	-0.185728672646315	1.69589833475058	0.00408338531473484	1.02917893798651	0.984161061236809	0	-1.1637919335537	-0.904902	-0.6093421	-1.706865
comp21769_c0_seq1	PSNMU-V1.4_AUG-EV-PASAV3_0097790.1	1	0.685859628375608	0.875447340618719	-0.356691153750825	0	0	0	-0.99763703700649	0	-0.111283265221566	0.0757245680475727	1.01494760815332	1.09488663025222	1.2618566670015	1.38034074843477	1.01496734525198	-1.78877249051265	-1.728902	-0.5111179	-0.4241907
comp21844_c0_seq1	PSNMU-V1.4_AUG-EV-PASAV3_0024170.1	1	-0.589022951138549	-0.784849885205223	0	0	-0.466784956277843	-0.66261958949875	-1.36742498382843	0.20192691340745	-0.198058975654816	0.329818445346159	0.486154513292821	0.744610419279678	0.391474389356561	0	0.76434613412688	-0.449066125948017	-0.8253137	-0.9965392	-0.3126667
comp22222_c0_seq1	PSNMU-V1.4_AUG-EV-PASAV3_0022150.1	1	-0.758482334401385	-0.417064992409272	-0.364541981518229	0	0.658092950889298	0.999512800326277	-0.185054945072499	-0.995560480328678	0.0843429438724437	-0.272693923490444	0.45324891171222	0.307052496277798	0.392087169483835	0.516731799469626	0.339140665339372	0	-0.01475722	-0.4155747	-0.01187415
comp22227_c0_seq1	PSNMU-V1.4_AUG-EV-PASAV3_0028110.1	1	0	0	0	0	1.6896854104095	0.817617561181673	-1.74861517704605	-0.119317478403754	-1.01464490983125	-0.494501787582425	0.959662771897205	0.99840662895545	1.18150193600981	1.14255120376317	1.1179191966215	-0.320381144685847	0.4019143	-0.2804786	0
comp22281_c0_seq1	PSNMU-V1.4_AUG-EV-PASAV3_0021120.1	1	0	0	0	0	0	0	1.05641425897648	-0.517105215304671	-0.0469663386372172	-0.38958182480876	0.672084425797754	0.552884735862463	0.62888906677736	0.763733648868721	0.459333305331603	0	-0.06903764	-0.595425	-0.470406
comp22318_c0_seq1	PSNMU-V1.4_AUG-EV-PASAV3_0000180.1	1	-1.53808112665302	-0.53352631804686	-0.904311526259047	0	-0.460372982758175	0.544190914680558	-0.464508727552271	-1.30094041652552	-1.27497814365958	-0.209540735930483	-0.0396001336222138	0.225583886252306	0.23070654010467	-0.157082947247652	0.347134670746351	0	0.1157193	0.1081693	0.5507286
comp22331_c0_seq1	PSNMU-V1.4_AUG-EV-PASAV3_0048960.1	1	0	-0.553196030046646	0.735744461106808	0	0.646999074591984	0	-0.302799642642257	-0.544962963111292	-0.797116534940771	-0.0864780950457007	0.634948720681566	0.442045321826536	0.629718950559213	0.579888822753165	0.477571424677854	0.108255286758648	0	-0.4436839	-0.43593
comp22351_c0_seq2	PSNMU-V1.4_AUG-EV-PASAV3_0099370.1	1	0	-0.450565410404876	0	0	0	0	-1.00581623294823	-0.773287976112811	-0.614958874843318	-0.716960133277967	0.187368228679544	0.0877849927639218	0	0.247523969981119	0.31544320676775	0.306868879303925	-0.08676313	0.2856468	-0.254596
comp22405_c1_seq1	PSNMU-V1.4_AUG-EV-PASAV3_0086350.1	1	2.17010073242911	0	2.04019097250886	0	1.89624304840892	0	-1.66535666561268	-0.36849201238946	0	0.350459455297884	0.532283284391744	0.494855898840564	0.923493429335041	0.627988506326668	1.01167582632106	-1.56986501538062	-2.207992	-1.369577	-0.978273
comp22620_c0_seq1	PSNMU-V1.4_AUG-EV-PASAV3_0073910.1	1	-0.626263591857474	-0.488646342800641	0	0	-0.387845142096651	0	-0.270080379652859	-0.210373423632244	0	-0.0737955544577442	0.280408524623131	0.853593646713128	0.301937311260623	0.802650989291447	0.776958384645493	-0.201797435982178	0.3850576	-0.6969619	-0.5429107
comp22719_c0_seq2	PSNMU-V1.4_AUG-EV-PASAV3_0114260.1	1	-0.641409317400546	0	-0.442578873495323	0	0	0.510141198662516	0.0673914178551325	0	-0.215988344090771	-0.0219529747644032	0.220880790379432	0.593631234627731	1.02904961447566	0.406879364034705	1.03901364382505	-0.468069855454344	-0.3477262	-0.5464594	-0.4881333
comp22723_c0_seq2	PSNMU-V1.4_AUG-EV-PASAV3_0044050.1	1	0	-0.57416957696668	0	0	-1.0617957058368	-1.22655323004706	-1.4760976513841	-1.40695149572716	0.13410782726118	-0.846492054594751	0.758514780775773	0.121967528748521	0.614786249549492	-0.221088164785037	0.618778192327644	-0.164955809539833	0	-0.3472053	0.2970377
comp22731_c0_seq1	PSNMU-V1.4_AUG-EV-PASAV3_0041460.1	1	-1.35821737986555	-0.456761884005967	-0.712084581988183	0	-0.765091508840884	0	-0.263724434462981	-0.14248301807852	-0.462411990707794	0.0468277301422457	0.453869028229926	0.751617875930446	0.613481153406099	0.438167292016098	0.800931274484363	-0.140889263035387	-0.3532027	-0.02344596	0
comp22740_c0_seq1	PSNMU-V1.4_AUG-EV-PASAV3_0007930.1	1	-0.999636553071222	0	-0.658077450170022	0	-0.949985957671954	0	-1.02535742314148	-0.479170878033329	-0.286156026773103	0	0.477667529500657	0.531632113364319	0.742118487539098	0.513777592732344	0.168603138507807	-1.02000988534957	0.1648525	-0.6320109	-0.1918308
comp23740_c0_seq1	PSNMU-V1.4_AUG-EV-PASAV3_0033040.1	1	0	0	-0.592314841434164	0	-0.535846209417255	0	-1.36507408492894	-0.48132782222873	-0.0970075336901681	0.771896201745738	1.07346152490089	0.977723832012923	1.18773193831337	1.09634050841167	0.901593397905283	-0.143223018853005	0	-0.5023593	-0.1604478
comp24009_c0_seq1	PSNMU-V1.4_AUG-EV-PASAV3_0016280.1	1	0	0	0.438224750202114	0	0	-0.373865430697357	-0.788397551525495	-0.253159107094316	-0.393303698753924	-0.46409800470875	0.0328079310296943	0	0.18112190839746	0.0742858390235863	-0.135808659796075	0.0282279993803893	0.19943	0.08230214	-0.03446242
comp24299_c0_seq1	PSNMU-V1.4_AUG-EV-PASAV3_0028290.1	1	-0.765991844216916	-0.686266308018076	-0.464990434721876	0	0	0	-1.09601522417826	0.972781481540489	1.37056184911815	-0.0144661193713507	1.78530835729031	0	1.42758771231427	0.714533938763014	0.0246685373261943	-0.746589120797588	-1.338699	-0.4816389	-1.095437
comp24335_c0_seq1	PSNMU-V1.4_AUG-EV-PASAV3_0077840.1	1	-0.723175071129385	-0.638003074492486	0	0	-0.89000803960911	-0.804830189601254	-0.378468714558034	-0.166186611262243	-0.22426289649075	-0.452768882940052	1.47142556179663	1.04689818279899	1.5571487658785	0.291934045768788	0.452357057079849	-0.598511054056357	0	0.1079773	-0.3776368
comp24375_c0_seq1	PSNMU-V1.4_AUG-EV-PASAV3_0059490.1	1	-0.438686275609457	0	0	0	-0.639694707932885	-0.433347196699096	-0.812117800015894	-0.069740095714856	0	0.382418058607588	0.517571125649514	0.391314277258543	0.724545040582877	0.387998165654565	0.560917099888032	-0.359360045504207	-0.4516531	-0.1468288	-0.07370228
comp24386_c0_seq1	PSNMU-V1.4_AUG-EV-PASAV3_0052090.1	1	0	0	0.404688185524887	0	0	0	0.0347017616030962	-0.576243273615598	-0.447618687423238	-0.0953045966200783	0.404740754025632	0.512735092742977	0.454066230581084	0.278455305473951	0.392796490690667	-0.351909761729105	-0.002429769	-0.2403086	0
comp24491_c0_seq1	PSNMU-V1.4_AUG-EV-PASAV3_0021280.1	1	-0.423534824810401	-0.539236937568746	0	0	0	0	-1.18985972944443	-0.227455779439075	-0.358579924759431	-0.0392704290482344	0.480447759088067	0.291897048520575	0.831699550001492	0.379562546066698	0.118240312903442	-0.0423510234006788	0.1923321	-0.3046012	0
comp24754_c0_seq1	PSNMU-V1.4_AUG-EV-PASAV3_0009570.1	1	0	0	-0.563675138127308	0	-0.493857092712191	0	-0.319801908958937	-0.978272889677468	-0.548301058982296	-0.867518821172037	0.286191307119813	0.377883415148591	-0.169062853863154	0.806703351974661	0.353360090560495	-0.800289755231527	0.5600272	0	0.06234768
comp24754_c1_seq1	PSNMU-V1.4_AUG-EV-PASAV3_0009570.1	1	0	0	-0.563675138127308	0	-0.493857092712191	0	-1.8230845141212	-0.409745690376397	-0.837779550312075	-1.83334457049537	0.37125165253422	0.096870538286689	0.598002889582788	0.215024078683526	0.192550353841543	-0.671983779941347	0.3584525	-0.135294	0
comp24763_c0_seq1	PSNMU-V1.4_AUG-EV-PASAV3_0090660.1	1	0.912037404432658	1.34549621661871	-0.601410102631328	0	-1.08779883995003	-0.654335145737845	0	-0.825624119246064	-0.258636514099872	-1.91695606443581	0.631850730958158	0.54174814495676	0.620231705066917	1.08253444655872	0.402044817513936	-0.860818261236397	-0.3961423	0.4014078	-0.5167078
comp25051_c0_seq1	PSNMU-V1.4_AUG-EV-PASAV3_0098650.1	1	0.492599270758054	0	0.567705339670503	0	0.61200961836548	0	-0.0526851694060531	-0.532291940596528	-0.574398206869492	0.506747409855716	0.504140580712747	1.24500160579197	0.904462356695419	0.702323600233707	1.21145690177477	-0.538789401887787	0	-1.105055	-1.332427
comp25257_c0_seq1	PSNMU-V1.4_AUG-EV-PASAV3_0058180.1	1	0	0	0	0	0	0	0.315136396597404	0.217459581698486	0	0.193876970421692	1.71392691998722	0.963919663342597	1.00678480421822	-0.0886613528603197	-0.317725396134748	-0.936032517984334	-0.3621345	-0.6772369	-0.5854565
comp25300_c0_seq1	PSNMU-V1.4_AUG-EV-PASAV3_0117980.1	1	-1.41442989538812	0	-0.895524736445475	0	0	0.755109751975936	-0.311553389507599	-1.38149685612366	-0.793407031273853	-0.12783937599343	0.0952681120422145	0.352269080922724	0.290917548694075	0.559532953384332	0.48945622083817	-0.19161922184446	0.3378654	0	-0.05404257
comp25366_c0_seq1	PSNMU-V1.4_AUG-EV-PASAV3_0090040.1	1	1.05563926981915	0.887874631388032	0	0	0.501516830515322	0	-0.302145072434756	-0.575594288560024	-0.0727359192913521	-0.108814213400291	0.374790524678108	0.179549422700441	0.309040852366249	0.646673219121739	0.411202192957135	0	0.3816158	-0.1278098	-0.3671451
comp25372_c0_seq1	PSNMU-V1.4_AUG-EV-PASAV3_0024000.1	1	-0.475525340047364	0	0	0	0	0	-4.99524454056698	-4.2186341863225	-2.90870204104295	-2.24626169998124	0.338583439546564	0.298947228501261	0.596252249982093	0.432663250302124	0.465365075167915	0.0337950912616556	0	-0.6303211	-0.3140754
comp25514_c0_seq2	PSNMU-V1.4_AUG-EV-PASAV3_0016360.1	1	0	0	0	0	0	-0.476792726031813	-0.37563336628271	-0.627031562485768	0.158403855453061	0.0938315992371939	1.05133077523117	0.696149693170218	1.07791204789206	0.504761992812424	-0.133012411426651	0	-0.1900099	-0.0002370489	-0.1573964
comp25538_c0_seq1	PSNMU-V1.4_AUG-EV-PASAV3_0047580.1	1	-0.541886308710564	-0.901314110047118	0	0	-0.804873157397636	-1.16430616758935	-1.09253525976279	-1.1432353577747	-1.22402660826819	-0.603715190460949	0.279053728472159	0	0.365021094916825	0.20779674418558	-0.181391513298086	0.0524233854150706	-1.065602	0.8766855	0.725374
comp25555_c0_seq1	PSNMU-V1.4_AUG-EV-PASAV3_0001480.1	1	-0.644560070254156	-0.814484329818769	0	0	-0.465323774987868	-0.635253727786331	-0.78842498979566	-2.08751499428235	-2.32147628041455	-0.620689882581294	0.924305353674239	1.21382833091646	0.325945692307826	0.92359901650382	0.895600790105026	0.0189488101229349	-0.411926	-0.6840509	0
comp25620_c0_seq1	PSNMU-V1.4_AUG-EV-PASAV3_0103530.1	1	-3.59155046872534	-2.20172535307627	-1.39794670348752	0	-1.8657260251425	0	0.62110691598536	-0.474657766991758	-0.782301216093702	0.0226323730429918	0	0.571891065626378	0.371794681432418	0.447285700763674	0.453710460113067	-1.02546848742538	-0.5569346	-0.6922883	-0.2257723
comp25703_c0_seq1	PSNMU-V1.4_AUG-EV-PASAV3_0026920.1	1	0.427463900802016	0	0	0	0	0	-0.800962967501717	-1.57633237497989	-1.03599755193841	-0.838563339366694	0	0.167315800145832	0.281145527279728	0.206872619212318	0.57928372942284	0.44161492189122	-0.3743476	0.2795247	-0.14629
comp25919_c0_seq1	PSNMU-V1.4_AUG-EV-PASAV3_0076310.1	1	-0.738839263935907	-0.676742904236627	0	0	-0.694145821587014	-0.632049127026657	-0.975624483738771	0	0.287966637744793	-0.252660536839443	0.561502993945563	0.462958384722294	0.730552668328645	0.352959796816581	0.666718081488701	-0.519357080043845	-0.2753351	-0.6305765	-0.4657453
comp26002_c0_seq1	PSNMU-V1.4_AUG-EV-PASAV3_0076610.1	1	0	0	0	0	0	0	-2.25366090828924	-2.14918944137623	-2.42457995255433	-2.78037850099587	0.53819558134055	0.774105891722936	0.913400989968979	0.820916632166523	0.335982674410844	-0.752742088185609	1.190627	-1.981961	0
comp26002_c1_seq1	PSNMU-V1.4_AUG-EV-PASAV3_0076610.1	1	0	0	0	0	0	0	-2.77928866692842	-2.64460967697959	-1.70345631218221	-1.46783465779988	0.582296321096544	1.06065463500343	0.923721223293335	0.680133346036283	1.11603934599513	0.048999559622553	-0.2977894	-0.9030099	0
comp26114_c0_seq4	PSNMU-V1.4_AUG-EV-PASAV3_0077470.1	1	0	0.362889925886536	0	0	0	0	-1.16067202541339	-0.973039133986828	-0.00229550401807277	-0.800717823033108	0.184874085565396	0.207855235967471	0	0.196515879233491	-0.281457766143717	-0.233962368961808	0.4062612	0.2590648	0.5140355
comp26191_c0_seq1	PSNMU-V1.4_AUG-EV-PASAV3_0082790.1	1	0.70291959255604	0.815240316364696	0	0	0	0	-0.956816413374361	-0.290798739455437	0.364559702359861	-0.736278809226851	1.08653964766767	0.765826621419312	0.92185298835825	0.454172774610428	0.320165632109237	-0.222087423017868	0	-1.081464	-0.9566291
comp26355_c0_seq2	PSNMU-V1.4_AUG-EV-PASAV3_0107610.1	1	0.465612040188869	0	1.02206643662483	0	0	-0.855528850847865	-0.832975937831778	-0.19995191577396	-0.119447823137113	-0.0185779936264101	0.677949972112229	0.523824803725621	0.743825473815443	0.997687551082127	0.71388296927713	-0.566912979261201	-0.3269287	0	0.0555932
comp26385_c0_seq1	PSNMU-V1.4_AUG-EV-PASAV3_0112010.1	1	0	0	0	0	0	0	-1.21971584692421	-0.266414894618655	0.257729378362598	0.0748199245937275	0.196143341802284	0.272686387731939	0.612307100909411	0.372060581825146	0	-1.09771648442298	-0.1211823	-0.7501897	-0.8921727
comp26474_c0_seq1	PSNMU-V1.4_AUG-EV-PASAV3_0008090.1	1	1.5207081982589	-1.10695528450556	2.4424254131122	0	1.13551569195903	-1.49235371580353	-2.49221634484881	-1.70060408070396	-0.244928061686244	0	1.14645271062565	0.852081723531708	1.14561245117164	0.643375712365872	1.3956349641229	-0.675913177421323	0.4770511	-0.03683298	-0.2094923
comp26584_c0_seq1	PSNMU-V1.4_AUG-EV-PASAV3_0102610.1	1	0	0	0	0	0	0	-0.87144113408513	-2.05023678285059	-0.0822755317617574	-0.339455237084915	0.760035026910876	0.667006625566525	1.11708106993633	0.634789178194702	0.736797317813883	-0.719822176287835	0	-0.9045567	0.919947
comp26674_c0_seq1	PSNMU-V1.4_AUG-EV-PASAV3_0073450.1	1	-1.46951721112528	-2.03313320934216	0	0	-1.28160981157417	-1.84523127346062	-0.526776758883408	-1.72526400985416	-1.63928663992913	-0.439999754631989	0.81645677175448	0.644058975621317	1.11769815158694	0.608890336849543	1.25901999149381	0.632380397232476	-0.3599282	-0.2933995	0
comp26710_c0_seq1	PSNMU-V1.4_AUG-EV-PASAV3_0050130.1	1	-2.80838049194359	0	-2.12387197768912	0	-0.971155130672368	1.45814698475275	-0.550467111157673	-1.02818945417725	0	-0.159444236124454	0.375383514238726	0.490787811502276	0.325974303407685	0.0309898961079647	0.426073530834378	-0.105700305994421	-0.09397026	0.07799382	-0.246662
comp26784_c0_seq1	PSNMU-V1.4_AUG-EV-PASAV3_0116350.1	1	-1.73783621211726	-2.08704598915537	0.73451068347702	0	-1.03551738023056	-1.38482943357502	-0.0284544277577501	0.174232445827842	-0.551908089682354	-1.05095494977144	2.00171471241605	1.38088166489972	1.3997110604225	0	1.56059354945625	0.162428489336325	-0.5576534	-1.013275	-0.2322188
comp26808_c0_seq1	PSNMU-V1.4_AUG-EV-PASAV3_0056180.1	1	0	0	0	0	0	0.591871265489986	-0.773294767551382	-0.317546471127257	-0.338498642060448	0.315767604672845	0.556034335743219	0.937134495348622	0.948037398377103	0.799171495965812	0.547026519111013	-0.74232213331654	-0.2345425	-0.5626049	0
comp26973_c0_seq1	PSNMU-V1.4_AUG-EV-PASAV3_0099810.1	1	-0.697352870434714	-1.11620829824661	0	0	0	0	0.582162743621418	-1.21160354509301	-0.685047901088003	0.0300797839237497	0.474204851346599	0.597010470326756	0.0927788805933307	0	0.559567654761573	-1.31545240613088	-0.4832038	-1.274166	-0.6503862
comp26976_c0_seq1	PSNMU-V1.4_AUG-EV-PASAV3_0065660.1	1	1.40302824433156	0	1.94603349114025	0	1.64223518448743	0	-0.893214956376094	-2.5289132594959	-1.68142445605717	-0.236234453536312	0.501008778812709	0.886733018554184	0.949504387888493	0.839830897865196	0.986237353145222	0	-0.5962548	-0.2390005	0.4802591
comp26989_c0_seq1	PSNMU-V1.4_AUG-EV-PASAV3_0049640.1	1	0	0	0	0	0	-0.558347220812175	-0.170303620117325	0	-0.0566364883375048	-0.0171788643004138	0.470080975996314	0.558489081080674	0.522988914083385	0.431873673069997	0.559785677856214	-0.0469427696348674	-0.1984515	-0.1751317	0.132072
comp27021_c0_seq1	PSNMU-V1.4_AUG-EV-PASAV3_0024500.1	1	0.375764271549192	0	0	0	0	0	-0.4021643333745	0.164742091659745	-0.369547437197956	0.398006843119307	-0.000712570625436726	0.314502609221671	0.814360122328456	0.544354504088285	0.777190772320989	-0.0971866903322356	0	-0.5381081	-0.6745526
comp27052_c0_seq1	PSNMU-V1.4_AUG-EV-PASAV3_0078400.1	1	-1.00153926133437	-1.0046305961989	0	0	-0.911424501008546	-0.91451677363385	-1.49207281986006	-1.56365792564732	-1.05557260067076	-0.319540857555499	0.610302909733861	0.642273238093925	0.736588659526396	0.481204465650159	0.611330177601432	0.156366068181071	0	-0.1416896	-0.04322263
comp27290_c0_seq1	PSNMU-V1.4_AUG-EV-PASAV3_0105040.1	1	0	-0.769228445237802	0.593591999957772	0	0.553229308100434	0	-2.42183536991236	-1.77141595797307	-1.04159611775451	-0.533669474097071	0.108505339464081	0.211306010797683	0.212692023467982	0.201269363643199	0.20929177502363	-0.438198413300686	-1.00746	0	0.4044929
comp27379_c0_seq1	PSNMU-V1.4_AUG-EV-PASAV3_0089480.1	1	0	0	0	0	0	0	-0.430192105903602	-0.46219674514059	-0.267281655023492	-0.222228005427125	0.320277731827131	0.131464122290996	0.0838361440637296	0	0.311042065695032	-0.22431775988237	0.1186098	-0.0476008	0.348195
comp27495_c0_seq1	PSNMU-V1.4_AUG-EV-PASAV3_0006410.1	1	0.773905494241475	0	0.690479712705225	0	0	0	-0.770149952705209	-0.235822367618887	0.455259057887311	0	0.021006031424486	0.928405506363484	0.842972733460156	0.975636410094799	0.806183163241249	-0.736332649688435	-0.1638537	-1.954966	-0.8051897
comp27621_c0_seq1	PSNMU-V1.4_AUG-EV-PASAV3_0047270.1	1	0.672493597646481	0	0.503435626722346	0	0.59759023272933	0	-0.828393418852517	-0.731606083227318	-0.150353743065405	-0.726242460855602	0.551604173561271	0.74616773317602	0.823842991036589	0.114663637648587	0.22996445428969	0.406196462941097	-0.1037484	0	-0.7412934
comp27744_c0_seq2	PSNMU-V1.4_AUG-EV-PASAV3_0016010.1	1	0	0	0	0	-0.422404877767776	-0.551747930747815	-0.826538106690276	-0.574338383218238	0	-1.16398955793009	0.26329042093543	0.200818790944894	0.182658171320544	0.394891906640437	0.181968687762401	-0.672797261460664	-0.02195047	-0.3274718	0.1698105
comp27828_c0_seq1	PSNMU-V1.4_AUG-EV-PASAV3_0052170.1	1	0	0	0	0	0	0	-4.19490039650744	-4.03276931285474	-4.46567610623365	-2.43384542842605	0	0.249707001299811	0.280242486030363	0.37149819708243	0.354690980881189	-1.82383792010826	0.0130164	-1.343419	0.2702737
comp28264_c1_seq1	PSNMU-V1.4_AUG-EV-PASAV3_0011560.1	1	0	-0.602810718824964	0.59777910715954	0	0	-0.898140087116212	-0.213476680566793	-0.919108608529099	-0.470832560019863	-0.245852556925192	0.76813801127089	0.590588600189973	1.34004966735399	0.972278916441659	0.607893981534684	-0.0257615628358119	0.3186409	-1.696838	0
comp28318_c0_seq1	PSNMU-V1.4_AUG-EV-PASAV3_0048990.1	1	-0.811039625078248	-0.803201180942814	0	0	-0.856962921220116	-0.849124551574974	-3.14331978301971	-2.13069222120226	-0.912210567218539	-0.675188975732953	0.477947496820654	0.49113384256462	0.48365048728663	0.0280232754272962	0.17278801392364	-0.299916361137104	0.02424697	-0.735815	0
comp28384_c0_seq1	PSNMU-V1.4_AUG-EV-PASAV3_0025220.1	1	-3.78767219742158	0	-4.17870201499623	0	-1.78848673451	2.67516775376287	2.2071318063926	0	-0.0304975569745416	-0.944023253190745	2.46997031260443	0.664728138563245	1.79940586453642	1.25031720924351	1.21622001384392	-1.65505123475509	-2.984236	-1.660638	-0.799025
comp28812_c0_seq1	PSNMU-V1.4_AUG-EV-PASAV3_0113160.1	1	-2.02407569278323	-2.45002063989683	0	0	-2.65363201396872	-3.07957745929107	0	-0.58003586639081	-0.214784562587957	0.308069360058547	0.531067696896388	0.491271959179818	1.21337860811723	1.36809574750287	1.48492916430471	-0.0622103424197649	-1.0802	-1.303093	-0.3225491
comp28834_c0_seq1	PSNMU-V1.4_AUG-EV-PASAV3_0050270.1	1	0	0	0	0	0.715695063844109	0	-0.744891956953382	-0.705033234150931	-0.804280414404088	-0.424249250342025	0.779804431644778	0.865694459736604	0.783007062264933	0	-0.0505535347854478	0.040017345813911	0.6424664	-0.2004325	0.5945803
comp28961_c0_seq1	PSNMU-V1.4_AUG-EV-PASAV3_0027300.1	1	0	0	0	0	0	0	-1.92214924437229	-2.9574886872665	-1.18187061558853	-0.172605420659341	0.719146341745942	0.787774777144723	0.922374598178476	0.809599790299885	0.988050728585441	-0.196818450373342	0.3904642	-0.6590093	0
comp29119_c0_seq1	PSNMU-V1.4_AUG-EV-PASAV3_0003230.1	1	-0.716458172874283	-0.390850971895728	0	0	0	0	-1.37971949383563	-0.296884704236284	-1.5053410442407	-1.27280375885064	0.203648335303935	0.183493453030663	0.162437964662693	0.0549213597234903	-0.131830589600405	0.323636814436448	0.4773031	0	-0.4790648
comp29141_c0_seq1	PSNMU-V1.4_AUG-EV-PASAV3_0036630.1	1	0.947217082588932	0.77235528244871	0.471898124297618	0	0	0	-0.656988710802297	-0.369924199206162	-0.430798983649225	-0.424705542876712	0.112259098744937	0.306948600784217	0.053668303393378	0.180174980644839	0.23889687017398	-0.313404867718116	0	-0.2886061	0.1239643
comp29183_c0_seq1	PSNMU-V1.4_AUG-EV-PASAV3_0002050.1	1	-0.588765031878153	0	-0.669302044211027	0	-1.17762699813062	0	-0.87390600609382	-0.918157587238841	-1.1406035532006	-0.0806934490115481	1.19766582577487	0.750118930975022	1.07275091333764	0.834755692329587	0.48249999835947	-0.0171908571284458	-0.3912067	0.1385183	0
comp29239_c0_seq1	PSNMU-V1.4_AUG-EV-PASAV3_0075810.1	1	0	0	0	0	0	0	-0.72501265502684	-1.91661670057831	-0.789455862976799	-0.455589258617779	0.5380933269512	0.844354113420469	0.791274962829767	0.143463304323507	0.968180984779271	0	-0.4530878	-0.7582782	0.08479641
comp29390_c0_seq1	PSNMU-V1.4_AUG-EV-PASAV3_0058490.1	1	1.82033940633231	0	1.86187996173681	0	1.64302815498566	0	-0.499648690871787	-0.771710726939666	-0.8546925964324	-0.0766058128821516	0	0.554410431280871	0.410403181109157	0.676970252221132	0.699220187257211	-0.537247575925806	0.3468158	0.2067049	-0.1397104
comp29523_c0_seq1	PSNMU-V1.4_AUG-EV-PASAV3_0017940.1	1	0	0	0	0	0	0	-0.201606892186906	-0.330458866078294	-0.540206931969651	0.263959776328758	0.517370889582972	0.71926584674215	0.385862284487461	0.521268111507997	0.713411815659443	-0.0660552846764535	-0.09190075	-0.1363327	0
comp29575_c0_seq1	PSNMU-V1.4_AUG-EV-PASAV3_0075220.1	1	0.961844499993301	0.891404287914268	0	0	0	0	-0.408359446730424	-1.17570350699615	-0.68656585625002	-0.979649547267694	0.592923858103886	1.03103371794682	0.377761126105217	0.0885764190420328	0.720672334663789	1.19737640086427	0	-0.1315797	-0.2007522
comp29585_c0_seq1	PSNMU-V1.4_AUG-EV-PASAV3_0107770.1	1	-0.912544921340603	-1.13131402487321	0	0	-0.701792662635031	-0.920580499674077	-1.30459234812149	0	-0.437492051271611	-0.302065014550027	0.782379743312503	0.871978448913702	1.51730042501646	1.0568202448349	1.34055342030836	-0.539181283877694	0.05426463	-0.7068794	-0.7484196
comp30119_c0_seq1	PSNMU-V1.4_AUG-EV-PASAV3_0042700.1	1	0	-0.491507072741352	0	0	-0.468385091956155	-0.527760451817775	-0.682788181673094	-0.550167218099888	-0.660644403905883	-0.630877871420162	0.261275004962497	0.189506838870662	0.266210049377483	-0.0215383050066906	0	0.0769785044751687	0.339135	0.372335	-0.1412518
comp30452_c0_seq1	PSNMU-V1.4_AUG-EV-PASAV3_0064520.1	1	-0.882420109656803	-1.28523258743068	0	0	-1.14891531105931	-1.55173042125118	-1.29507512504316	-1.23842218920583	-0.409889611555077	-0.713014133847753	0	0.665181710622285	0.644427231991417	0.481634683116599	0.889630762138374	-0.348283072215413	0.06995323	-0.7986653	0.5245957
comp30479_c0_seq1	PSNMU-V1.4_AUG-EV-PASAV3_0060630.1	1	0.995412016205077	0.866913466861996	0.484116452567302	0	0.459003172097757	0	-0.323252212771285	-0.121961123753337	0.0148424788182622	0.0311389686443402	0.413767830927092	0.376975115644388	0.296453623974942	-0.00270118285258558	0.0191591187353417	0	-0.4580911	-1.198105	-1.03215
comp30863_c0_seq1	PSNMU-V1.4_AUG-EV-PASAV3_0056790.1	1	1.51163918116518	0	1.59638002759797	0	0	-0.81692892575984	-2.59116672046553	-1.19601939643609	-0.352725094861436	-0.443047013950685	1.05873644994366	0.742917523821893	0.7099317402962	1.25034831154639	1.11491107044599	-0.487530033423758	0.00717954	0	-0.5288252
comp30971_c0_seq3	PSNMU-V1.4_AUG-EV-PASAV3_0005160.1	1	0	-1.18188362590865	1.02093473268869	0	0	-0.769442811963464	-0.333356998380202	-0.135696374590699	-0.0312680747846805	-0.169272585435403	0.494554595598709	0.122616927919982	0.251472159194465	0.407084265972703	0.247855791822779	0	0.04269644	-0.2381418	-0.3762396
comp30998_c1_seq1	PSNMU-V1.4_AUG-EV-PASAV3_0075950.1	1	2.15032382354456	0	1.72424574918292	0	2.12882387792125	0	-2.07170193498688	-2.44383950368766	-0.788414158649759	-1.16421752372899	0.937982473666335	0.00416815662243675	0	0.125991847911605	-0.245472473053026	0.729447030053726	-0.2187858	0.5753975	0.4135202
comp31002_c0_seq1	PSNMU-V1.4_AUG-EV-PASAV3_0064190.1	1	-3.12637548303788	0	-4.14521641305317	0	-1.72535713310816	2.24209432019844	-1.17369530903961	-1.12155951585158	-0.466502333138878	-0.86218020814432	0.509341040955967	0.0385730760467924	0.259974283338171	0.896479254353497	0	-0.93979248043468	0.7010569	-0.2129794	0.2247753
comp31086_c0_seq2	PSNMU-V1.4_AUG-EV-PASAV3_0013360.1	1	0	0	0	0	0	0	0.621872655725062	-1.31750052056694	-1.31805981620057	0	1.46980404504406	0.456546566629586	1.39735832568481	0.756016077521103	0.577100777486897	-2.4928607602062	-1.323073	-1.525921	-1.038352
comp31266_c0_seq1	PSNMU-V1.4_AUG-EV-PASAV3_0003900.1	1	0.631474412220123	0	0.533150109518309	0	0	-0.696669972607751	-1.03816463938937	-1.48977636809404	-0.63923502082865	-0.569414762976447	0.721266827681336	0.828334112572752	0.764105557930517	0.910560131999997	1.13388879159055	-1.14218496126377	0.2893699	-0.3791283	0
comp31409_c0_seq1	PSNMU-V1.4_AUG-EV-PASAV3_0058780.1	1	-0.961543391128675	0	0	0	0	1.25960072784568	-1.23136163081146	-0.372300558878166	-1.45511219067674	-0.00457118418951286	0.962190728086331	0	0.637330505897881	-0.0255435122854966	-0.286621744479229	0.596372399681626	0.09141231	1.094824	0.4323494
comp31410_c0_seq1	PSNMU-V1.4_AUG-EV-PASAV3_0055180.1	1	0	0	0	0	0.434832183713855	0	-0.0641638227632422	-1.02099454903062	-1.21296241424555	0.120752814983769	1.44296481372675	1.04442303431276	1.05507190894027	0.697463483297585	0.645817357708464	-1.53136404447388	-0.4705231	-0.8476205	0
comp31413_c0_seq1	PSNMU-V1.4_AUG-EV-PASAV3_0067690.1	1	0.396901975795409	0	0	0	0	-0.494485806129385	-0.793686903632663	-1.79030878648169	-1.75656786348981	-0.958762328338765	0.359096361232617	0.205445916142936	0.0945717483406074	-0.13803558965551	-0.303301185960134	0.72551469408849	0.7289307	0	0.04488322
comp31574_c0_seq1	PSNMU-V1.4_AUG-EV-PASAV3_0023620.1	1	-0.712852363201439	-0.559526913096788	0	0	-0.661577839723156	-0.508251467771373	-2.41038399146761	-1.54435213923883	-1.0066593241323	-1.8406055464582	1.1915295578372	0.354753655151647	0	0.901275773523222	0.253980243913338	-0.675658782602633	0.8584783	-0.1164491	0.3140394
comp31762_c0_seq1	PSNMU-V1.4_AUG-EV-PASAV3_0050680.1	1	0	0	0	0	0	0	-2.69935212076768	-1.9166856427542	0.15703078303248	-1.11053841152022	0.365707865188074	0.338675778503645	0.733228552495105	0.147052082673574	0.621258611474722	-0.883336689591757	-0.4415304	-0.5386548	0
comp31930_c0_seq1	PSNMU-V1.4_AUG-EV-PASAV3_0040090.1	1	0.755414755867481	-0.891715455474793	1.73767492226233	0	1.92152606571867	0	-1.97079871368418	-0.541116023911467	0.025967127094316	0.00385905402852327	0.353889309307046	0	0.308549830328901	0.313848388472453	0.63148257208428	-1.4782067232295	-0.7681209	-1.170349	-0.9945367
comp32086_c0_seq2	PSNMU-V1.4_AUG-EV-PASAV3_0099240.1	1	-2.72049640012218	1.25820447318669	-3.68713448047792	0	-1.78709709708052	2.19165585111347	-0.412367576550089	-0.694075326800435	-1.04420406108659	-1.89316686076677	-1.44795521557276	0.132497029263196	0	1.64246085728738	1.54265119495323	1.28850803711011	0.7534119	0.2079308	-0.4117506
comp32105_c0_seq1	PSNMU-V1.4_AUG-EV-PASAV3_0004870.1	1	1.23620248267911	0	0.840804101456234	0	1.27645361286458	0.417001984097892	-1.12881487422412	-1.85346254838856	-2.07745413364783	-0.609281575861315	0.268334425768167	0.482765352355388	0.692307307961538	-0.353628128382465	0.145452508950666	-0.834859329368312	0.2094455	0.4755226	0
comp32227_c0_seq2	PSNMU-V1.4_AUG-EV-PASAV3_0073560.1	1	0.677862657275404	0.558558498318754	0.390670100174315	0	0	0	-0.563013275947883	-0.080095225258864	-2.75182370009453	-0.961272101093205	0.412166655038976	-0.0808806892725222	0.530371432750115	0.279317853272809	-0.00473211067190693	0.450833383886728	0.01847036	0.03934027	0
comp32287_c0_seq1	PSNMU-V1.4_AUG-EV-PASAV3_0112280.1	1	0	-0.812869786521554	0.688525258399891	0	-0.607542618357288	-0.877503132716312	-0.755665019303951	-1.46181854746674	-1.82788315209482	0	0.265325768384685	0.696256846018077	0.991932402917964	0.250207115919112	0.943822725781866	0.458029003637591	-0.3274264	-0.8283446	-0.8683061
comp32545_c0_seq4	PSNMU-V1.4_AUG-EV-PASAV3_0056340.1	1	0	0	0	0	0	0	-0.477741384170499	-1.10779402234984	-0.0340053635847237	0	0.642667147469978	0.552031882584189	0.450695599567486	0.161138371954429	0.385946892165335	-0.375775485535108	0.175436	-0.2462659	-0.4317655
comp32567_c0_seq1	PSNMU-V1.4_AUG-EV-PASAV3_0123550.1	1	-2.94550865611712	0	-4.38836285595198	0	-2.14612358564606	1.80506245552481	1.77020533989496	0.191065616122602	-0.101477380080333	-0.674481692045352	1.37326034078943	0.333730120813677	1.1860917134578	0.279818095124397	0	-1.52573927339499	-2.598896	-1.938896	-1.45948
comp32855_c0_seq1	PSNMU-V1.4_AUG-EV-PASAV3_0014430.1	1	-0.843362037447966	-0.601517909517715	-0.459355970296273	0	-0.952029117005024	-0.710179325909089	-2.20209412224934	-0.369485396699563	0	0.67949556837833	1.60005786726834	2.12387071426663	2.16176041802855	1.84902097656706	2.16151141787801	-1.06739864141194	-0.9792081	-0.5435524	-0.2687049
comp32951_c0_seq1	PSNMU-V1.4_AUG-EV-PASAV3_0031990.1	1	0	0	0	0	0	0	-0.514859143611676	0	0.256269929715724	-0.348416974326797	0.195144161028926	0.147372703277432	0.347207727478096	0.226549679579142	0.0811799909784749	-0.512007665745631	-0.4916566	-0.2521459	-0.2968551
comp33026_c0_seq1	PSNMU-V1.4_AUG-EV-PASAV3_0094560.1	1	0	0	0.45529527057023	0	0	-0.503823931637905	-1.0144924434989	-0.232956460213853	0	-0.331101501843682	0.656151655094178	0.276297935910456	0.538258693401419	0.256764828250488	0.244857688517966	-0.698011336301748	-0.7234406	-1.090336	0.134157
comp33032_c0_seq1	PSNMU-V1.4_AUG-EV-PASAV3_0014060.1	1	-1.25888638587758	0	-1.08858762885356	0	-1.74175018285678	-0.957580719109053	0.0834935192056232	-0.835742240360369	-0.911315790989835	-0.645571247246938	0	0.536945958946257	0.332389527305601	0.376318449550217	0.725254604309072	-0.135157375349184	0.1240349	-0.5539423	-0.01556505
comp33343_c0_seq1	PSNMU-V1.4_AUG-EV-PASAV3_0101020.1	1	-1.46665543541192	-1.35343823052309	0	0	-2.18481297375744	-2.07154840870778	-0.488466620878819	-1.5125213317899	-1.98894093912603	-0.499163708247579	0.248769463029895	0.373557204641263	0.441592299451858	0.0319366868964854	0.828451850287683	0	0.3283991	-0.2899972	-0.06462467
comp33356_c0_seq2	PSNMU-V1.4_AUG-EV-PASAV3_0070290.1	1	-0.590151460197637	-1.15612887027198	0.883200441560763	0	-0.996593009505298	-1.56257458816099	-1.19344404350593	-1.14563975733666	-1.26534964343774	-1.38765386101535	1.0600244763529	-0.516950784328561	0.260615908353493	0.297614449203006	0	0.115830679884394	0.4521302	-0.3023598	0.005035352
comp33445_c0_seq1	PSNMU-V1.4_AUG-EV-PASAV3_0011000.1	1	-1.69604518951907	0	0	0	-1.4345020566396	0	-1.05488029001736	-1.08398852749218	-1.4134568458648	0.11446245012743	1.01513181847004	1.55821391255951	1.33974579962453	1.2515446202351	1.75867866908283	-0.24803904944714	-0.3428188	-0.1052248	0
comp33483_c0_seq1	PSNMU-V1.4_AUG-EV-PASAV3_0104120.1	1	1.84104616279762	0.790555733016998	1.4043333482361	0	1.4204922552837	0	-0.399704809603039	-0.326824032919069	-0.0539685806077852	0	0.348928053735511	0.913175029320055	0.422004230219242	0.513456331102704	1.06284935957407	-0.343851626550514	0.1655453	-0.2080653	-0.2826542
comp33651_c0_seq2	PSNMU-V1.4_AUG-EV-PASAV3_0075490.1	1	0	0	0	0	0	-0.579040633140541	-0.568190417316755	-0.811447416293232	-0.880904024293613	-0.946803583744611	0.0208230765533535	0.0900945403547215	0.24567574385671	0.4084409571348	0.0796075947647084	-0.190869730256421	0	-0.4460329	0.2098138
comp33675_c0_seq4	PSNMU-V1.4_AUG-EV-PASAV3_0047760.1	1	0	0	0	0	0	0	-0.334637424975265	-0.48458120231245	-0.221992026899006	-0.0533543165234907	0.857989428861204	0.922809241630043	1.02156587071362	0.963224928763164	0.927486703347714	-0.196058607329531	0.4484458	-0.3823667	0
comp33756_c0_seq3	PSNMU-V1.4_AUG-EV-PASAV3_0056950.1	1	1.18485766129916	0.576613905556799	0.631808192025992	0	0.924312400716076	0	-1.65352955318068	-2.59240272010881	-1.32002141188034	-1.09886084802453	0.423657487786553	0.254523696043794	0.503393559094933	0.281679346202134	0.492148233535492	-0.0931953835679282	-0.1489874	0	0.226809
comp33788_c0_seq2	PSNMU-V1.4_AUG-EV-PASAV3_0013960.1	1	0	0	0	0	0	0	-0.643209368412315	-0.0901244660733473	-0.0101426713335586	0	0.645597777267974	0.700451574111965	0.77520011590386	0.579339608421859	0.562118856892709	-0.24086616249996	0.02337626	-0.1833891	-0.02208818
comp33797_c0_seq2	PSNMU-V1.4_AUG-EV-PASAV3_0045430.1	1	0	0	0	0	0	0	-0.855101343431038	-0.697436890304661	-0.342529862484098	-1.05640249371553	0	0.293013868464663	-0.230702278467211	0.529796189789015	0.306432692374085	0.200712631242257	-0.2410123	0.1144727	0.2509933
comp33986_c0_seq1	PSNMU-V1.4_AUG-EV-PASAV3_0000510.1	1	-0.470953684384617	-0.709411167784861	0	0	0	-0.596157010635273	-0.694809593399394	-0.578817958119387	0	-0.258890613800409	0.356731230045626	0.685177556334247	0.549245822766635	0.687989035195552	0.56192660650465	-0.221843850563068	0.1125188	-0.4566487	-0.9094456
comp33993_c0_seq1	PSNMU-V1.4_AUG-EV-PASAV3_0077430.1	1	-1.34700934870987	-0.887113917705853	0	0	-0.789497765473272	0	-0.198672324419352	0	-0.362567255695349	-0.114318635390195	0.488429677245484	0.28457320547904	0.420731814740659	0.234375835705556	0.345857805798643	-0.311224763333937	-0.02736926	-0.3973126	0.06910233
comp34101_c0_seq1	PSNMU-V1.4_AUG-EV-PASAV3_0009700.1	1	1.03435938457141	0	0	0	0	-0.666563333633647	-0.31452361585821	-1.21122714621558	-0.455183405796517	0.0825338632927171	0	0.742322978267883	1.06466677762412	0.815498918670869	0.762879312203706	-0.968306841741648	-0.1714315	-0.9864096	0.2600358
comp34119_c0_seq1	PSNMU-V1.4_AUG-EV-PASAV3_0039990.1	1	-3.14762318217406	1.39612998339504	-4.21223286150732	0	-2.08694707122287	2.4568768876255	1.13064376033571	0.853042964164576	-0.0702439853287489	-0.177096624696436	1.75390261637141	0	1.12312529882437	0.722260385266827	0.0741872661699023	-1.14650701837294	-2.208661	-1.635382	-1.557173
comp34121_c0_seq1	PSNMU-V1.4_AUG-EV-PASAV3_0122400.1	1	0	0	0	0	0	0.465431647584594	-1.53951791764337	-1.68323128735696	-0.508446762273578	-1.07633266319295	0.210806510889105	0.0867406095610743	0.301321373526937	0.301100246498289	-0.520786584257898	0	0.1785843	0.3028694	-0.0295685
comp34151_c0_seq1	PSNMU-V1.4_AUG-EV-PASAV3_0011540.1	1	0.423106086624256	0	0	0	0	0	-0.196329234067017	-1.0896743455855	0.0778163405471393	0	0.285849218945184	0.748633477587693	1.03159537532494	0.23942014114994	0.761111556699285	-2.15756191096588	-0.2975292	-1.742112	-0.9566073
comp34186_c0_seq1	PSNMU-V1.4_AUG-EV-PASAV3_0027360.1	1	-0.692881969126055	0	-0.779087613831333	0	-1.10644953578356	0	-0.544718417290757	-2.55110618623481	0	-1.28990831439556	1.15100362941983	0.905066202662819	1.03116143541555	0.662777235879979	1.2372521022819	-0.00155163977423545	-0.02778301	0.2609888	-0.2358422
comp34277_c0_seq1	PSNMU-V1.4_AUG-EV-PASAV3_0096180.1	1	0	0	0	0	0	0	-0.470785305312478	-0.914520092090128	-0.095995030874886	-0.833203065538557	0.751307209255681	0.278944719362501	0.985446206620964	0.398270835486658	0.139044666070315	0	0.1709503	-0.840585	-1.115844
comp34584_c0_seq1	PSNMU-V1.4_AUG-EV-PASAV3_0104770.1	1	-2.6371066474962	0	-3.76959480710315	0	-1.77791513444458	1.42740237781984	0.147754163734482	0.370729348033922	0.215408371889196	-0.394620389920307	1.47504680827705	0.116560025842543	0.991443714306112	0	-0.175139249038746	-2.92927266690994	-2.133218	-1.432142	-2.528235
comp34785_c0_seq1	PSNMU-V1.4_AUG-EV-PASAV3_0106310.1	1	0	0	0	0	0	0	-0.692827051882461	-0.281055234876898	-0.412967880756093	-0.310560636577195	0.747636920903526	-0.0978876176768537	0.660636316580666	-0.283145753295473	0	0.270458559873041	0.6177239	0.5114047	0.183682
comp34826_c0_seq1	PSNMU-V1.4_AUG-EV-PASAV3_0082250.1	1	0	0	0	0	1.3163908741305	1.59853877653909	-2.75135713829614	-3.64783228639528	-3.09018189956281	-2.68370350668167	0.3368298580926	0.509618729862899	0.771431317956429	0.308213372810242	0.91387327808297	-0.873275037555093	0	-0.2406165	0.1570557
comp34863_c0_seq1	PSNMU-V1.4_AUG-EV-PASAV3_0055180.1	1	0	0	0	0	0.434832183713855	0	-0.734337584035782	0.146392368900179	0	-0.101624303037529	0.339820369767252	0.147291623776511	0.261191646612556	0.0374380279334741	0.6724096470264	-0.959030809896517	-0.08699319	-0.3083337	-0.9477586
comp35113_c0_seq1	PSNMU-V1.4_AUG-EV-PASAV3_0045010.1	1	-2.20763114079445	0.453799573091674	-2.38873031350481	0	-1.33583897034008	1.3256138259666	1.02374446382273	0	0.736625935407941	-0.79802372039855	1.19101165225073	0.179780681398933	0.707680416608097	0.796014017587598	-0.114757401603802	-2.79941228862619	-2.598719	-1.676901	-0.4515164
comp35202_c0_seq1	PSNMU-V1.4_AUG-EV-PASAV3_0105630.1	1	0	0	0	0	0.543321056719147	0.512355266590816	-0.604426516445611	-0.552893935863506	-0.683712513681633	-0.488257862148429	1.46502109159578	1.82287829292798	1.42357839748796	0.893551018847055	0.758127666008102	-0.0368815285008814	0.1661951	-0.2901832	0
comp35463_c1_seq1	PSNMU-V1.4_AUG-EV-PASAV3_0052230.1	1	-1.66825349496431	-2.26289996726522	0	0	-0.794113030477633	-1.38881474336578	-0.519424674479974	0.279029211400119	0	0.0447749393658325	0.562958658470671	0.52730803260673	0.422297241186743	-0.137267119677269	0.618774296876725	-0.196890076055927	-0.2530936	-0.3257108	-0.9757526
comp35494_c0_seq1	PSNMU-V1.4_AUG-EV-PASAV3_0078140.1	1	0	0	-0.560761335361809	0	0	0	-0.172256459365248	-0.0130030952255638	-1.26199352338554	-0.26692246582618	0.393721032335464	0.798637292054734	0.914061937530282	0.601577562795272	0.90542662459173	0	0.334891	-0.9198705	-0.4885812
comp35530_c0_seq1	PSNMU-V1.4_AUG-EV-PASAV3_0003580.1	1	0	0.555123259172916	0	0	-0.685001522999875	0	-4.90616385716579	-1.51401105753907	0	0.867040140861882	1.77865124651655	2.11910945023774	1.88730343873062	2.31197868930496	2.21155692032485	-2.48355250361292	-3.045432	-1.371527	-0.5467613
comp35714_c0_seq1	PSNMU-V1.4_AUG-EV-PASAV3_0016750.1	1	0.386859937820194	0.753288314854304	0	0	0	0.408828120049902	-2.48502660259425	-0.719995563668804	0.166382879548822	-1.24920740008447	0.822751151121804	0.733732988394193	-0.112731517913812	0.865795797497896	0.39827233605735	-0.131757494129376	0.4142446	0	-0.6259054
comp35739_c0_seq2	PSNMU-V1.4_AUG-EV-PASAV3_0052410.1	1	-3.18194881467918	0	-4.42452447487883	0	-2.06029987068951	1.97718437909325	0.769672396008507	0.0320342877297328	0.124384596076692	-0.379022218858159	1.48554637803431	0	0.939298872377697	0.367686794103648	-0.568643887728039	-0.829113455367901	-2.576903	-1.82105	-2.432496
comp35823_c0_seq2	PSNMU-V1.4_AUG-EV-PASAV3_0005700.1	1	-1.29126574491999	-2.59802960063266	1.87136219714413	0	0	0	-0.461202640596102	-1.79370727200635	-0.127028044751053	-0.144587920482903	0.593158433339646	0.970090118140536	0.185018764725028	1.00476391397365	0.643112572136833	-0.221265053629307	0.1248819	0	-0.4602322
comp35917_c0_seq1	PSNMU-V1.4_AUG-EV-PASAV3_0122260.1	1	-0.35828696471142	0	-0.467503255633213	0	0.515928524531946	0.914235941769178	-0.194134267474919	-0.593291897837315	-0.767746398479085	-0.0826144212245996	0.375925513865665	0.181547734568166	0.298881912533144	0.178515687709451	0.211354356224287	-0.594547451379236	0.2559361	0	-0.01304496
comp36129_c1_seq1	PSNMU-V1.4_AUG-EV-PASAV3_0078700.1	1	-2.00895593707988	-2.64764605441412	0	0	-0.906232774941887	-1.54502331302525	0.826536631957558	0.286511161225439	-0.342546813656946	-0.411872338626214	0.597140909699379	0.449516137201425	0.221069212701291	0	0.225674681375149	-0.383212455555891	-0.3473346	-0.7279296	-1.493576
comp36157_c0_seq1	PSNMU-V1.4_AUG-EV-PASAV3_0011840.1	1	-2.36043267186867	0	-2.09347488901542	0	-1.24844552696203	0.836980509506474	-1.4332940548561	-2.43659479004777	-1.40658720765864	-1.20959401443108	0.729269369236992	0.871976343747717	0.376647874342883	0.433675892223739	0.342220087595031	-0.740625098971164	-0.7755429	0	0.889514
comp36239_c0_seq1	PSNMU-V1.4_AUG-EV-PASAV3_0076380.1	1	0.42436862856719	0	0.403847734987991	0	0	0	-0.172685317031402	0.0478494481298721	0.293722734146286	0	0.583644082005249	0.475095366340123	0.349199318799331	-0.0367074026422634	0.238650036438722	-0.49838319815661	-0.380072	-0.5092527	-0.4901712
comp36423_c0_seq2	PSNMU-V1.4_AUG-EV-PASAV3_0087820.1	1	0	0	0	0	0	0	-0.420797045185965	-0.393358019174284	-0.461409447178221	-0.528464643761791	0.319271285004327	0.271436582163101	0.875474233414959	1.61693963977254	0	-0.497098877807247	-0.009520391	0.379491	0.1316997
comp36469_c0_seq3	PSNMU-V1.4_AUG-EV-PASAV3_0047880.1	1	0	0	0	0	0	0	0	0.435755266183977	-0.537207843836644	-0.314641504452391	0.0702789910492179	0.0463038110250018	0.557683223818203	0.205263047030048	0.186707196633597	-0.957510093299925	-0.5799963	-0.8750743	-0.4112369
comp36480_c0_seq1	PSNMU-V1.4_AUG-EV-PASAV3_0098070.1	1	0	-0.783263616513657	0	0	-0.722535718450239	-1.13837981742571	-0.808556435406242	-0.937324706718779	-0.385523261637831	-0.343679643806217	0.555513065855028	0.652086692765446	1.44701254245326	0.131105748392978	1.24466965818573	0	0.754762	-0.5174207	-1.110929
comp36623_c0_seq1	PSNMU-V1.4_AUG-EV-PASAV3_0014560.1	1	0	0	0	0	0	0	-3.34949435783687	-0.937092815508131	-0.567398652533237	0	0.248507509939607	0.831984156998241	0.495550187669251	0.258390191382615	0.650156535047501	-0.620817402397016	-0.01852731	-0.702276	0.1348372
comp36730_c0_seq2	PSNMU-V1.4_AUG-EV-PASAV3_0062610.1	1	0	0	0	0	0	0	0	-1.40912063406754	-1.20045156184012	-0.713303781421535	1.89450068796387	0.832290813312894	1.50740567437455	0.299833102578306	-0.923835305500403	0.33854760615328	-1.424657	0.2465137	-0.3737134
comp36743_c0_seq1	PSNMU-V1.4_AUG-EV-PASAV3_0047100.1	1	0	0	0	0	0.396436095342924	0	-0.816842262718696	-2.21582678453598	-1.15596618784526	-0.205091406089563	0.355596329036316	0.300982728756515	0.494784307926703	0.16033783938444	0.29966387437343	-0.324249538140834	-0.549715	0	0.04486707
comp36899_c0_seq2	PSNMU-V1.4_AUG-EV-PASAV3_0016330.1	1	-3.55954289270695	0	-3.99806091009709	0	-1.65225927945487	2.13305380051194	0.886075750504672	0.319039792985587	0.424017951750882	-0.697897720774566	1.47876429386313	0	0.887703207109563	0.197273084094627	-0.295006842814686	-1.8140101186606	-2.315006	-1.852458	-2.431657
comp36945_c0_seq2	PSNMU-V1.4_AUG-EV-PASAV3_0012510.1	1	1.63811849897524	0	1.64326554865766	0	2.0546424284648	0	-0.390317186969639	-0.571740407927519	-0.667058551714299	0	0.174671024365471	0.388539943065414	0.373539512833124	0.611907468011221	0.376365986147432	-0.350144868447204	0.2326788	-0.2464052	-0.2798142
comp37153_c1_seq2	PSNMU-V1.4_AUG-EV-PASAV3_0006180.1	1	0	0	0	0	0	0	-0.518694996751918	-0.151352882866679	-0.0311640571413534	0	0.774173386356638	0.805281866251873	0.789237216312811	1.50541720750418	0.962822676733259	-0.378855232837584	-0.06137158	-0.2276483	0.08930569
comp37153_c2_seq1	PSNMU-V1.4_AUG-EV-PASAV3_0006180.1	1	0	0	0	0	0	0	0.283198820274391	-0.0435324966119008	-0.0253474702931795	0	0.0508160571437246	0.676884318577609	0.991746881148553	0.741697325768825	0.890962950708492	-0.637778427566134	-0.005462948	-0.174035	-0.02022228
comp37235_c0_seq1	PSNMU-V1.4_AUG-EV-PASAV3_0121500.1	1	-1.84771696925365	0	-1.49533018243303	0	-1.16107359182821	0	-1.30708978402374	-1.22747529231747	-1.1542581506989	0.111930472284405	0.831263538108757	0.643840280069688	0.73339709670651	0.852593467673411	0.866316848010559	-1.09386159334088	-0.3762471	0	-0.1121787
comp37322_c0_seq1	PSNMU-V1.4_AUG-EV-PASAV3_0010040.1	1	-3.24774243326773	0.881843057253999	-4.04297310203086	0	-1.98268925379044	2.14695530924981	1.25001863871912	-0.0524507914545183	0.112606877862284	-0.210641385097201	1.74283887984341	0.108542734479548	1.34539343474801	0.483100320973306	0	-1.82203149746549	-2.53863	-1.458589	-2.687408
comp37395_c0_seq1	PSNMU-V1.4_AUG-EV-PASAV3_0030400.1	1	-2.92879627460294	0	-3.64542320210689	0	-2.03015314234132	1.72704765097542	0.689399988507368	0.0507686784455403	-0.19042836156283	-1.14471247923293	1.20868793881302	0.242873692440741	1.22120916474688	0	0.154442929017107	-1.8892127431282	-2.014169	-1.233635	-2.439138
comp37412_c0_seq2	PSNMU-V1.4_AUG-EV-PASAV3_0111590.1	1	-3.39760596753109	1.22713287359673	-4.36295216241337	0	-2.18813741705808	2.43664976265961	1.20080923675739	0.539662048525306	0	-1.26686346795258	1.45754433592785	0.0821193884151841	0.958277064678501	0.162342937804975	-0.546149415499365	-1.13054856919679	-2.558236	-0.8197485	-0.9234862
comp37502_c0_seq1	PSNMU-V1.4_AUG-EV-PASAV3_0002640.1	1	0	0	0	0	0	0	0.277618666886581	-0.32996597673194	-0.896295756122059	0	0.530165437085044	0.0211880238362419	0.271947040847361	0.326090065291512	0.407345841295757	-0.475564101402586	-0.2116012	-0.7308311	-0.2780393
comp37595_c0_seq1	PSNMU-V1.4_AUG-EV-PASAV3_0090510.1	1	2.18013951004687	0.895198365910847	1.74586545420328	0	1.54787289624004	0	-1.00807887864339	0.042429207429227	-0.321946345937978	0	0.00125335882925359	0.292917778749329	0.450449883984318	0.209010266201583	0.598797236145886	-0.408364411643781	-0.3885512	-1.743547	-0.9305339
comp37615_c0_seq2	PSNMU-V1.4_AUG-EV-PASAV3_0027210.1	1	-0.779451614544293	-1.48013506935436	0.684714049886078	0	-1.03768898556782	-1.73840201744118	-1.66828512080108	0.19150659450475	-1.78759947921246	-1.65229083777591	0.644792490713361	0.176112427074115	0.677982569727646	0.229446904081319	0.601544218996091	0	-0.6689249	-0.1093899	-0.1768789
comp37642_c0_seq1	PSNMU-V1.4_AUG-EV-PASAV3_0037200.1	1	0	0	0	0	0.625910920728142	0	-0.0232380737238742	-0.0111759240380476	-0.245726484515664	0	0.271165464649503	0.864334864979963	0.54539107237049	0.144762940681756	0.724775182367848	0.182486666122725	-0.2401871	-0.6408794	-0.2288596
comp37677_c0_seq2	PSNMU-V1.4_AUG-EV-PASAV3_0040800.1	1	0.49582186231517	0	0.559517010040511	0	1.36804163520594	0.830910060088033	-0.533807418030344	-1.0980004793108	-1.92684992717493	-0.97772561926851	0.379542959443747	0.659212553029533	0.157460803401275	0.0425922870583477	0.147999020713594	0.933877315848306	0	-0.393961	-0.02638051
comp37754_c0_seq1	PSNMU-V1.4_AUG-EV-PASAV3_0011980.1	1	-1.17294236622577	0	-1.46248282388416	0	-0.656555720343031	0.904735860196224	-2.57560871964528	-1.25615933416338	0	0.671271046936195	0.52526712432535	0.557757780164589	0.829042491963428	0.356857348667031	0.987162110890558	-2.23025658974265	-1.594839	-0.260549	-0.774482
comp38016_c0_seq2	PSNMU-V1.4_AUG-EV-PASAV3_0037450.1	1	-1.44603332456637	-1.58314970145252	0	0	-1.74533957735748	-1.88245860780673	0.364586336950118	-0.143046271210443	-0.561414174698494	-0.374013149153976	0.261220041484186	0.926800049394481	1.44480019825847	0.239154470559384	0.670853004156303	0	-0.3187106	-0.2198735	-0.512896
comp38059_c2_seq1	PSNMU-V1.4_AUG-EV-PASAV3_0121070.1	1	1.15076698243615	0.899027351280517	0	0	1.09631443013216	0.844573711711815	-0.726085721773904	-0.66865385055348	-0.172156072563025	-0.254825047293522	0.564734760259473	0.554249722498811	0.0128263066224878	0.235103036558199	0.445516302196268	0.620480769370785	-0.4054944	-0.1156815	0
comp38300_c0_seq1	PSNMU-V1.4_AUG-EV-PASAV3_0059810.1	1	-1.37018796772364	-1.38341687340823	0	0	0	0	-0.000932693440271137	-1.68550246107287	0.151132516007902	-0.566467197704195	0.268438129925952	0.471063686847581	0.92383155543744	0.49874278779606	0.439062708905698	-0.511631419957632	-1.326707	-0.8565408	0
comp38342_c0_seq1	PSNMU-V1.4_AUG-EV-PASAV3_0117680.1	1	0	0	0.519161943503098	0	0	0	-0.496335078862151	-0.733501397765615	-0.345964362655295	-0.44418150194045	0.00386382006782782	0.404690013911832	0	0.107804418373581	0.0199517765347412	0.0362270690627611	0.3918921	-0.3859559	-0.31224
comp38417_c0_seq2	PSNMU-V1.4_AUG-EV-PASAV3_0051120.1	1	0	0	0	0	0	0	-0.374823852387886	-0.446664729602674	-0.847987262513576	-0.551894614196092	0.509302901579835	0.0744876824537002	0.124571945470974	0.205592897935398	0	-0.0812035582311843	0.04040058	0.4744092	-0.1445156
comp38508_c0_seq1	PSNMU-V1.4_AUG-EV-PASAV3_0019710.1	1	0	0	0	0	-0.527073079271681	-0.435155838046692	-0.727582478308369	0.0975273827958194	-0.493239824939776	-0.451538541968672	0.236283504183545	0.390151713618117	0.191051606139084	0.0772244805484146	0.179867406500907	0	-0.0766852	-0.5409839	-0.5588127
comp38518_c0_seq1	PSNMU-V1.4_AUG-EV-PASAV3_0080460.1	1	0	0	0	0	0.941548432859398	1.08351799563954	-0.590445090592075	-0.351358000689697	-0.399978110571027	-0.209922304964001	0.00736884008618333	0.163010927591746	0.1476609668281	0.459858764750933	0.276807842100327	-0.784575853828634	0.1941441	-0.1689204	0
comp38625_c0_seq1	PSNMU-V1.4_AUG-EV-PASAV3_0055160.1	1	1.23348122552169	0	0	0	1.29693700168586	0	-1.27962154605278	0	-0.380995186779622	-0.625189260886421	0.118112342528811	0.127862753040968	0.136380823279106	0.479942057809225	0.617828064481033	-0.146498590596472	-0.04751347	-0.0500638	0.2733434
comp38632_c0_seq3	PSNMU-V1.4_AUG-EV-PASAV3_0067770.1	1	0	0	0	0	0	0	-0.70374200998748	-0.347554214121202	-0.567748963953377	-0.221949198868089	0.0276323923466801	0.0785575613378171	0.0405157309276181	0.101853614531601	0.0900660101596102	-0.233782576202623	0.1695405	0	-0.09631199
comp38780_c0_seq1	PSNMU-V1.4_AUG-EV-PASAV3_0101390.1	1	0	0	0	0	0	0	-1.46562778270157	-2.01942033678794	-0.7625369184911	0	0.800248515063215	1.11543223301199	1.06846759841873	0.704993180618036	0.647990462453308	0.00747989854993758	-0.2541971	-0.5529468	-0.5292836
comp38788_c0_seq1	PSNMU-V1.4_AUG-EV-PASAV3_0081070.1	1	0	-0.805089824204845	1.15387084505864	0	1.32977071516926	0.659482859752892	-0.219239398535477	-3.08991679251578	-1.46168079747743	-0.475932387132771	0	0.599025265438178	0.951357904925801	0.709680645863551	1.04793489265337	0.0531451776600766	0.1551728	-0.4235182	-2.210128
comp39161_c0_seq1	PSNMU-V1.4_AUG-EV-PASAV3_0062790.1	1	0	0	0	0	0	0	-1.9190830888034	-1.25631715996877	-1.89263582255935	-1.04290815499708	0.729774511770316	0	0.532912531276905	0.558392373834705	0.4601449969325	-0.331315993684849	-0.3742249	0.4860855	1.286762
comp39189_c0_seq2	PSNMU-V1.4_AUG-EV-PASAV3_0013440.1	1	-0.931847624164947	-1.54099016808829	0.475139353813853	0	0	-0.912035354306122	0	-0.0407234885618664	-2.00496612758581	-0.738276804444677	1.08465701593795	0.82352557435091	0.221108923239348	1.04671579407835	0.994746338366788	-0.116843737863221	0.5789082	-0.04580414	-0.05805226
comp39245_c0_seq3	PSNMU-V1.4_AUG-EV-PASAV3_0020390.1	1	2.49587462311775	1.47479649936316	1.1175624297272	0	1.58611597937015	0.565033554738015	-1.52630110344615	-0.97078514192828	-0.19608180158601	0	0.0808472993338549	0.652868692694838	0.568652284380862	0.14103484314308	0.718655249537781	-0.722031112651074	0.105051	-0.258339	-0.194372
comp39249_c0_seq2	PSNMU-V1.4_AUG-EV-PASAV3_0063640.1	1	-0.728554336438142	-0.938147390340719	0	0	0	0	0	-2.51207261458372	-2.92193154350104	-1.18131490640322	1.78504102911153	2.1778858440866	1.98253327568867	1.21609209880426	1.54697080270481	-0.46625385129804	-1.114982	-0.3565962	0.05577429
comp39269_c0_seq2	PSNMU-V1.4_AUG-EV-PASAV3_0030240.1	1	0	0	0	0	-1.04924410548261	-0.861253959655857	-1.10164471308526	-0.634268268963059	-0.247565123554343	0	0.225360293825084	0.14508850814786	0.472810377861733	0.0917547689072151	0.354983377563661	-0.845160392878182	0.09939447	-1.163364	-1.378681
comp39315_c0_seq1	PSNMU-V1.4_AUG-EV-PASAV3_0115160.1	1	0	0	0	0	0	0	-1.00510422581718	-0.467352065858491	-0.905150255588494	0.128206384523261	0.225729891710605	0.402727365534054	0.564648006622765	0.233724943402647	0.551642282360004	-0.40181306730005	-0.01406022	0	-0.0822916
comp39351_c0_seq1	PSNMU-V1.4_AUG-EV-PASAV3_0068500.1	1	-3.47101800974686	1.07556509629792	-4.46051942220686	0	-2.17994724286097	2.36669983861251	-0.0871541829427458	0	0.230985174899344	0.069815484372219	0.453015198779948	0.237365137809147	0.808162685749871	0.132750158634991	-0.75202526798781	-1.25806173098929	-1.379023	-1.98019	-1.777311
comp39390_c0_seq1	PSNMU-V1.4_AUG-EV-PASAV3_0055110.1	1	-1.01320868334135	0	-1.22432262834625	0	0	1.09085693675929	-2.18285859575914	-2.00663546901789	-0.744744070763456	0.133355685340018	0.833384117633544	1.26482550778145	1.06389651833431	0.316291144037499	1.41853718378051	-0.229178693159534	0	-1.90065	-0.1037308
comp39868_c0_seq2	PSNMU-V1.4_AUG-EV-PASAV3_0121570.1	1	-3.34796276780772	1.25367400671604	-4.39569505531539	0	-2.36837002694707	2.23333678025707	1.18928079506374	0.446350478336055	-0.0483032753979131	-0.106791738820113	1.46330489927284	0.181429438984003	1.12040825592076	0.542586593991792	0	-1.61791214665812	-1.720071	-1.35812	-1.991411
comp40376_c0_seq1	PSNMU-V1.4_AUG-EV-PASAV3_0099200.1	1	0	0.597820491997369	-0.642823847554551	0	-0.788606800557541	0	-0.728292277696284	-0.689053593017903	-0.787345671454109	-0.888276116200131	-0.281104723255286	0.612035220624151	0.629024057354095	1.35582202370581	0.968581402537914	-0.628612213629022	0	0.260983	0.2023455
comp40413_c0_seq1	PSNMU-V1.4_AUG-EV-PASAV3_0084680.1	1	-1.20238363294225	0	-1.79429819210546	0	0	0	-1.02829389658669	-0.987155889607606	-1.08996144234239	-1.1945290367315	0.0755582709484974	0.594857879396518	0	0.836130105065692	-0.0578723133509906	0.251915829766465	0.2620522	-0.9143936	0.2511977
comp40522_c0_seq1	PSNMU-V1.4_AUG-EV-PASAV3_0089950.1	1	0	0	0	0	0	0	-1.15982070925655	-0.0975028806867577	-0.61864879999318	-0.489896860739137	0.00070051951606942	0.0374306897612655	0.0548430117553274	0.152530718393331	0.0199341504763506	-0.120265252862053	-0.297502	0.296843	0
comp40611_c0_seq2	PSNMU-V1.4_AUG-EV-PASAV3_0000610.1	1	-2.59960559459119	0	-3.13560206877284	0	-1.8235305497314	1.23723783719471	-0.325927343477924	-0.293979955677727	-0.311497091955408	-0.0482122444642172	0.300106317917292	0.221034780266484	0.415731864397589	-0.0245470478194267	0.199146713101424	-0.344948971185703	0.03536171	0	0.01561954
comp40820_c1_seq1	PSNMU-V1.4_AUG-EV-PASAV3_0007930.1	1	-0.999636553071222	0	-0.658077450170022	0	-0.949985957671954	0	-1.35958089642074	-1.79319052875059	-1.1033763520793	-0.428848237383908	0.0697193151490687	0.0964966545052821	0.24321098574196	0.257205223912353	0	-0.412478098063072	0.2511932	-0.03340608	0.07452113
comp40855_c0_seq1	PSNMU-V1.4_AUG-EV-PASAV3_0003730.1	1	-1.19380423836254	0	-1.4183937647658	0	-1.27155109403044	0	0.724780059752117	0.11196200418533	-0.206005608678457	0	1.14086207619606	0.142279041302926	1.07667091061904	0.391547923958059	-0.321452573137378	-2.46477565808511	-1.912651	-2.191002	-1.925889
comp40895_c0_seq1	PSNMU-V1.4_AUG-EV-PASAV3_0067740.1	1	0	0	0	0	0	-0.364518803248198	-0.742675447725346	0	-0.00193252401942878	-0.315798152488514	0.243606434704462	0.211939067246407	0.672390438639605	0.244255768397158	0.369539969113362	-0.263932933449543	0.2733323	-0.08224761	-0.03605347
comp40972_c0_seq1	PSNMU-V1.4_AUG-EV-PASAV3_0120210.1	1	-0.607123082663569	-0.64653100695415	0	0	-0.483843585552307	-0.523252707834369	0.192714018173165	0	-0.357181917965043	-0.41600875906458	0.519508349533622	0.821335425029407	0.819177764401643	0.771481097622105	1.11336263217324	-1.49931151163963	-0.804788	-1.256783	-1.350297
comp40997_c0_seq1	PSNMU-V1.4_AUG-EV-PASAV3_0020100.1	1	0	0	-0.527338479040217	0	0	0	-0.323602927030952	-0.420925504408441	-0.596721394748197	-0.143267315110469	1.24640746617919	1.40121129302498	1.05497025798034	1.25722904715424	1.01010243672765	-0.43537442513343	0.3692701	0	-0.1010154
comp41300_c0_seq2	PSNMU-V1.4_AUG-EV-PASAV3_0040240.1	1	-3.28047942908157	1.61691262697576	-4.43856113526645	0	-1.83312940803047	3.06435127852519	0.790409515624233	0.804137395867287	-0.174953330030728	-0.840191212672408	1.43257375273367	0.369262753831834	0.847772354812237	0.762510882038746	0	-0.823893969474684	-1.032628	-2.079807	-1.451303
comp41325_c0_seq1	PSNMU-V1.4_AUG-EV-PASAV3_0049570.1	1	0	-0.870838768236979	0.718172225773524	0	-0.48797880127243	-1.21872602023633	-0.692099633635371	-0.112440452693023	0	0.348376408555792	0.780914444300715	0.506869358963712	0.742940354202694	0.90373762716347	0.927287164455073	-0.74224551431263	-0.113895	-0.4185091	-0.4651491
comp41332_c0_seq1	PSNMU-V1.4_AUG-EV-PASAV3_0056320.1	1	0	0	0	0	0.681116156307579	0.449504715890331	-0.827275831721957	-1.23148427742967	-0.252969923562594	-1.24111804038719	0.934621634870124	0.838207468429223	0.526924063980559	0.256684075956153	-0.411934767117904	1.28166522287107	1.505412	0	-0.2637293
comp41337_c0_seq2	PSNMU-V1.4_AUG-EV-PASAV3_0071590.1	1	0.616695733236745	0	0	0	0	0	0.140608715524833	-0.914140642580908	-0.761438985501037	0.0314905561308159	0.820519682463877	0.596980916531635	0.695823618423479	0.00333865972272029	0	-0.873846979003432	-1.229841	-0.8332291	-0.6320543
comp41370_c0_seq1	PSNMU-V1.4_AUG-EV-PASAV3_0053200.1	1	0	0	0	0	0	0	-1.38736362595624	-2.18643310793341	-1.62422200125859	-0.818595495185868	0.74887801921083	0.802557112268807	0.347188188360628	0.537157501856176	0.657601660188995	0.370956620489708	-0.422507	0	-0.3716397
comp41430_c0_seq1	PSNMU-V1.4_AUG-EV-PASAV3_0044120.1	1	0	0	0	0	1.60536319912817	0	-2.51697918025187	-0.737286310110073	-0.455395958819304	-0.468738963530786	1.10099284672096	1.64345705554992	1.61627597907662	1.57089884246689	1.16332427495757	-0.808477376197938	-0.3600896	0	0.4534253
comp41754_c0_seq2	PSNMU-V1.4_AUG-EV-PASAV3_0029530.1	1	0.510154916062941	0.49918017204009	0	0	0	0	-0.794373913297255	-0.779527510108606	-0.37624222376362	-0.644474601563692	0	0.202088758149632	0.166694414648326	0.0663682899020923	0.533989256839332	-0.3360344871168	-0.08888399	0.1292811	0.3036969
comp41834_c1_seq1	PSNMU-V1.4_AUG-EV-PASAV3_0023010.1	1	-1.31705552511356	-1.29802380328528	0	0	-1.51812579532601	-1.49909239873947	-2.11363648660802	-2.01564263991814	-1.33102357336502	-1.8671335775038	0.459649620460667	0.959862592609375	0.716264619195373	0.0716011284934233	0.574618276387036	0.364699687403084	0	-1.148155	-0.006548611
comp42012_c2_seq3	PSNMU-V1.4_AUG-EV-PASAV3_0084750.1	1	-1.49966571364452	-2.04904274739693	0.68875896115845	0	0	-1.17463169276931	-1.85954029230067	-0.661937475402582	-0.274159520265951	-0.427415936409744	0.410184234332789	0.208958436697516	0.532335230488433	0.13513449210658	-0.0764610874054696	-0.0790851549316756	0.1273831	0	0.126452
comp42141_c0_seq2	PSNMU-V1.4_AUG-EV-PASAV3_0099120.1	1	0.439776637141399	0	0.468924537638696	0	0	0	0.00744851208469655	-0.340236895298103	-0.147794808874984	-0.359832221726528	0	0.0552779869156721	0.627439600006804	0.231878984952686	0.266633180269869	-0.9866071737779	0.1440568	-1.202718	-0.7829064
comp42171_c0_seq1	PSNMU-V1.4_AUG-EV-PASAV3_0002460.1	1	0	0	0.64938032325439	0	0	-0.560079866840343	-2.38804208758602	-0.781445692623715	-1.09254170605781	-0.676120857405976	0.613560711487414	0.581128579148412	0.520770083002041	0.664595358111017	0.911101884809666	-0.315267706336035	0	-0.5741084	0.6457479
comp42267_c1_seq1	PSNMU-V1.4_AUG-EV-PASAV3_0028480.1	1	0	1.07425975813477	-0.658310973224322	0	-1.31520234668786	-0.65050608335071	-1.99892616157542	-0.987489344007354	-1.0376647156617	-0.696806509908329	0.0678636256727945	0.0413813847637687	0.148252738084988	0	0.0392067327162167	-0.416138601513476	0.3054672	-0.1366747	0.01072452
comp42346_c0_seq1	PSNMU-V1.4_AUG-EV-PASAV3_0031980.1	1	0.509699395903505	0	0	0	0	0	-2.03476221832042	-0.374481097942852	-0.873793814702302	-0.332589115264562	0.053499518161483	0.322520904694978	0.523992760365273	0.841615900716812	0.47085505520138	-0.394767457463033	0.4004044	0	-0.2231421
comp42360_c0_seq1	PSNMU-V1.4_AUG-EV-PASAV3_0097920.1	1	0	0	-0.425664752567926	0	0	0	-0.676859956674336	-2.05092437308744	-1.60249178403086	-0.658280726100896	1.74191835626312	1.45687829217999	1.93668359042112	1.71739954705525	1.77088894235921	0.456287158022039	-0.2003211	0	-0.2879012
comp42370_c0_seq1	PSNMU-V1.4_AUG-EV-PASAV3_0018130.1	1	0	0	0	0	0	0	-1.14810567141308	0.254543827230758	-0.365938994926334	-0.0779147896195402	0.270954279035622	0.247022544059411	0.707653224208415	0.37036296551685	0.589277541635776	-0.254165843905963	-0.2887093	-0.2544613	0
comp42506_c0_seq2	PSNMU-V1.4_AUG-EV-PASAV3_0102120.1	1	1.05713971748372	1.05021900304862	0	0	0	0	-0.881215454652665	-1.71652249487598	-0.713142824669326	-0.55944831599153	0.17770585337895	0.334885153475551	0.44176882586381	-0.47565918727387	0.406274498930665	0.302390547993173	0.2367282	-0.4689164	0
comp42581_c0_seq1	PSNMU-V1.4_AUG-EV-PASAV3_0078280.1	1	-3.53476151608822	1.40639818354256	-4.44675306332377	0	-2.23871328649016	2.70252493850674	0.853217945945127	-0.0741303360325363	0.411134340135492	-0.232184028647543	1.55540410026427	0.0236840119741899	1.06696210041537	0.341933332757304	0	-1.25237884168574	-2.454067	-2.069291	-1.356008
comp42590_c3_seq3	PSNMU-V1.4_AUG-EV-PASAV3_0000670.1	1	-0.748068126965156	-0.440641971074189	-0.358831734170539	0	-0.481173588688048	0	-0.527466819619983	-0.603206164878899	0	-0.470700844883541	0.664904489433389	0.832808401993595	0.611227849435665	-0.131356103986025	-0.279484639454805	0.716601448043542	0.5075975	0.1831567	-0.09023218
comp42634_c0_seq7	PSNMU-V1.4_AUG-EV-PASAV3_0083600.1	1	-1.57564712371518	-1.36623556376935	0	0	-1.44484994687714	-1.23543678464643	-1.17910083016368	-0.161165485577782	-0.0789693606845958	0	1.13625185452042	1.01175979529284	1.27947667701569	0.848554788418225	1.13371440355081	-0.395923682482072	0.5879867	-0.7651538	-0.2919665
comp42720_c0_seq1	PSNMU-V1.4_AUG-EV-PASAV3_0101080.1	1	0	0	0	0	0	-0.797663265050331	0	-1.99331589622086	-0.264391554136412	-0.460470282862992	0.267231858013711	0.646090053164424	0.369318137531521	0.563170145702699	0.204487985112073	-1.60226825005192	0.03172411	-0.8280339	-1.487678
comp42750_c0_seq4	PSNMU-V1.4_AUG-EV-PASAV3_0119810.1	1	-1.11877509417709	-2.04531969011462	0	0	-0.752672312675998	-1.67927350038196	-0.455521033496742	-0.252531127978231	-0.784965011667508	-0.535829962732151	0.465586666032116	1.23840300393494	1.14296815598195	0.378570950454831	1.1326880731887	-0.316447981224146	0.4757995	-0.9502403	0
comp42809_c1_seq2	PSNMU-V1.4_AUG-EV-PASAV3_0027030.1	1	0	0	0	0	0	0	-2.3887532864227	-1.85640187319624	-3.12001193677107	-1.47551423672563	0.872216530059231	0.859567820822818	0.628758539254093	0.602380121183307	0.558586157606139	0.583690833925269	-1.065503	0	-0.6197743
comp42867_c0_seq1	PSNMU-V1.4_AUG-EV-PASAV3_0032770.1	1	0	0	0	0	-0.810034381608821	-0.874066912916459	-1.46952780569637	-2.28325206619008	-0.694283164572946	0	0.590543885223973	0.607685528139118	0.870959317661871	0.211093185244527	0.0537564024094044	-0.565545505543851	0.3272433	-1.911753	-0.7495873
comp42922_c0_seq2	PSNMU-V1.4_AUG-EV-PASAV3_0120290.1	1	0.982883808872511	0	0.9332323701939	0	1.00511956228504	0	-2.8986793121961	-0.666073846581491	-0.838573601534958	-1.88238866516245	0.798872723168187	0.57010570967805	1.07515850137607	0.849117312293823	1.23555833732093	0	0.5831147	-0.4478123	-1.166936
comp42997_c0_seq2	PSNMU-V1.4_AUG-EV-PASAV3_0119280.1	1	0	0	0	0	0.592123256347603	0	-0.339846044772329	-0.884785643575329	-1.75782575586665	0.176636057293879	-0.148110412041258	0.432868409974336	1.17546592725571	1.01319378767479	0.997016721215449	-0.08213099452183	0	0.4685676	-0.008874461
comp42999_c0_seq1	PSNMU-V1.4_AUG-EV-PASAV3_0002250.1	1	-3.82437699507011	0	-4.36920746103111	0	-2.34007181512382	2.16295758032126	0.502509708054169	-0.259168155749454	0.0788109147174927	-0.936825736643781	1.30768556779865	0	0.836793524639076	0.260448884388874	-0.0882656775937649	-1.38450184354115	-1.078701	-1.387876	0.1318453
comp43054_c0_seq1	PSNMU-V1.4_AUG-EV-PASAV3_0016930.1	1	-0.599042099023444	0	-0.444609612678161	0	-0.477567572444591	0	-1.08670351426237	-1.43987298827684	-1.10120215426363	-0.564421364919319	0.170162724689789	0.100141576031454	0.175346336629318	0.430401079737562	0.410600334450375	-0.502946953999992	-0.6213066	0	0.1223349
comp43106_c0_seq1	PSNMU-V1.4_AUG-EV-PASAV3_0050490.1	1	0.772007181217725	0	0	0	0	-1.41240162076396	-1.25867286652289	0.103253483232862	0	-0.371722204406437	0.0665570673563085	0.0417429213952545	0.775459684143652	0.121104964275963	0.128505070423806	-2.72701163656694	-1.064743	-2.224085	-2.062671
comp43142_c1_seq4	PSNMU-V1.4_AUG-EV-PASAV3_0108750.1	1	0	0	0	0	0.48582693987486	0	-1.3706869646507	-1.43818416485625	-1.23689778373077	0	0.562588250787176	0.172789635582761	-0.115229084378947	0.468185660018632	0.483917915416605	-0.347136993227352	-0.3509556	0.1919807	0.4129454
comp43190_c0_seq2	PSNMU-V1.4_AUG-EV-PASAV3_0103210.1	1	-1.03208726862306	-1.47314620611132	0.75670759666627	0	0	-1.04231297935988	0.15705085632715	-1.02383332463237	-0.747773508148993	-0.0658544177760882	0.260389288787461	0.487414652991381	0.227657096281049	0.405366250991702	0.675037012552307	-0.160471232660744	-0.03023449	-0.3722407	0
comp43242_c0_seq1	PSNMU-V1.4_AUG-EV-PASAV3_0027020.1	1	0	0	0	0	0	0	-0.950280704528833	-0.632775902989541	-0.532060076314097	-0.533282800866344	0.0426798501015258	0.467055069397096	0	0.443907107197925	-0.0989859003851601	0.284513449016782	0.4247128	0.1212674	-0.130836
comp43378_c0_seq3	PSNMU-V1.4_AUG-EV-PASAV3_0082590.1	1	1.79826962957929	1.24537589548887	0.541007525543903	0	0.994465088325794	0	-0.234285147577757	-0.739902279534602	-0.197464553971617	-1.03792670609905	0.477046375275265	0.230799933851353	0.134430519904562	0.548065720654842	-0.264576897343128	0.594452115474292	0.7318232	0	-0.1429741
comp43390_c1_seq1	PSNMU-V1.4_AUG-EV-PASAV3_0023220.1	1	0.971488532954533	0	0.79528589342856	0	1.12349716311208	0.700568990002769	-0.390817449678526	-0.921812250528092	-0.934578706925574	-0.177042721208604	0.288587148645401	0.166600936452538	0.0592768599816385	0.248138102071795	0	0.0981431588922455	-0.02876319	0.02112766	-0.09531708
comp43408_c0_seq3	PSNMU-V1.4_AUG-EV-PASAV3_0026900.1	1	0	-0.55126465749476	0.686658236728904	0	0	-0.669883434624778	-0.158883333307179	0.0604523441142177	-0.361504428612536	0.163253302525892	0	1.0503709577001	1.00945651551687	0.421074587150228	0.57243719093169	-0.186218334899523	-0.2312733	-1.160633	-0.1580235
comp43567_c0_seq1	PSNMU-V1.4_AUG-EV-PASAV3_0009920.1	1	0	0.591338967973376	-0.963708692488108	0	0	0.505040660827899	-1.68137165511828	-0.81909564789598	-0.0563647491780479	-0.13638776937395	0.621906312971474	0.622678973118406	0.743764485607283	0.709562505266508	0.662092761365233	0.594175360449336	0	-0.499761	-0.3037327
comp43568_c0_seq4	PSNMU-V1.4_AUG-EV-PASAV3_0011670.1	1	-0.48655922428342	0	0	0	0	0	-1.0074942437897	-0.361511357910677	-0.076150821245843	0.0807798764320697	0.442122734612028	0.203042935269252	0.581929469846806	0.297411355082733	0.372985973635227	-0.11823487385945	-0.066671	-0.3192336	0
comp43651_c0_seq1	PSNMU-V1.4_AUG-EV-PASAV3_0052290.1	1	-0.427159808927183	0	-0.340948084715801	0	-0.550511269511877	0	-1.31042980097426	-0.52331124381841	-1.2522368081531	-0.175592093770131	0.839118483300586	0.898535773689723	1.01595014541622	0.689056773372053	0.978245442707422	-0.0393785623481673	-0.4822098	0	0.2329385
comp44218_c0_seq1	PSNMU-V1.4_AUG-EV-PASAV3_0067240.1	1	0	1.52849509777364	-1.20897644521347	0	0	1.00640747082243	-1.02891400802941	-1.58739135716028	-2.52513917106448	-1.3052889160577	0.649662469445584	0.349257679108955	0.353032927368899	0.727253598292121	0	-0.443490999067997	0.2711347	-0.3073766	0.03208087
comp44241_c0_seq1	PSNMU-V1.4_AUG-EV-PASAV3_0044910.1	1	-1.29124020316291	0.598151725661215	-1.73037899924579	0	-1.66779377364282	0	-0.526544574561447	-0.916623319893866	-0.480180768753213	0.241572703109979	0.143643374180643	0.344264533380654	0.396197512121232	0.333130152570838	0.534136746702973	-0.74969134060135	-0.3075296	-0.5620139	0
comp44351_c2_seq2	PSNMU-V1.4_AUG-EV-PASAV3_0087200.1	1	0	0	0	0	0	0	-1.01832168380523	0.0328050808922455	-0.281987896676929	0.0509983769330784	-0.016315053609711	0.320021833845017	0.50541938823272	0.343551574781374	0.312859276932457	0	-0.7518697	-0.7922442	-0.4900765
comp44361_c0_seq1	PSNMU-V1.4_AUG-EV-PASAV3_0032140.1	1	0	-0.470417716468098	0	0	0	0	-0.282060520602212	-0.483542503125689	-0.148891372322279	-0.0263616350285059	0.392765757679566	0.525446638419437	0.35621231807597	0.515431629434216	0.219703172751624	0.258034700920424	0	-0.06422507	-0.0632685
comp44838_c0_seq6	PSNMU-V1.4_AUG-EV-PASAV3_0093280.1	1	0	0	0	0	0	0	-0.958871403710617	-1.45242188367525	-1.24690657154512	-1.05155104314684	-0.193836798525393	0.0126156646236666	-0.142715040260917	0.402561144203695	0	0.129915539626031	0.09152489	0.1474447	0.265839
comp44934_c0_seq1	PSNMU-V1.4_AUG-EV-PASAV3_0001440.1	1	0.420931257820611	0.597613387562957	0	0	0	0	-0.245879774929925	-0.510231121363939	0	-0.422541299946374	0.428912908964943	0.376621370478706	0.558488518025465	-0.00442636567770016	0.157120236796535	0.0125650783196924	0.51103	-0.2325986	-0.07374429
comp44936_c0_seq1	PSNMU-V1.4_AUG-EV-PASAV3_0001300.1	1	0	0	0.624642451442112	0	-0.543515845539561	-1.3157454871352	-0.138191456768615	-0.297529409826299	0.0248737951826596	-0.292209017063376	0.489320251466528	0.496462748357174	0.54367394108641	0.172418217608081	0.38292269870626	-0.240542674975772	-0.420978	-0.4745188	0
comp44982_c0_seq1	PSNMU-V1.4_AUG-EV-PASAV3_0051370.1	1	-3.2520288307521	1.21064802282424	-4.47540864818019	0	-2.09925141625486	2.36350100199217	2.05925351735327	0.242188651520287	-0.772800359979748	-1.3287137651128	1.70998181853673	0	1.18763918710825	0.843716014479586	0.816474919496355	-1.6190683679965	-2.478065	-2.730572	-0.827434
comp44997_c0_seq1	PSNMU-V1.4_AUG-EV-PASAV3_0032310.1	1	0	-0.483141312811294	0	0	-0.430860718008862	-0.552412117465147	-0.479986777948698	-0.456242768075822	-0.514342406295085	-0.152625263145248	0.42722051623924	0.666394019398754	0.692671019550772	0.626224411623949	0.627869802232627	0	0.03016885	-0.5364953	-0.4798975
comp45112_c0_seq3	PSNMU-V1.4_AUG-EV-PASAV3_0050160.1	1	0	0	0	0	0	0	-0.322203690794932	0.173408604186891	0	-0.341295550850551	0.564677868311662	0.205747940053941	0.679784201195336	0.0493241351290008	0.143555159887812	-1.04973894864096	-0.3880644	-1.926583	-0.6995652
comp45169_c0_seq2	PSNMU-V1.4_AUG-EV-PASAV3_0000990.1	1	0	0	0.539423673850227	0	0	0	-2.73002414096397	-1.11185025824981	-1.08576742596784	-0.73056059370876	1.0216691477539	1.04982060999348	1.40254623891943	1.13874664953627	1.26870079729045	-0.751876930856389	0.09873254	-0.810188	0
comp45223_c0_seq1	PSNMU-V1.4_AUG-EV-PASAV3_0027400.1	1	0	-0.558673389985366	0	0	0	-0.651034864990874	-0.615769626835624	-0.589568270195585	-0.337620814122881	-0.765451674868272	0.14621284272275	0.102149695836518	-0.0147260147701367	0.373741576357736	0	0.176198076771257	-0.3663981	0.3879323	0.1452591
comp45260_c0_seq1	PSNMU-V1.4_AUG-EV-PASAV3_0019600.1	1	0	0	0	0	0	0	-1.5682006790247	-0.263868708246201	0.0695956402015305	0	1.00241481646858	1.41411011728489	1.19294571838732	1.22910321139947	1.4836375400192	-1.17601117906439	-0.7026595	-0.636928	-0.02397231
comp45286_c0_seq1	PSNMU-V1.4_AUG-EV-PASAV3_0065130.1	1	-0.764826938130595	-0.712240881290227	0	0	0	0	-1.44159246463405	-1.09160754107614	0	0.0565951057319509	0.738072651653862	0.764107416464793	0.881656068115367	-0.238785987343725	-0.015165219296831	0.493646422704384	0.3820756	-0.2860774	-0.05732203
comp45364_c0_seq2	PSNMU-V1.4_AUG-EV-PASAV3_0093800.1	1	0	0.516322980216081	0	0	0	0	-0.80196696178151	-0.958740280653333	-0.722191022488163	-0.551414066824844	0.401730963601915	0.295203201765069	0.362085277541482	0.320458441275957	0.143278848818928	0	-0.204454	-0.03733806	0.3152716
comp45427_c0_seq1	PSNMU-V1.4_AUG-EV-PASAV3_0078410.1	1	0.620252785450455	0	0.664024662773312	0	0.73962991355694	0	-1.39212422153903	-0.889703781217273	-0.536331579279024	-0.0846298363099836	0.428348826022074	0.298686813614975	0.898740739620614	0.0383667683458189	0	0.32511548386533	-1.060936	-0.13683	0.7083123
comp45443_c0_seq2	PSNMU-V1.4_AUG-EV-PASAV3_0004870.1	1	1.23620248267911	0	0.840804101456234	0	1.27645361286458	0.417001984097892	-0.461606619881163	-1.53383886467593	-1.28883497291959	-0.920510872127596	0.241755106454809	0.10169234385682	0.189426090454774	0.515615900297774	0.048218427175998	0	-1.648925	-0.2521241	0.6346069
comp45816_c0_seq16	PSNMU-V1.4_AUG-EV-PASAV3_0117630.1	1	-1.89070135186228	-2.22357673103671	0	0	-1.75322594880531	-2.08611810320979	0	-0.609345923434779	-2.39800370109421	-0.550353231071981	0.0116370289362004	0.453501933721149	0.511614867208639	0.461770274585779	0.733615280598984	-0.518844534499776	0.1005615	-1.389972	-0.7787386
comp45963_c0_seq1	PSNMU-V1.4_AUG-EV-PASAV3_0025880.1	1	0	0	0	0	0	0.405275058634418	-1.73995711113082	-2.67076057614312	-3.11537127113082	-0.848895733555247	1.76046574162682	1.93128076692793	2.13324296380665	2.14104979741047	2.4579922008092	0	-0.1829062	-1.039674	1.023051
comp46136_c0_seq4	PSNMU-V1.4_AUG-EV-PASAV3_0107390.1	1	0	0	0	0	0	-0.53234833879009	0.520790467144834	-1.08715241150112	-1.919050592723	-1.03341529053653	0.547505905394687	0.570719315834518	1.20496078933508	0.454672188398222	0.705971884703324	-0.759696906318803	-0.09834741	-0.5032825	0
comp46145_c0_seq3	PSNMU-V1.4_AUG-EV-PASAV3_0032310.1	1	0	-0.483141312811294	0	0	-0.430860718008862	-0.552412117465147	0.412023493327375	-1.4859942332953	-0.57513637200586	-0.0341413722294863	0.861002807320163	0.458478770062575	0.793699959055344	0.829213500049652	0.909838823959696	0	-0.579878	-0.7702837	-0.9811682
[truncated: 1,429 more rows]
