# Supplementary material for: Sexual reproduction during diatom bloom
Source: ISME Commun. 2025 Jan 7;5(1):ycae169. doi: 10.1093/ismeco/ycae169 (PMC11749564; doi:10.1093/ismeco/ycae169)
Supplement: Supplementary_table_6_ycae169 [file supplementary_table_6_ycae169.txt]

GO	GO_name	Nb_of_genes_up_regulated_in_vitro	Nb_of_genes_in GO	p_val	q_val	Odd_Ratio
GO:0000027	ribosomal large subunit assembly	5	6	9,17E-03	3,61E-02	12,47
GO:0003723	RNA binding	10	15	2,51E-03	2,23E-02	5,11
GO:0003735	structural constituent of ribosome	21	28	3,21E-07	6,75E-06	8,23
GO:0005215	transporter activity	8	11	3,19E-03	2,23E-02	6,75
GO:0005634	nucleus	28	54	1,79E-04	2,25E-03	2,97
GO:0005730	nucleolus	12	14	1,39E-05	2,19E-04	15,64
GO:0005840	ribosome	19	23	8,13E-08	3,38E-06	12,94
GO:0006508	proteolysis	8	12	7,19E-03	3,61E-02	5,06
GO:0006730	one-carbon metabolic process	6	7	3,02E-03	2,23E-02	15,06
GO:0008233	peptidase activity	8	12	7,19E-03	3,61E-02	5,06
GO:0022625	cytosolic large ribosomal subunit	7	10	8,32E-03	3,61E-02	5,87
GO:0030529	intracellular ribonucleoprotein complex	21	27	1,07E-07	3,38E-06	9,63
GO:0042254	ribosome biogenesis	6	6	5,70E-04	5,99E-03	Infinite
GO:0044351	macropinocytosis	11	19	7,30E-03	3,61E-02	3,51
GO:0045335	phagocytic vesicle	6	8	9,17E-03	3,61E-02	7,52
GO:0051082	unfolded protein binding	5	6	9,17E-03	3,61E-02	12,47
