# Supplementary material for: Sexual reproduction during diatom bloom
Source: ISME Commun. 2025 Jan 7;5(1):ycae169. doi: 10.1093/ismeco/ycae169 (PMC11749564; doi:10.1093/ismeco/ycae169)
Supplement: Supplementary_table_7_ycae169 [file supplementary_table_7_ycae169.txt]

GO	GO_name	Nb_of_genes_down_regulated_in_vitro	Nb_of_genes_in GO	p_val	q_val	Odd_Ratio
GO:0005215	transporter activity	13	18	3,51E-04	9,39E-03	5,96
GO:0005856	cytoskeleton	20	37	2,59E-03	4,32E-02	2,71
GO:0006811	ion transport	14	19	1,43E-04	6,87E-03	6,44
GO:0007067	mitotic nuclear division	19	26	9,93E-06	1,06E-03	6,32
GO:0007076	mitotic chromosome condensation	5	5	2,83E-03	4,32E-02	Infinite
GO:0030261	chromosome condensation	6	6	8,69E-04	1,86E-02	Infinite
GO:0051301	cell division	20	32	1,93E-04	6,87E-03	3,87
